# Supplementary material for: A wing expressed sequence tag resource for Bicyclus anynana butterflies, an evo-devo model
Source: BMC Genomics. 2006 May 31;7:130. doi: 10.1186/1471-2164-7-130 (PMC1534037; doi:10.1186/1471-2164-7-130)
Supplement: Additional File 1 — Table S1. List of oligonucleotide probes used in the library subtraction process (tab-delimited .txt file; content details in Additional file 8) [file 1471-2164-7-130-S1.txt]

Table S1. Probes used for library reduction
nr. ESTs	Sequence 5� to 3�
universal	AAAGACAAAACATGTCGGCC
93.a	TTACCACCCACTTAGGGCTG
93.b	GGTGATCCTCCCTGATCTGA
92.a	AATCTTTGGTTTCCCGGAAG
92.b	TACGAATGCCCCCAGTTATC
36.a	AATCTTTGGTTTCCCGGAAG
36.b	TATTGAGCCATTCGCGGTAT
34.a	TGTATGTAAATACATTCGAATAGGTGT
34.b	GGACATTTGGAATTATAGGAATGG
32	AATAAAGTCGACGGGACTCG
26.a	AAATACCCATTAGTATATTAATGCCAA
26.b	GTGTAAAAGAGGCCTTGTATTT
21	TTTCAAGGTCCGCAGAGAGT
19.a	TCCAACGTTTGCAAAATGTC
19.b	GGCATCATTTCCGAGATCTC
17	GAATTCCCGGGTACCAACAC
13	ATCGTTCAACTAACTATGCAATCG
11.a	AAACCAACCTGGCTTACACC
11.b	TTTTTCTATCACCCCAATACAATACA
11	GAATTCCCGGGTACCAACAC
10	TGGCCTTCTGTTAAATATAATCTCA
10	AAACGCAAACATGTGCGTAC
9	TTGCGTCTCCTGTGTGCTAC
9	TATCCCCACTGGTTAGCGAA
9	AATAAACCTGGAGCTGTGGG
9	GTCCAGTGATGGCTGATCCT
9	GACCTAGGGTGTTGGAGCAA
8	GTATGGCCAGCAGTTACGCT
8	AAACTCATACGGGATGGGC
8	ATTCCCGGGTACCAACACA
8	GAGTGCGTCAGTGATGTCGT
7	TGGGTGTTGTCATTCATATTGTG
7.a	TGAGCTTCTCCAGTTCCGTT
7.b	TATCGCTGCCACTGCAGTC
7	TGAGTTGCAGTAGGTGCAGC
7	TTGCGAATTGCGATGATTAG
6	AACCCAGTTTTCAGCAGCC
6	TTCAACACCAGCAGATCCTG
6	AACGTTACAGTATAAGCCTTGTAAAAA
6	TGGGATGTCTCTCCACAAGTC
6	TTTCTTGGTCTCCTTCTCTTCC
5	TACACATTGTGCAGCTCGGT
5	AGGTCTAGCACGCTCGTGTC
5	TTCTTTCTACCAAGCGGCAG
5	GACACAAGCAATCTGCTAGCC
5	TTCATGTTTTTGTACAATTCTTAACA
5	ATGGTGACCTCCACCTCAAC
5	GATGGCGTGCGCTTAATATT
5	AAACACCACCAACTTCCTTGA
5	GTATGGGTTCCAGCGCTG
5	GTCCATCCAAGAACTTTCTGATG
5	GTTGGTGACCCTGATGCTG
4	TTACCTATACTTCAGCCTTTCGA
4	ATTTCTTGTCTCCGAAGGCA
4	AGAATAACGGCGGGGTATTC
4	TTTAACATGCTGGCAGATGAA
4	TTGATGGATACAACATCACACG
4	ATTTAGCAACACGCTCCAGC
4	GGAGTGATACGTTGGCCACT
4	TTTTGTTCCTTTGCAGCCTT
4	AGAGCTAAAACAATTGCAATACAG
4	GAGATGTACGCCTTGGTGC
4	AATTCGTGACGGCAGTTACA
4	ATCGTAAGGTAGGGTCGCCT
4	TACTTCTTCGCTGGTTTGGC
4	GTCCCTGGGGAAGTTGCT
4	AGCCACGCCTAAATTAGCAA
4	TGTTTCATGTATTCGGTTGTCA
