# Supplementary material for: A wing expressed sequence tag resource for Bicyclus anynana butterflies, an evo-devo model
Source: BMC Genomics. 2006 May 31;7:130. doi: 10.1186/1471-2164-7-130 (PMC1534037; doi:10.1186/1471-2164-7-130)
Supplement: Additional File 2 — Table S2. Spot intensities and library subtraction (tab-delimited .txt file; content details in Additional file 8) [file 1471-2164-7-130-S2.txt]

seq.name	library.id	plate.nr	intensity.6andup.filter1	intensity.PCR103.filter1	intensity.4and5.filter2	intensity.PCR103.filter2
5TH_01_A01	5TH	1	5954.222	1711.018	0	860.387
5TH_02_A01	5TH	2	529.232	426.853	0	1051.353
5TH_03_A01	5TH	3	139921.945	293740.359	833.138	157560.36
5TH_01_A02	5TH	1	1535.753	274.378	0	1092.995
5TH_02_A02	5TH	2	0	0	0	1218.798
5TH_03_A02	5TH	3	255261.784	36420.883	43431.475	216383.236
5TH_01_A03	5TH	1	1.966	205.872	0	1239.166
5TH_02_A03	5TH	2	25.792	250.695	0	851.134
5TH_03_A03	5TH	3	36660	26578.855	19.359	31846.058
5TH_01_A04	5TH	1	125.449	254.907	0	1638.213
5TH_02_A04	5TH	2	2387.987	1107.967	0	1729.256
5TH_03_A04	5TH	3	71778.37	52958.521	76.947	66596.957
5TH_01_A05	5TH	1	59667.606	38457.384	120.591	40397.495
5TH_02_A05	5TH	2	0	1099.775	79.229	1559.476
5TH_03_A05	5TH	3	139831.417	102270.623	626.723	148438.523
5TH_01_A06	5TH	1	53763.198	34229.702	102.221	22777.635
5TH_02_A06	5TH	2	3811.186	2880.877	53.108	2841.698
5TH_03_A06	5TH	3	236444.835	189495.573	1952.341	257947.942
5TH_01_A07	5TH	1	288364.012	187313.892	1806.982	249664.242
5TH_02_A07	5TH	2	1961.18	2471.405	232.861	2979.761
5TH_03_A07	5TH	3	192503.648	174426.148	2066.174	202152.623
5TH_01_A08	5TH	1	51007.837	27582.301	143.755	27896.76
5TH_02_A08	5TH	2	33007.393	4383.823	52.067	3176.419
5TH_03_A08	5TH	3	139541.666	122758.066	773.229	178286.759
5TH_01_A09	5TH	1	603931.303	520712.102	3207.287	825910.104
5TH_02_A09	5TH	2	2322.067	3953.069	213.462	4600.743
5TH_03_A09	5TH	3	302318.54	266318.512	2825.641	332908.47
5TH_01_A10	5TH	1	452268.826	477302.107	28089.43	683499.27
5TH_02_A10	5TH	2	7720.419	4729.422	105.453	5504.489
5TH_03_A10	5TH	3	413328.127	367599.86	2080.886	441297.843
5TH_01_A11	5TH	1	692340.797	823142.789	5276.92	1005025.65
5TH_02_A11	5TH	2	5330.324	5882.913	338.848	5806.426
5TH_03_A11	5TH	3	901749.115	927860.48	6984.857	1099271.424
5TH_01_A12	5TH	1	202035.564	255627.366	2542.768	316616.005
5TH_02_A12	5TH	2	10861.104	9458.92	0	5340.774
5TH_03_A12	5TH	3	784082.787	626422.976	4541.397	764228.882
5TH_01_A13	5TH	1	684454.465	155304.41	3574.432	185995.996
5TH_02_A13	5TH	2	4447.435	4647.034	0	4559.824
5TH_03_A13	5TH	3	452769.419	414299.277	6120.267	464326.577
5TH_01_A14	5TH	1	784517.055	868361.597	3314.018	1065349.375
5TH_02_A14	5TH	2	29517.53	5260.985	74.956	3876.251
5TH_03_A14	5TH	3	394478.996	312124.045	4967.36	434884.644
5TH_01_A15	5TH	1	553003.141	518448.034	2436.16	462261.869
5TH_02_A15	5TH	2	6456.112	4798.101	0	3680.945
5TH_03_A15	5TH	3	796222.031	708568.198	8058.628	844563.87
5TH_01_A16	5TH	1	1051197.408	584185.509	2891.139	433714.976
5TH_02_A16	5TH	2	4606.074	4003.572	0	2437.151
5TH_03_A16	5TH	3	297370.149	235354.818	597.881	361399.548
5TH_01_A17	5TH	1	2824565.801	996791.587	2256.711	349050.805
5TH_02_A17	5TH	2	10581.9	5437.144	0	2413.748
5TH_03_A17	5TH	3	95819.759	74877.461	337.19	94694.683
5TH_01_A18	5TH	1	378907.997	246879.696	396.659	85431.164
5TH_02_A18	5TH	2	5300.432	3215.392	244.513	2106.656
5TH_03_A18	5TH	3	189970.203	137584.651	31268.596	225033.115
5TH_01_A19	5TH	1	740953.015	701495.711	2351.578	609758.448
5TH_02_A19	5TH	2	1906.498	3429.164	640.884	2069.56
5TH_03_A19	5TH	3	128449.946	106529.304	1330.203	204529.329
5TH_01_A20	5TH	1	370307.594	298916.721	832.2	122590.832
5TH_02_A20	5TH	2	1991.112	2298.326	0	2263.214
5TH_03_A20	5TH	3	522982.428	110083.307	1957.312	250183.552
5TH_01_A21	5TH	1	433857.631	359190.311	773.013	124662.715
5TH_02_A21	5TH	2	9528.58	2433.061	35.858	1982.714
5TH_03_A21	5TH	3	39827.278	17316.965	244.903	41555.306
5TH_01_A22	5TH	1	115681.958	75025.037	445.96	1815.61
5TH_02_A22	5TH	2	0	1257.061	745.823	1569.419
5TH_03_A22	5TH	3	2317.151	2710.246	924.927	1017.156
5TH_01_A23	5TH	1	17457.361	11191.843	1064.086	2134.531
5TH_02_A23	5TH	2	731.573	917.403	1130.839	4065.209
5TH_03_A23	5TH	3	1385.375	1172.958	1300.607	954.407
5TH_01_A24	5TH	1	368297.017	272593.604	523.208	46665.839
5TH_02_A24	5TH	2	0	866.407	585.498	236.53
5TH_03_A24	5TH	3	7941.631	11493.995	298.646	7265.471
5TH_04_A01	5TH	4	111738.864	94471.262	0	29708.083
5TH_05_A01	5TH	5	7356.047	2690.684	0	3161.212
5TH_06_A01	5TH	6	63411.847	22758.97	0	3254.45
5TH_04_A02	5TH	4	28491.061	17441.471	36.93	46207.395
5TH_05_A02	5TH	5	6456.573	1753.664	119.702	2920.973
5TH_06_A02	5TH	6	441.466	233.07	0	1241.514
5TH_04_A03	5TH	4	272309.533	210945.765	1513.961	288516.542
5TH_05_A03	5TH	5	29570.591	15945.327	0	3555.325
5TH_06_A03	5TH	6	942.385	741.522	0	2360.375
5TH_04_A04	5TH	4	147028.466	118429.827	1226.743	208807.649
5TH_05_A04	5TH	5	150614.823	103736.464	0	80062.206
5TH_06_A04	5TH	6	1243.455	2106.278	39.955	3495.169
5TH_04_A05	5TH	4	256307.344	90759.288	1142.582	161107.592
5TH_05_A05	5TH	5	149243.385	82116.345	143.956	13692.207
5TH_06_A05	5TH	6	1722.813	3507.812	0	5518.57
5TH_04_A06	5TH	4	195912.815	109344.874	969.46	178630.32
5TH_05_A06	5TH	5	573017.843	453284.854	2741.713	385517.284
5TH_06_A06	5TH	6	131116.539	110554.249	582.286	70570.349
5TH_04_A07	5TH	4	184934.075	48104.254	1375.662	101592.882
5TH_05_A07	5TH	5	416278.466	114949.663	1526.937	95308.62
5TH_06_A07	5TH	6	81895.529	82150.414	1506.282	121268.845
5TH_04_A08	5TH	4	151196.278	128977.299	1154.448	144693.742
5TH_05_A08	5TH	5	359766.541	203103.425	2842.61	269792.356
5TH_06_A08	5TH	6	32426.267	34516.645	241.695	76755.88
5TH_04_A09	5TH	4	182124.402	227429.737	1940.387	464478.401
5TH_05_A09	5TH	5	247597.145	224833.139	937.091	147747.316
5TH_06_A09	5TH	6	203741.949	184773.268	430.958	123358.074
5TH_04_A10	5TH	4	294805.595	264301.179	2198.873	434927.424
5TH_05_A10	5TH	5	387786.982	327907.335	1465.67	440884.072
5TH_06_A10	5TH	6	142508.616	118884.724	550.455	169200.081
5TH_04_A11	5TH	4	285538.757	221242.506	1779.707	348966.443
5TH_05_A11	5TH	5	1559414.137	712033.431	3905.968	658502.9
5TH_06_A11	5TH	6	203895.649	148238.622	1351.934	166631.527
5TH_04_A12	5TH	4	666304.949	266297.94	1576.495	433832.767
5TH_05_A12	5TH	5	434741.76	392360.809	1929.861	539976.335
5TH_06_A12	5TH	6	390053.009	101563.639	529.085	171421.914
5TH_04_A13	5TH	4	212614.781	152260.444	1512.161	446296.674
5TH_05_A13	5TH	5	563587.751	557702.708	2451.663	614214.631
5TH_06_A13	5TH	6	150426.745	144346.015	845.138	195440.677
5TH_04_A14	5TH	4	68371.99	77958.106	787.423	193219.374
5TH_05_A14	5TH	5	688616.276	575175.293	2697.355	601726.98
5TH_06_A14	5TH	6	192623.714	158107.366	650.945	222325.08
5TH_04_A15	5TH	4	52731.221	44051.15	687.931	213734.079
5TH_05_A15	5TH	5	722424.245	292911.901	1607.398	308666.194
5TH_06_A15	5TH	6	417217.459	82621.472	740.079	118675.977
5TH_04_A16	5TH	4	132650.849	128959.127	576.986	118576.411
5TH_05_A16	5TH	5	589350.089	499528.107	541.163	319066.343
5TH_06_A16	5TH	6	82816.75	91703.955	3118.347	93653.289
5TH_04_A17	5TH	4	47467.93	23896.447	331.427	96360.384
5TH_05_A17	5TH	5	809823.247	616213.348	2181.163	610407.077
5TH_06_A17	5TH	6	119104.054	101919.778	524.91	141352.282
5TH_04_A18	5TH	4	37003.781	8010.21	0	7597.761
5TH_05_A18	5TH	5	465854.782	326090.579	1417.586	334837.178
5TH_06_A18	5TH	6	571430.94	113434.342	2052.482	164189.939
5TH_04_A19	5TH	4	9533.605	7150.579	560.276	6710.228
5TH_05_A19	5TH	5	1153801.81	373845.331	2982.024	317727.359
5TH_06_A19	5TH	6	204989.846	165062.841	763431.599	225132.403
5TH_04_A20	5TH	4	6704.02	6835.281	417.295	2726.822
5TH_05_A20	5TH	5	510762.973	358770.446	2073.385	390836.475
5TH_06_A20	5TH	6	132505.664	106536.48	3171.068	144874.515
5TH_04_A21	5TH	4	2267.882	3388.837	240.047	3054.105
5TH_05_A21	5TH	5	586044.413	186671.166	2334.296	357514.719
5TH_06_A21	5TH	6	191451.798	160541.279	675.235	211780.274
5TH_04_A22	5TH	4	195.208	980.542	780.908	982.261
5TH_05_A22	5TH	5	124012.604	97673.312	1184.835	59821.15
5TH_06_A22	5TH	6	16409.407	14395.6	1647.524	4924.748
5TH_04_A23	5TH	4	572613.286	525464.324	9207.32	888204.32
5TH_05_A23	5TH	5	254231.82	201785.507	3856.768	107177.773
5TH_06_A23	5TH	6	619471.638	124395.834	9610.895	48265.787
5TH_04_A24	5TH	4	0	736.005	915.723	812.922
5TH_05_A24	5TH	5	103814.218	53079.281	1075.128	61826.738
5TH_06_A24	5TH	6	414346.81	171741.485	737.63	76315.029
5TH_07_A01	5TH	7	343420.047	254952.436	106.11	53240.87
5TH_08_A01	5TH	8	1375.24	1770.927	0	2989.677
5TH_09_A01	5TH	9	620069.28	526709.06	2225.923	694731.124
5TH_07_A02	5TH	7	74735.775	62264.323	158094.028	58621.09
5TH_08_A02	5TH	8	2705.984	1977.868	0	1472.783
5TH_09_A02	5TH	9	2201581.67	496000.453	3059.796	550549.329
5TH_07_A03	5TH	7	361748.86	186414.818	450.546	62722.527
5TH_08_A03	5TH	8	41998.631	49308.82	13.917	3926.788
5TH_09_A03	5TH	9	1219037.751	496462.338	2636.018	470360.082
5TH_07_A04	5TH	7	840127.659	652344.999	3187.034	658317.132
5TH_08_A04	5TH	8	28024.891	21791.522	0	12623.355
5TH_09_A04	5TH	9	1327361.582	1208108.739	3799.45	1200005.042
5TH_07_A05	5TH	7	782220.291	987263.824	3741.936	1032215.019
5TH_08_A05	5TH	8	213022.415	235013.523	702.6	24298.454
5TH_09_A05	5TH	9	1458747.768	1812218.164	7351.371	2207889.817
5TH_07_A06	5TH	7	831887.159	1112975.89	3241.502	898040.689
5TH_08_A06	5TH	8	190651.951	166510.289	28.73	37038.971
5TH_09_A06	5TH	9	1667292.498	1788546.851	9305.927	2850537.74
5TH_07_A07	5TH	7	531586.134	503038.986	2308.453	523256.418
5TH_08_A07	5TH	8	325014.746	387166.631	826360.119	294875.496
5TH_09_A07	5TH	9	2575996.527	2028448.199	13400.938	4261878.177
5TH_07_A08	5TH	7	853424.207	1026127.788	2309.765	676603.07
5TH_08_A08	5TH	8	140015.973	137960.486	954.767	146707.377
5TH_09_A08	5TH	9	651708.8	273760.721	2973.682	398414.748
5TH_07_A09	5TH	7	3439776.379	3771215.038	11995.713	3320802.557
5TH_08_A09	5TH	8	218724.614	244849.035	903.884	223459.516
5TH_09_A09	5TH	9	1167155.288	1124596.871	10263.246	1601279.699
5TH_07_A10	5TH	7	1493137.917	2342229.514	7332.746	2184787.702
5TH_08_A10	5TH	8	277891.68	285819.651	1364.486	332450.009
5TH_09_A10	5TH	9	2329053.05	5457986.891	6722.755	2561436.431
5TH_07_A11	5TH	7	2587369.958	3025399.787	10690.14	2501464.553
5TH_08_A11	5TH	8	294839.975	317603.26	1628.304	212763.029
5TH_09_A11	5TH	9	1085938.566	2008164.898	6888.453	2346609.488
5TH_07_A12	5TH	7	2061534.443	2735473.945	6778.685	2420296.575
5TH_08_A12	5TH	8	410950.909	189437.678	887.102	198768.167
5TH_09_A12	5TH	9	2148981.264	1601991.164	5412.6	2252097.28
5TH_07_A13	5TH	7	1935320.171	2764514.818	11488.351	3444056.189
5TH_08_A13	5TH	8	252812.696	250389.235	1785.638	208264.57
5TH_09_A13	5TH	9	1987209.942	1575677.265	7487.505	1734070.952
5TH_07_A14	5TH	7	2043073.244	3216397.44	6331.587	2559971.516
5TH_08_A14	5TH	8	265002.829	418548.142	753.509	245872.251
5TH_09_A14	5TH	9	3295396.426	1783525.023	4731.46	1741878.202
5TH_07_A15	5TH	7	6821218.451	2561836.41	6751.895	1576687.825
5TH_08_A15	5TH	8	156075.365	135727.589	1148.869	140615.618
5TH_09_A15	5TH	9	1218021.975	1000609.414	3426.02	1121417.613
5TH_07_A16	5TH	7	1877666.871	4337945.511	9957.363	1429340.419
5TH_08_A16	5TH	8	212458.712	171456.168	3952.587	1208381.598
5TH_09_A16	5TH	9	783468.671	599443.403	3527.375	708365.325
5TH_07_A17	5TH	7	2486041.543	2856918.843	4517.524	1154555.233
5TH_08_A17	5TH	8	74819.204	30112.796	0	1833.458
5TH_09_A17	5TH	9	1662068.043	1178090.463	3288.164	1275276.291
5TH_07_A18	5TH	7	1829479.012	1878438.298	7429.678	1597829.336
5TH_08_A18	5TH	8	336229.638	246363.348	0	2014.283
5TH_09_A18	5TH	9	851151.617	737670.257	2052.243	718581.877
5TH_07_A19	5TH	7	1189130.371	1528375.735	4009.314	952856.453
5TH_08_A19	5TH	8	220373.174	231542.681	1345.17	182000.976
5TH_09_A19	5TH	9	1027886.902	802775.142	3403.754	863361.273
5TH_07_A20	5TH	7	2022865.005	2316287.098	4198.181	1601111.848
5TH_08_A20	5TH	8	141136.41	160052.418	296.829	3321.257
5TH_09_A20	5TH	9	596045.433	371905.785	850.269	243444.04
5TH_07_A21	5TH	7	1973304.077	1941581.097	5997.168	1413338.592
5TH_08_A21	5TH	8	105628.514	113337.458	868.894	230277.592
5TH_09_A21	5TH	9	535150.041	376929.281	1508.047	375391.913
5TH_07_A22	5TH	7	584962.909	648612.285	1735.409	426614.509
5TH_08_A22	5TH	8	19740.91	13530.009	670.455	155399.211
5TH_09_A22	5TH	9	1719.76	1864.225	548.385	291.002
5TH_07_A23	5TH	7	691800.123	340093.14	3641.342	184042.683
5TH_08_A23	5TH	8	1670588.812	2442338.244	4371346.675	2930021.666
5TH_09_A23	5TH	9	1518.283	3758.994	3393.563	1885.416
5TH_07_A24	5TH	7	690182.735	709494.493	2405.23	766811.916
5TH_08_A24	5TH	8	0	765.61	2129.648	81.597
5TH_09_A24	5TH	9	36265.707	32320.898	0	21433.115
5TH_10_A01	5TH	10	585758.279	548511.476	1811.799	404998.788
5TH_11_A01	5TH	11	35443.037	27298.688	0	14601.527
5TH_12_A01	5TH	12	1102.841	1270.081	0	699.837
5TH_10_A02	5TH	10	623929.917	661441.677	552.186	413021.94
5TH_11_A02	5TH	11	1622.577	465.933	0	1105.364
5TH_12_A02	5TH	12	0	0	61.439	319.892
5TH_10_A03	5TH	10	503312.687	227488.411	945.369	207131.103
5TH_11_A03	5TH	11	1043.016	333.791	0	1491.433
5TH_12_A03	5TH	12	0	0	0	14263.745
5TH_10_A04	5TH	10	151816.042	97387.827	302.441	93722.992
5TH_11_A04	5TH	11	5706.151	3798.768	362.374	12212.871
5TH_12_A04	5TH	12	0	0	0	747.879
5TH_10_A05	5TH	10	279040.596	224446.079	1098.418	103759.11
5TH_11_A05	5TH	11	416818.968	430204.287	326663.402	505711.648
5TH_12_A05	5TH	12	0	665.655	134.232	6379.008
5TH_10_A06	5TH	10	51243.601	6872.101	19.955	32623.506
5TH_11_A06	5TH	11	50359.262	31321.235	977.95	223732.802
5TH_12_A06	5TH	12	500.601	520.786	287.525	4677.693
5TH_10_A07	5TH	10	136373.775	104415.797	350.247	38165.854
5TH_11_A07	5TH	11	57343.751	58832.652	577.443	95415.488
5TH_12_A07	5TH	12	35785.529	41592.073	245.584	52524.018
5TH_10_A08	5TH	10	68753.107	54070.562	49.03	30337.614
5TH_11_A08	5TH	11	409659.007	417735.22	2524.236	409796.251
5TH_12_A08	5TH	12	15144.687	5586.806	262.925	8507.628
5TH_10_A09	5TH	10	83555.311	49788.662	299.927	34757.643
5TH_11_A09	5TH	11	603820.373	526455.893	1978.807	571024.984
5TH_12_A09	5TH	12	133548.55	33792.23	763.442	88946.934
5TH_10_A10	5TH	10	95145.29	42591.604	198.214	47392.821
5TH_11_A10	5TH	11	248093.353	122477.467	615.975	108556.762
5TH_12_A10	5TH	12	12335.254	5945.727	68.506	6815.094
5TH_10_A11	5TH	10	178482.717	87882.231	891.711	53178.634
5TH_11_A11	5TH	11	885205.535	977615.613	4224.353	1154691.995
5TH_12_A11	5TH	12	615765.725	241396.484	1328.297	128620.209
5TH_10_A12	5TH	10	50927.662	24034.173	733.477	64108.707
5TH_11_A12	5TH	11	1224258.852	1128698.532	4424.094	1139642.856
5TH_12_A12	5TH	12	10684.495	5421.393	783.214	5758.616
5TH_10_A13	5TH	10	14352.109	11815.026	1280.465	15478.148
5TH_11_A13	5TH	11	720261.596	736702.023	4731.449	837285.335
5TH_12_A13	5TH	12	53409.99	45909.012	1859.107	94884.295
5TH_10_A14	5TH	10	33593.081	19663.046	699.273	17696.582
5TH_11_A14	5TH	11	586372.213	509028.769	2587.787	634563.439
5TH_12_A14	5TH	12	28656.783	6567.782	325.884	9506.377
5TH_10_A15	5TH	10	6067.89	3521.094	12500.112	8427.306
5TH_11_A15	5TH	11	588530.361	622606.837	2942.338	901595.708
5TH_12_A15	5TH	12	242600.374	170802.255	766.389	126814.312
5TH_10_A16	5TH	10	1432.257	2202.836	0	1984.462
5TH_11_A16	5TH	11	723240.823	615086.166	2384.305	648790.658
5TH_12_A16	5TH	12	13633.943	4731.815	144.438	3990.995
5TH_10_A17	5TH	10	1777.489	2232.916	143.786	1232.472
5TH_11_A17	5TH	11	93776.059	21326.991	443.884	16243.81
5TH_12_A17	5TH	12	125826.558	100331.247	485.486	100319.879
5TH_10_A18	5TH	10	7348.884	3248.995	123.678	1102.226
5TH_11_A18	5TH	11	304855.957	280192.221	876.625	277755.717
5TH_12_A18	5TH	12	14065.569	6014.94	0	1180.748
5TH_10_A19	5TH	10	0	1402.702	150.495	338.462
5TH_11_A19	5TH	11	229732.985	239276.424	249189.61	80773.306
5TH_12_A19	5TH	12	135855.807	111916.989	1638.238	94589.252
5TH_10_A20	5TH	10	326.238	929.601	210.703	904.57
5TH_11_A20	5TH	11	312622.601	301960.796	2436.067	466546.275
5TH_12_A20	5TH	12	8028.109	1792.913	256.91	1685.732
5TH_10_A21	5TH	10	132.226	893.604	116.715	788.617
5TH_11_A21	5TH	11	351276.77	278210.43	2183.581	617099.006
5TH_12_A21	5TH	12	0	399.139	70.141	450.094
5TH_10_A22	5TH	10	0	331.026	84.811	0
5TH_11_A22	5TH	11	31323.356	28318.607	59.723	12785.71
5TH_12_A22	5TH	12	0	21.882	244.513	0
5TH_10_A23	5TH	10	481259.044	323893.724	2846.013	703512.718
5TH_11_A23	5TH	11	40450.406	36413.403	769.272	2083.06
5TH_12_A23	5TH	12	3606.912	9317.686	0	0
5TH_10_A24	5TH	10	0	182.524	264.79	0
5TH_11_A24	5TH	11	0	234.862	0	0
5TH_12_A24	5TH	12	0	242.646	0	0
5TH_01_B01	5TH	1	0	0	0	985.575
5TH_02_B01	5TH	2	1009.196	52.616	0	1001.068
5TH_03_B01	5TH	3	923.647	454.197	0	889.112
5TH_01_B02	5TH	1	4840.286	678.971	147.584	1246.007
5TH_02_B02	5TH	2	30700.787	14258.731	0	1339.351
5TH_03_B02	5TH	3	16610.609	16454.539	54089.541	17748.551
5TH_01_B03	5TH	1	1239.942	1072.646	66.689	1362.931
5TH_02_B03	5TH	2	2026.793	1515.078	0	2585.033
5TH_03_B03	5TH	3	41833.821	34648.925	55.183	44465.823
5TH_01_B04	5TH	1	1183.319	1153.462	0	2345.424
5TH_02_B04	5TH	2	9868.838	1880.584	119.763	2548.477
5TH_03_B04	5TH	3	247541.649	27360.629	727.562	35112.808
5TH_01_B05	5TH	1	128625.845	96805.389	141.391	24900.169
5TH_02_B05	5TH	2	2901.402	2404.983	293.308	3102.637
5TH_03_B05	5TH	3	226805.508	222031.571	2173.668	306565.878
5TH_01_B06	5TH	1	381829.007	312400.009	898.167	206619.618
5TH_02_B06	5TH	2	13199.195	6185.705	79.413	6036.322
5TH_03_B06	5TH	3	529912.365	424712.897	2685.738	709156.44
5TH_01_B07	5TH	1	204377.707	267969.054	2120.849	381816.097
5TH_02_B07	5TH	2	17163.871	9101.933	259.608	3302.845
5TH_03_B07	5TH	3	122233.372	82021.004	948.789	109738.425
5TH_01_B08	5TH	1	260598.747	209180.018	2558.79	261292.888
5TH_02_B08	5TH	2	15526.542	5725.027	263.564	3184.429
5TH_03_B08	5TH	3	221085.36	217730.949	2598.225	223908.927
5TH_01_B09	5TH	1	1941372.476	630246.239	4754.512	694504.394
5TH_02_B09	5TH	2	60768.459	54387.981	455.735	5451.984
5TH_03_B09	5TH	3	284470.076	232193.69	1815.984	303243.055
5TH_01_B10	5TH	1	258409.239	164903.673	1613.163	237127.865
5TH_02_B10	5TH	2	126593.479	65856.438	371.399	5122.067
5TH_03_B10	5TH	3	229336.14	187316.831	1414.096	212085.503
5TH_01_B11	5TH	1	672046.103	736269.8	4556.703	938965.008
5TH_02_B11	5TH	2	11756.113	6969.596	44.745	6709.173
5TH_03_B11	5TH	3	1597334.19	1558435.125	11075.264	1459214.337
5TH_01_B12	5TH	1	310052.058	274133.079	2245.814	337661.702
5TH_02_B12	5TH	2	6375.192	4940.365	437.565	4612.868
5TH_03_B12	5TH	3	736344.187	707989.588	6922.548	917480.712
5TH_01_B13	5TH	1	954305.304	163734.984	3722.793	149876.895
5TH_02_B13	5TH	2	19656.98	7561.122	3118.392	5084.474
5TH_03_B13	5TH	3	875060.888	710000.718	3123123.419	931602.057
5TH_01_B14	5TH	1	565506.554	494174.479	4033.956	681398.279
5TH_02_B14	5TH	2	11570.459	6082.341	648.131	6138.287
5TH_03_B14	5TH	3	1031447.934	989871.564	53475.24	1575724.278
5TH_01_B15	5TH	1	675273.065	292286.185	3213.899	272924.869
5TH_02_B15	5TH	2	9946.364	9699.765	42.981	6127.633
5TH_03_B15	5TH	3	1287548.735	528524.832	3179.902	625306.446
5TH_01_B16	5TH	1	317873.403	312844.534	2853.479	318552.595
5TH_02_B16	5TH	2	10708.201	5238.427	258.768	5279.414
5TH_03_B16	5TH	3	509894.186	376506.679	3516.746	512882.513
5TH_01_B17	5TH	1	1407470.596	1197090.833	2244.544	548655.722
5TH_02_B17	5TH	2	22295.563	14444.129	0	9004.326
5TH_03_B17	5TH	3	251792.205	183269.365	3078.165	226192.637
5TH_01_B18	5TH	1	362204.209	429710.521	1635.478	285031.361
5TH_02_B18	5TH	2	2046.859	3314.468	28.362	2159.489
5TH_03_B18	5TH	3	173612.91	139168.972	2583.347	178314.245
5TH_01_B19	5TH	1	466388.77	239608.061	586.318	54231.136
5TH_02_B19	5TH	2	2035.878	3376.417	83.89	2078.365
5TH_03_B19	5TH	3	325150.364	203956.138	2157.633	256507.552
5TH_01_B20	5TH	1	105862.942	74424.604	180.491	2196.063
5TH_02_B20	5TH	2	5446.712	3871.099	390.553	4693.129
5TH_03_B20	5TH	3	97963.899	26276.347	352.68	64128.982
5TH_01_B21	5TH	1	115956.513	49552.038	0	2551.789
5TH_02_B21	5TH	2	8828.951	4671.216	172.974	6181.555
5TH_03_B21	5TH	3	886968.987	64819.394	1367.036	115265.875
5TH_01_B22	5TH	1	176884.073	89146.06	142.445	1994.698
5TH_02_B22	5TH	2	5941.874	5197.008	856.873	114683.933
5TH_03_B22	5TH	3	80507.732	59296.383	1387.898	67877.728
5TH_01_B23	5TH	1	199127.578	128484.548	734.034	32447.951
5TH_02_B23	5TH	2	3478.443	936.055	301.492	975.432
5TH_03_B23	5TH	3	10705.662	7276.165	550.26	9735.37
5TH_01_B24	5TH	1	268954.06	180508.172	323.061	181.593
5TH_02_B24	5TH	2	16.343	1428.126	124.176	163.484
5TH_03_B24	5TH	3	28862.252	22818.332	277.022	27161.82
5TH_04_B01	5TH	4	46967.616	23496.692	391.934	29186.807
5TH_05_B01	5TH	5	2263.622	1593.952	0	2631.977
5TH_06_B01	5TH	6	3470.273	325.392	0	1688.499
5TH_04_B02	5TH	4	149569.953	106660.898	1047.967	111216.921
5TH_05_B02	5TH	5	142664.785	47832.899	181.026	19877.987
5TH_06_B02	5TH	6	2018.212	2332.483	0	2369.743
5TH_04_B03	5TH	4	36010.422	27454.203	2083.479	19708.865
5TH_05_B03	5TH	5	243008.671	209426.708	863.57	225662.931
5TH_06_B03	5TH	6	1584.798	2113.063	47198.076	14129.553
5TH_04_B04	5TH	4	158672.302	93520.592	358.941	118800.465
5TH_05_B04	5TH	5	330594.755	245271.3	885.043	167349.006
5TH_06_B04	5TH	6	7414.747	6125.958	207.74	48061.956
5TH_04_B05	5TH	4	81516.128	73761.751	321.918	80062.771
5TH_05_B05	5TH	5	904280.883	737022.417	3185.141	809748.797
5TH_06_B05	5TH	6	93554.542	117400.841	813.469	165492.772
5TH_04_B06	5TH	4	6181.113	4111.651	506.993	9223.018
5TH_05_B06	5TH	5	405694.751	377831.703	2339.633	532452.419
5TH_06_B06	5TH	6	102974.08	85176.037	557.277	112445.344
5TH_04_B07	5TH	4	146435.842	103484.178	1497.237	142248.858
5TH_05_B07	5TH	5	680353.003	471533.788	4062.692	697583.055
5TH_06_B07	5TH	6	85219.845	78526.057	800.709	62211.861
5TH_04_B08	5TH	4	289434.98	217419.51	2984.023	300229.695
5TH_05_B08	5TH	5	844863.625	466746.022	5058.14	560552.156
5TH_06_B08	5TH	6	84789.666	79473.629	991.779	126520.849
5TH_04_B09	5TH	4	306814.515	294189.091	2897.625	418051.497
5TH_05_B09	5TH	5	986892.553	890855.027	2984.339	1023184.163
5TH_06_B09	5TH	6	592175.932	657778.677	3492.841	1107368.009
5TH_04_B10	5TH	4	254666.727	176261.056	1479.063	277412.509
5TH_05_B10	5TH	5	735205.104	550121.597	3182.27	634388.192
5TH_06_B10	5TH	6	400904.181	502090.029	1913.158	548726.132
5TH_04_B11	5TH	4	361592.103	313800.261	2276.865	309161.47
5TH_05_B11	5TH	5	999554.622	1017582.054	5255.325	1122721.601
5TH_06_B11	5TH	6	478239.938	489215.767	2992.75	590097.963
5TH_04_B12	5TH	4	629294.676	505508.48	1673.669	609779.011
5TH_05_B12	5TH	5	607638.106	469738.162	1750.752	659285.767
5TH_06_B12	5TH	6	392214.946	284563.048	1572.965	384243.658
5TH_04_B13	5TH	4	416732.68	327564.343	3112.692	471246.732
5TH_05_B13	5TH	5	760014.316	639014.788	4057.107	780717.222
5TH_06_B13	5TH	6	221785.601	298856.329	65569.539	463152.779
5TH_04_B14	5TH	4	211944.994	220138.677	1276.624	344050.656
5TH_05_B14	5TH	5	658434.198	657623.492	3684.197	1159860.716
5TH_06_B14	5TH	6	329167.495	446092.258	3290.931	702217.093
5TH_04_B15	5TH	4	152579.588	116860.586	1648.618	165996.747
5TH_05_B15	5TH	5	923046.613	854102.585	6507.084	1108550.918
5TH_06_B15	5TH	6	793588.44	478031.994	4109.611	760499.797
5TH_04_B16	5TH	4	517794.318	457886.162	1698.888	572542.525
5TH_05_B16	5TH	5	948441.179	809199.72	6134.525	1056338.831
5TH_06_B16	5TH	6	596477.521	669264.925	2035.035	836820.392
5TH_04_B17	5TH	4	91471.554	58812.825	171.832	57404.421
5TH_05_B17	5TH	5	1334826.873	469466.928	2044.557	494565.62
5TH_06_B17	5TH	6	396834.376	303511.334	1761.138	442779.327
5TH_04_B18	5TH	4	395015.972	251431.816	1173.914	377020.573
5TH_05_B18	5TH	5	606456.854	535374.038	1779.639	533989.314
5TH_06_B18	5TH	6	292485.752	273388.43	1408.895	424007.342
5TH_04_B19	5TH	4	27464.871	21250.905	155.69	3045.937
5TH_05_B19	5TH	5	457682.731	500358.531	2804.397	486723.726
5TH_06_B19	5TH	6	229867.163	228679.185	648175.069	289121.134
5TH_04_B20	5TH	4	8902.737	4930.693	260.056	3511.243
5TH_05_B20	5TH	5	832545.17	664187.582	2812.034	632636.258
5TH_06_B20	5TH	6	279157.049	220177.316	1603.619	289887.948
5TH_04_B21	5TH	4	13378.319	12342.631	591.006	16723.109
5TH_05_B21	5TH	5	365133.035	232250.709	1746.243	244635.126
5TH_06_B21	5TH	6	116809.377	94748.773	1356.44	201777.461
5TH_04_B22	5TH	4	4528.33	2046.704	437.904	3543.175
5TH_05_B22	5TH	5	452825.407	187174.696	2460.968	188214.825
5TH_06_B22	5TH	6	391029.91	85986.905	3670.422	259569.337
5TH_04_B23	5TH	4	609.816	1415.034	776.076	371.05
5TH_05_B23	5TH	5	318320.481	261674.601	1324.5	187294.945
5TH_06_B23	5TH	6	218968.156	192170.519	1208.732	254215.634
5TH_04_B24	5TH	4	2405.597	1432.913	262.445	759.503
5TH_05_B24	5TH	5	367077.319	265781.756	1406.981	326856.118
5TH_06_B24	5TH	6	1049557.74	1276969.103	2091.372	523120.768
5TH_07_B01	5TH	7	567487.34	207403.893	166.457	48580.285
5TH_08_B01	5TH	8	428.75	1014.214	0	1540.824
5TH_09_B01	5TH	9	303754.784	434687.522	2401.873	697928.673
5TH_07_B02	5TH	7	193754.733	143598.324	183.033	120099.983
5TH_08_B02	5TH	8	2118.357	1094.418	121.106	1953.098
5TH_09_B02	5TH	9	2510819.544	1124382.31	6963.011	1467043.365
5TH_07_B03	5TH	7	666558.543	640894.574	13516.198	578388.891
5TH_08_B03	5TH	8	219174.776	250954.731	888.244	85331.904
5TH_09_B03	5TH	9	882579.703	975050.658	4596.415	1645362.054
5TH_07_B04	5TH	7	450853.162	416872.509	2265.456	393831.213
5TH_08_B04	5TH	8	45872.35	58248.248	0	5702.332
5TH_09_B04	5TH	9	1523283.655	1623865.343	8003.238	2768469.943
5TH_07_B05	5TH	7	1125766.434	1384761.263	6427.024	1380903.217
5TH_08_B05	5TH	8	1195323.519	410710.226	1155.307	148479.254
5TH_09_B05	5TH	9	2933749.245	1324370.932	8231.101	2510328.307
5TH_07_B06	5TH	7	631656.375	675642.342	3215.013	611144.663
5TH_08_B06	5TH	8	396143.937	396487.641	1469.39	312505.965
5TH_09_B06	5TH	9	27660.578	3814.966	472.902	8125.492
5TH_07_B07	5TH	7	254302.018	187567.819	1919.199	222836.128
5TH_08_B07	5TH	8	1416258.105	453643.667	898.649	174806.339
5TH_09_B07	5TH	9	2055813.574	1721744.722	6297.31	2236147.367
5TH_07_B08	5TH	7	1269377.241	1320055.489	22425.376	1066164.814
5TH_08_B08	5TH	8	193971.614	218734.785	828.817	209012.489
5TH_09_B08	5TH	9	1148856.608	998230.614	4869.469	1410316.004
5TH_07_B09	5TH	7	2057525.993	2750773.14	14892.637	2383351.383
5TH_08_B09	5TH	8	265095.734	341799.035	687.919	187954.414
5TH_09_B09	5TH	9	3385137.398	1853600.656	10085.662	2524214.214
5TH_07_B10	5TH	7	810448.112	876675.034	2865.649	875270.459
5TH_08_B10	5TH	8	382567.84	144557.09	1200.576	194722.066
5TH_09_B10	5TH	9	1913457.999	1416203.28	7440.496	1846742.349
5TH_07_B11	5TH	7	1310310.558	1700673.605	5425.158	1377029.606
5TH_08_B11	5TH	8	180169.252	194026.579	1934.721	71637.356
5TH_09_B11	5TH	9	4850532.729	2124692.363	10970.578	2461386.382
5TH_07_B12	5TH	7	621037.465	833398.044	2888.097	674451.93
5TH_08_B12	5TH	8	140836.805	148566.617	1316.221	103849.431
5TH_09_B12	5TH	9	1169050.683	1491639.583	5120.707	2028744.568
5TH_07_B13	5TH	7	9842707.902	2501210.825	8277.589	2057545.107
5TH_08_B13	5TH	8	305636.029	332803.122	1805.478	286930.371
5TH_09_B13	5TH	9	2112013.148	1910619.312	7137.058	1954533.517
5TH_07_B14	5TH	7	1522550.649	1371251.255	5239.048	1100370.259
5TH_08_B14	5TH	8	206588.283	284683.524	945.278	236011.593
5TH_09_B14	5TH	9	1081980.696	1747048.384	5251.35	1714992.382
5TH_07_B15	5TH	7	1861784.12	2599786.82	8687.033	2686914.498
5TH_08_B15	5TH	8	269709.125	245592.147	610158.822	182137.095
5TH_09_B15	5TH	9	1911837.003	1689096.489	5066.707	1417667.124
5TH_07_B16	5TH	7	847841.853	694047.223	6253.077	673537.472
5TH_08_B16	5TH	8	386225.063	385022.258	1966.163	309441.924
5TH_09_B16	5TH	9	1906253.536	1735718.921	5082.762	1557601.661
5TH_07_B17	5TH	7	2352288.193	3031408.606	6246.743	2128941.41
5TH_08_B17	5TH	8	1514203.739	194888.354	0	27135.875
5TH_09_B17	5TH	9	1445851.777	1266722.649	5181.628	1066735.036
5TH_07_B18	5TH	7	60219.482	12367.773	400.727	7438.584
5TH_08_B18	5TH	8	149384.273	145757.676	100.87	1441.832
5TH_09_B18	5TH	9	1510467.655	793968.907	2602.228	641538.48
5TH_07_B19	5TH	7	1845814.374	2618839.751	4808.061	1723846.073
5TH_08_B19	5TH	8	45662.211	26335.486	190.079	2657.008
5TH_09_B19	5TH	9	461377.07	496135.154	2897.387	531927.342
5TH_07_B20	5TH	7	1525219.674	1864310.381	8070.005	1462278.065
5TH_08_B20	5TH	8	117147.848	94170.126	2099.3	452261.637
5TH_09_B20	5TH	9	1254648.288	1160095.226	2521.303	1144612.403
5TH_07_B21	5TH	7	488473.122	435263.111	329.297	54397.21
5TH_08_B21	5TH	8	1406493.407	394311.207	6741.901	2146016.92
5TH_09_B21	5TH	9	1323392.062	516577.332	2293.974	558406.88
5TH_07_B22	5TH	7	1037951.432	952497.175	4991.361	687612.822
5TH_08_B22	5TH	8	39465.669	40646.231	1059.724	177422.918
5TH_09_B22	5TH	9	379634.116	403064.214	2056.409	344506.108
5TH_07_B23	5TH	7	921333.658	1339893.566	824919.437	752364.962
5TH_08_B23	5TH	8	7437.232	5323.813	4557.168	673.125
5TH_09_B23	5TH	9	443652.578	499554.129	3365.953	517903.981
5TH_07_B24	5TH	7	1392497.874	1190763.254	1798.738	628646.649
5TH_08_B24	5TH	8	596.775	5143.899	0	0
5TH_09_B24	5TH	9	277023.949	302584.451	692.772	139173.186
5TH_10_B01	5TH	10	404304.426	141844.826	370.123	75144.954
5TH_11_B01	5TH	11	116212.191	77270.811	3319.346	44030.75
5TH_12_B01	5TH	12	2929.493	761.693	168.859	894.999
5TH_10_B02	5TH	10	499144.203	59692.373	574.574	48043.649
5TH_11_B02	5TH	11	4654.141	3922.118	65.348	9990.982
5TH_12_B02	5TH	12	338.676	1068.677	187.854	1175.812
5TH_10_B03	5TH	10	1346130.886	1473677.685	6264.95	1128450.323
5TH_11_B03	5TH	11	125812.373	57993.584	375.94	24299.987
5TH_12_B03	5TH	12	0	133.241	1.161	2758.877
5TH_10_B04	5TH	10	537735.281	197723.296	799.013	103169.694
5TH_11_B04	5TH	11	1420.097	1445.408	80.267	3146.89
5TH_12_B04	5TH	12	0	105.752	317.441	23507.582
5TH_10_B05	5TH	10	952199.741	656055.188	1407.666	461259.666
5TH_11_B05	5TH	11	742436.284	364760.772	2286.221	509640.638
5TH_12_B05	5TH	12	693.194	1010.423	521.779	1856.628
5TH_10_B06	5TH	10	193369.415	131842.011	516.953	56799.956
5TH_11_B06	5TH	11	899586.111	726131.851	2274.396	744817.905
5TH_12_B06	5TH	12	12336.125	1707.493	419.685	4175.654
5TH_10_B07	5TH	10	620782.655	330481.629	2101.181	535213.008
5TH_11_B07	5TH	11	595579.582	592792.91	3743.445	770368.482
5TH_12_B07	5TH	12	148000.822	67371.977	1072.874	33299.535
5TH_10_B08	5TH	10	423486.415	212326.478	1579.086	130122.716
5TH_11_B08	5TH	11	512631.219	640392.657	2879.812	709970.847
5TH_12_B08	5TH	12	707.97	1905.031	535.523	2479.125
5TH_10_B09	5TH	10	99362.302	81459.274	494.16	77290.687
5TH_11_B09	5TH	11	831120.194	997140.924	4920.6	1263714.7
5TH_12_B09	5TH	12	36722.636	14025.11	480.736	15293.22
5TH_10_B10	5TH	10	435161.285	83851.705	1077.965	53503.472
5TH_11_B10	5TH	11	944269.854	1007858.794	3891.191	1016778.315
5TH_12_B10	5TH	12	9237.961	3320.319	569.769	3660.369
5TH_10_B11	5TH	10	273257.958	157968.849	569.28	188552.358
5TH_11_B11	5TH	11	856834.681	716644.22	4196.185	857272.279
5TH_12_B11	5TH	12	66079.633	26826.537	1890.247	28189.42
5TH_10_B12	5TH	10	168204.116	134550.235	703.818	119320.059
5TH_11_B12	5TH	11	733718.898	483569.894	4237.151	549082.392
5TH_12_B12	5TH	12	72504.97	57235.137	760.537	57014.534
5TH_10_B13	5TH	10	134340.94	60282.617	950.134	111696.73
5TH_11_B13	5TH	11	1006151.9	893168.79	3479.925	885163.8
5TH_12_B13	5TH	12	22722.2	4566.193	683.92	4873.656
5TH_10_B14	5TH	10	212644.259	148270.87	1207.716	151202.137
5TH_11_B14	5TH	11	232672.94	275144.653	1960.755	376478.208
5TH_12_B14	5TH	12	14712.195	3988.343	224.223	4204.67
5TH_10_B15	5TH	10	103114.535	60958.143	443.519	129133.915
5TH_11_B15	5TH	11	323856.915	347210.598	2860.249	358338.77
5TH_12_B15	5TH	12	103528.294	141482.316	623.208	72014.391
5TH_10_B16	5TH	10	293304.202	175866.017	1218.42	236750.352
5TH_11_B16	5TH	11	771987.726	625430.351	3279.688	520287.872
5TH_12_B16	5TH	12	239947.452	169492.821	736.307	136773.238
5TH_10_B17	5TH	10	19106.048	2416.939	776.777	17435.385
5TH_11_B17	5TH	11	295916.435	233539.408	983.191	235564.972
5TH_12_B17	5TH	12	31348.842	9114.916	334.287	7324.536
5TH_10_B18	5TH	10	35189.769	12737.905	142.397	11166.042
5TH_11_B18	5TH	11	347501.771	299258.367	1046.059	353970.653
5TH_12_B18	5TH	12	10311.343	2121.525	588.982	2736.416
5TH_10_B19	5TH	10	0	1423.772	329.341	1057.381
5TH_11_B19	5TH	11	293405.959	289803.434	3929.758	397203.684
5TH_12_B19	5TH	12	16397.353	7667.296	310.45	7105.08
5TH_10_B20	5TH	10	2373.517	1907.295	311.875	1469.064
5TH_11_B20	5TH	11	94680.108	90751.936	2940.428	47652.838
5TH_12_B20	5TH	12	9602.428	1158.361	0	466.096
5TH_10_B21	5TH	10	31.841	1079.931	481.398	508.221
5TH_11_B21	5TH	11	638.974	669.847	0	1012.523
5TH_12_B21	5TH	12	2022.754	1032.112	219.091	195.972
5TH_10_B22	5TH	10	0	454.156	694.532	8.945
5TH_11_B22	5TH	11	0	1536.26	1470.882	563.941
5TH_12_B22	5TH	12	2235.451	914.479	762.276	0
5TH_10_B23	5TH	10	0	467.244	474.803	0
5TH_11_B23	5TH	11	1342.062	2296.498	425.283	601.823
5TH_12_B23	5TH	12	272.126	195.367	283.653	0
5TH_10_B24	5TH	10	69619.618	1313.715	0	0
5TH_11_B24	5TH	11	7351.683	7766.662	87.495	21951.573
5TH_12_B24	5TH	12	761.865	344.288	38.796	0
5TH_01_C01	5TH	1	0	1023.408	0	843.724
5TH_02_C01	5TH	2	0	246.735	0	1143.108
5TH_03_C01	5TH	3	21785.708	11070.537	233.205	26624.601
5TH_01_C02	5TH	1	500.786	222.198	0	1408.685
5TH_02_C02	5TH	2	162201.428	124469.49	149.469	2437.144
5TH_03_C02	5TH	3	46391.118	28764.683	437.6	24136.529
5TH_01_C03	5TH	1	583.701	1042.464	182.85	1854.691
5TH_02_C03	5TH	2	50873.478	36410.881	86.601	2341.433
5TH_03_C03	5TH	3	755022.501	742276.057	5533.902	998485.938
5TH_01_C04	5TH	1	3825.352	1507.665	0	2061.984
5TH_02_C04	5TH	2	86535.568	58751.333	315.127	2354.467
5TH_03_C04	5TH	3	63801.494	47791.712	384.458	45805.084
5TH_01_C05	5TH	1	61831.661	48965.484	361.724	107034.561
5TH_02_C05	5TH	2	14462.123	2354.881	344.038	3227.096
5TH_03_C05	5TH	3	125194.363	103020.665	7297.972	160011.943
5TH_01_C06	5TH	1	1738.064	2346.588	275.483	3221.958
5TH_02_C06	5TH	2	100155.55	72501.188	259.425	4455.86
5TH_03_C06	5TH	3	830265.07	970830.217	4725.437	1226191.784
5TH_01_C07	5TH	1	550093.536	399507.521	2142.36	419392.753
5TH_02_C07	5TH	2	44575.858	32214.121	1212.122	7454.18
5TH_03_C07	5TH	3	1346410.849	1522130.88	8244.904	2301740.233
5TH_01_C08	5TH	1	572694.731	418438.72	4417.5	452098.209
5TH_02_C08	5TH	2	9595.38	6776.107	2477.851	4327.835
5TH_03_C08	5TH	3	179325.121	166502.341	3691.097	170475.084
5TH_01_C09	5TH	1	349950.301	301803.86	4243.517	396296.734
5TH_02_C09	5TH	2	29503.111	20491.542	1517.456	7439.149
5TH_03_C09	5TH	3	1349650.399	1196590.817	5903.559	1285058.419
5TH_01_C10	5TH	1	316314.066	175735.168	2369.16	215491.428
5TH_02_C10	5TH	2	33142.266	12045.987	561.482	6947.196
5TH_03_C10	5TH	3	1544466.783	1537619.592	5655.178	1668208.104
5TH_01_C11	5TH	1	603155.643	211110.678	2490.523	221543.645
5TH_02_C11	5TH	2	12486.89	7876.053	1375.398	5948.202
5TH_03_C11	5TH	3	540927.665	565039.503	4222.419	553762.942
5TH_01_C12	5TH	1	919026.441	902202.552	5125.826	1138666.064
5TH_02_C12	5TH	2	28079.851	19845.501	1658.908	6391.813
5TH_03_C12	5TH	3	1200344.119	1071474.362	7398.948	1374565.471
5TH_01_C13	5TH	1	406950.411	402807.07	6365.733	473744.064
5TH_02_C13	5TH	2	9019.899	5844.468	3381.385	6673.551
5TH_03_C13	5TH	3	868180.16	708800.671	7188.455	912864.014
5TH_01_C14	5TH	1	496210.612	403868.51	4788.387	396061.264
5TH_02_C14	5TH	2	19755.62	6795.303	1359.328	4583.141
5TH_03_C14	5TH	3	862427.084	866254.084	7049.992	680621.531
5TH_01_C15	5TH	1	570111.364	501170.714	4884.275	635998.423
5TH_02_C15	5TH	2	5257.602	4190.149	1323.989	4983.088
5TH_03_C15	5TH	3	450962.295	385907.791	3791.29	417376.946
5TH_01_C16	5TH	1	487453.239	207714.495	3872.355	187192.327
5TH_02_C16	5TH	2	7945.627	7504.096	1267.501	4166.731
5TH_03_C16	5TH	3	377586.524	345306.004	3037.266	427469.879
5TH_01_C17	5TH	1	1358805.658	742997.441	2254.47	304946.101
5TH_02_C17	5TH	2	59091.265	32569.16	616.614	46988.943
5TH_03_C17	5TH	3	972246.56	967351.524	20160.305	1284003.734
5TH_01_C18	5TH	1	646218.792	449047.652	3214.029	511835.761
5TH_02_C18	5TH	2	4463.153	4223.091	0	3819.038
5TH_03_C18	5TH	3	234771.855	166597.083	1547.508	236689.109
5TH_01_C19	5TH	1	170584.565	110261.368	557.728	2841.541
5TH_02_C19	5TH	2	54041.378	27960.494	421.139	75213.374
5TH_03_C19	5TH	3	286908.189	210057.002	1110.063	275690.933
5TH_01_C20	5TH	1	59761.264	28267.962	549.182	3591.457
5TH_02_C20	5TH	2	40739.834	27567.298	983.514	77327.368
5TH_03_C20	5TH	3	227694.261	119867.145	912.311	138706.805
5TH_01_C21	5TH	1	29484.381	6098.935	468.078	2511.955
5TH_02_C21	5TH	2	34748.831	18274.295	1390.877	84348.23
5TH_03_C21	5TH	3	8731.983	2828.194	892.131	4487.515
5TH_01_C22	5TH	1	31839.074	12968.299	1871.238	2705.245
5TH_02_C22	5TH	2	12172.478	7778.309	4243.45	140287.418
5TH_03_C22	5TH	3	68938.589	66856.562	90102.231	96437.032
5TH_01_C23	5TH	1	40040.597	25996.635	1144.705	1386.102
5TH_02_C23	5TH	2	6361.035	3428.61	445.234	12400.751
5TH_03_C23	5TH	3	91317.301	65457.992	685.149	95774.429
5TH_01_C24	5TH	1	228032.236	142404.767	516.348	11846.355
5TH_02_C24	5TH	2	1823.471	2239.592	437.479	336.472
5TH_03_C24	5TH	3	35549.79	27230.302	553.039	55898.314
5TH_04_C01	5TH	4	75544.882	29870.162	425.657	25519.137
5TH_05_C01	5TH	5	256461.415	149374.988	212.31	8447.022
5TH_06_C01	5TH	6	4339.357	4826.59	14.957	1677.455
5TH_04_C02	5TH	4	238979.594	201140.431	1872.878	273359.854
5TH_05_C02	5TH	5	220513.75	233875.177	738.569	193247.579
5TH_06_C02	5TH	6	0	1136.95	216.012	2300.345
5TH_04_C03	5TH	4	212244.642	242034.068	1569.429	326895.152
5TH_05_C03	5TH	5	314148.955	292728.232	773.719	193355.724
5TH_06_C03	5TH	6	1798.251	1577.377	36.492	1880.375
5TH_04_C04	5TH	4	933486.379	246737.198	2117.152	399491.911
5TH_05_C04	5TH	5	675086.394	531350.946	1590.613	416687.736
5TH_06_C04	5TH	6	10258.342	7916.591	209.957	26555.054
5TH_04_C05	5TH	4	33750.094	21375.771	586.748	46051.131
5TH_05_C05	5TH	5	1047722.056	614524.763	3504.123	638149.346
5TH_06_C05	5TH	6	31295.194	27543.255	343.606	12669.823
5TH_04_C06	5TH	4	498383.057	169076.619	2064.633	225712.823
5TH_05_C06	5TH	5	675964.066	596589.878	3973.94	579061.553
5TH_06_C06	5TH	6	41026.793	35086.995	3092.936	149119.756
5TH_04_C07	5TH	4	282346.299	250276.242	2632.879	410065.889
5TH_05_C07	5TH	5	1308283.232	1154755.351	9148.996	1517430.457
5TH_06_C07	5TH	6	240834.271	238147.66	4923.244	275880.625
5TH_04_C08	5TH	4	301363.352	129657.289	4334.729	151365.308
5TH_05_C08	5TH	5	353204.849	151727.074	8406.377	204660.602
5TH_06_C08	5TH	6	191363.15	230892.7	4505.248	270804.145
5TH_04_C09	5TH	4	470041.512	466596.139	5418.821	743584.659
5TH_05_C09	5TH	5	1713673.469	1160277.657	6434.312	1289843.405
5TH_06_C09	5TH	6	401521.39	462265.661	3136.784	450114.642
5TH_04_C10	5TH	4	1260753.512	653960.937	7501.487	547135.606
5TH_05_C10	5TH	5	760759.12	625332.949	3425.7	656615.573
5TH_06_C10	5TH	6	717109.88	192050.05	2677.556	275185.352
5TH_04_C11	5TH	4	379912.241	309141.286	4719.437	410981.953
5TH_05_C11	5TH	5	844313.435	673336.338	6607.429	967566.38
5TH_06_C11	5TH	6	603492.302	596704.645	4374.159	744170.531
5TH_04_C12	5TH	4	515628.745	380707.369	3583.655	543263.622
5TH_05_C12	5TH	5	464015.219	338696.836	6867.763	570496.956
5TH_06_C12	5TH	6	447689.943	306741.871	7512.895	323813.172
5TH_04_C13	5TH	4	317747.384	284668.38	8230.297	335644.398
5TH_05_C13	5TH	5	668541.705	553961.395	6407.559	733610.592
5TH_06_C13	5TH	6	796650.536	769896.386	951794.832	781900.523
5TH_04_C14	5TH	4	586057.984	341816.715	249191.466	401104.198
5TH_05_C14	5TH	5	925330.637	801348.376	6736.812	1052074.211
5TH_06_C14	5TH	6	1007509.622	389032.47	4365.465	528452.53
5TH_04_C15	5TH	4	208276.475	168409.488	3855.271	347625.208
5TH_05_C15	5TH	5	299826.864	165159.745	3592.43	205679.974
5TH_06_C15	5TH	6	408168.512	446556.955	6443.432	584704.197
5TH_04_C16	5TH	4	210670.924	61248.01	5095.551	80973.495
5TH_05_C16	5TH	5	661670.653	629968.212	4360.261	664367.695
5TH_06_C16	5TH	6	283698.385	322953.35	3284.928	421584.999
5TH_04_C17	5TH	4	75669.056	18772.79	982.512	24451.811
5TH_05_C17	5TH	5	1494499.346	720842.342	4438.094	972184.068
5TH_06_C17	5TH	6	652962.595	561461.519	2093.784	599997.606
5TH_04_C18	5TH	4	497934.992	210292.619	2407.244	384999.395
5TH_05_C18	5TH	5	942474.485	901029.518	4356.837	1469208.421
5TH_06_C18	5TH	6	823729.826	673332.426	2734.94	801354.18
5TH_04_C19	5TH	4	385301.015	51988.075	2953.565	129401.123
5TH_05_C19	5TH	5	928337.151	943173.517	4463.074	1011258.001
5TH_06_C19	5TH	6	390692.312	380322.222	1638.183	495971.451
5TH_04_C20	5TH	4	7371.532	4326.747	776.202	28617.506
5TH_05_C20	5TH	5	502928.616	378244.976	1626.621	369183.246
5TH_06_C20	5TH	6	231004.992	235814.26	1588.735	392290.987
5TH_04_C21	5TH	4	5011.122	4670.535	843.731	4020.099
5TH_05_C21	5TH	5	835958.022	700593.753	3528.53	803880.467
5TH_06_C21	5TH	6	341980.282	260472.875	4558.628	427610.757
5TH_04_C22	5TH	4	18026.793	10212.219	3282.642	6315.755
5TH_05_C22	5TH	5	990972.494	853421.701	1523199.995	979547.591
5TH_06_C22	5TH	6	362690.711	102809.574	3556.67	129250.168
5TH_04_C23	5TH	4	37186.234	12636.235	1228.427	5419.9
5TH_05_C23	5TH	5	277244.956	215785.16	3641.99	233735.091
5TH_06_C23	5TH	6	304993.781	244460.637	983.71	165213.935
5TH_04_C24	5TH	4	3548.562	2502.928	136.291	2202.922
5TH_05_C24	5TH	5	596304.527	319304.723	1747.188	236086.941
5TH_06_C24	5TH	6	719674.435	936635.167	2864.041	462120.062
5TH_07_C01	5TH	7	128876.514	60980.848	2039.908	33746.408
5TH_08_C01	5TH	8	36465.305	41686.652	1126.996	2635.393
5TH_09_C01	5TH	9	343307.66	268002.18	2665.293	272554.213
5TH_07_C02	5TH	7	222617.249	183097.438	147.614	43117.499
5TH_08_C02	5TH	8	39632.594	17093.207	0	1749.788
5TH_09_C02	5TH	9	595269.323	606449.38	3656.323	919512.939
5TH_07_C03	5TH	7	200597.686	224796.211	656.54	87008.246
5TH_08_C03	5TH	8	55874.342	69910.576	170.229	5918.435
5TH_09_C03	5TH	9	1410593.16	1204258.901	3957.217	1250251.658
5TH_07_C04	5TH	7	135970.474	61205.997	46988.895	47767.912
5TH_08_C04	5TH	8	134599.194	115999.156	401.706	64234.478
5TH_09_C04	5TH	9	1359816.762	1273319.072	5742.234	1487886.324
5TH_07_C05	5TH	7	1502490.519	815666.023	3419.819	742134.448
5TH_08_C05	5TH	8	305013.411	330768.551	834.702	209327.626
5TH_09_C05	5TH	9	1339994.851	1478761.349	11018.818	3106355.475
5TH_07_C06	5TH	7	921025.412	784958.923	3310.046	759347.489
5TH_08_C06	5TH	8	258495.527	292841.138	1370.379	238311.258
5TH_09_C06	5TH	9	698551.83	674662.917	6561.699	1308058.666
5TH_07_C07	5TH	7	724616.949	854654.828	5291.146	802419.258
5TH_08_C07	5TH	8	1206009.656	336314.739	2356.672	284848.881
5TH_09_C07	5TH	9	2304691.236	2344934.214	11467.831	3379863.692
5TH_07_C08	5TH	7	1129091.576	1408886.007	1993315.283	1400299.912
5TH_08_C08	5TH	8	336127.68	379849.771	7482.855	341997.443
5TH_09_C08	5TH	9	1295048.117	1391218.025	5005832.488	1774338.077
5TH_07_C09	5TH	7	1876044.382	2674791.351	9310.421	1395869.713
5TH_08_C09	5TH	8	236349.204	245345.623	4300.765	207401.715
5TH_09_C09	5TH	9	2856045.264	2867672.262	14103.419	3340228.941
5TH_07_C10	5TH	7	7331968.449	2555205.497	12980.226	2389225.907
5TH_08_C10	5TH	8	262632.363	250153.977	2467.945	317679.503
5TH_09_C10	5TH	9	1308457.483	1378038.993	7296.243	2009262.996
5TH_07_C11	5TH	7	1871053.17	2394431.328	6740.347	1234420.272
5TH_08_C11	5TH	8	296056.933	209546.902	2430.595	162527.207
5TH_09_C11	5TH	9	1775071.663	1604062.695	6527.673	1477110.011
5TH_07_C12	5TH	7	7175385.478	2804360.926	12997.735	2082024.632
5TH_08_C12	5TH	8	309105.608	299071.242	4463.406	400072.203
5TH_09_C12	5TH	9	1588033.185	2270869.128	10826.966	2464208.525
5TH_07_C13	5TH	7	2408090.299	3435629.309	5969551.856	2428710.172
5TH_08_C13	5TH	8	196074.334	210921.857	6068.376	224402.835
5TH_09_C13	5TH	9	1559776.372	1851073.876	15651.422	2223590.891
5TH_07_C14	5TH	7	1633673.416	1842383.718	7994.541	1955579.575
5TH_08_C14	5TH	8	200126.301	86972.588	338844.642	52990.733
5TH_09_C14	5TH	9	1378867.868	1032566.203	5589.715	1221531.95
5TH_07_C15	5TH	7	2314326.067	3007934.602	1222308.111	1258455.395
5TH_08_C15	5TH	8	283873.023	323195.804	4692.465	334375.154
5TH_09_C15	5TH	9	4671644.22	1989359.133	10278.263	1760337.653
5TH_07_C16	5TH	7	1677262.652	2368646.534	4219595.869	1609497.705
5TH_08_C16	5TH	8	311163.619	325668.397	6159.723	344805.57
5TH_09_C16	5TH	9	1330009.882	1745271.422	15233.809	4684070.353
5TH_07_C17	5TH	7	2197234.185	2506971.93	4097.637	961851.309
5TH_08_C17	5TH	8	301603.341	277042.022	1180.954	109875.524
5TH_09_C17	5TH	9	3837780.603	1598702.125	7959.358	1437383.074
5TH_07_C18	5TH	7	774988.196	726178.669	4345.721	668452.942
5TH_08_C18	5TH	8	260064.096	221383.428	3893.63	210303.944
5TH_09_C18	5TH	9	952460.327	694341.264	4348.935	564064.182
5TH_07_C19	5TH	7	2104421.766	2142103.036	6077.787	1279177.374
5TH_08_C19	5TH	8	658517.562	791966.176	6728.541	2139091.244
5TH_09_C19	5TH	9	1002543.686	1514990.629	6729.734	1297119.302
5TH_07_C20	5TH	7	958410.057	981856.068	3400.314	659010.638
5TH_08_C20	5TH	8	121983.198	80471.353	5022.648	1163838.432
5TH_09_C20	5TH	9	2011896.201	348466.127	33092.854	280181.041
5TH_07_C21	5TH	7	1001377.92	344923.597	587.486	15630.851
5TH_08_C21	5TH	8	1339606.335	1616737.606	13430.275	1859341.307
5TH_09_C21	5TH	9	987613.072	687263.305	7142.13	896391.785
5TH_07_C22	5TH	7	1121792.618	1293474.722	2452951.64	1081177.406
5TH_08_C22	5TH	8	1454381.294	1531973.874	19408.425	1977446.913
5TH_09_C22	5TH	9	774150.013	1034065.23	4258.944	1070049.296
5TH_07_C23	5TH	7	450811.928	510857.716	2451.934	534523.118
5TH_08_C23	5TH	8	1534615.902	1830576.614	8709.605	3070467.426
5TH_09_C23	5TH	9	665091.877	600098.456	3675.204	508394.582
5TH_07_C24	5TH	7	738958.951	855288.909	2704.384	716182.546
5TH_08_C24	5TH	8	38646.051	36305.437	224.583	3499.336
5TH_09_C24	5TH	9	566029.437	244730.511	886.415	90052.247
5TH_10_C01	5TH	10	639113.798	667567.043	1139950.079	548518.575
5TH_11_C01	5TH	11	234175.391	139312.775	1405.42	215964.781
5TH_12_C01	5TH	12	2727.183	1070.466	121.554	1183.157
5TH_10_C02	5TH	10	589155.974	479152.946	9656.154	470377.056
5TH_11_C02	5TH	11	43919.661	26442.753	531.043	50212.39
5TH_12_C02	5TH	12	554.735	322.509	125.831	664.492
5TH_10_C03	5TH	10	364057.528	437564.795	1483.775	280645.184
5TH_11_C03	5TH	11	24329.199	15466.64	189.857	2531.795
5TH_12_C03	5TH	12	2218.293	923.83	0	5555.417
5TH_10_C04	5TH	10	1202834.644	645916.277	2178.588	550777.517
5TH_11_C04	5TH	11	58240.297	33572.425	226.216	55833.262
5TH_12_C04	5TH	12	1265.713	1107.615	244.751	8636.539
5TH_10_C05	5TH	10	1064202.274	776393.863	2063.659	634584.961
5TH_11_C05	5TH	11	864488.742	776782.096	2900.896	864034.458
5TH_12_C05	5TH	12	43668.998	15673.296	638.134	60237.987
5TH_10_C06	5TH	10	371965.193	429945.997	1957.926	339360.061
5TH_11_C06	5TH	11	849662.549	584032.277	4497.327	685106.238
5TH_12_C06	5TH	12	5425.277	2005.195	735.722	4715.323
5TH_10_C07	5TH	10	602760.173	499785.934	2283.664	420468.826
5TH_11_C07	5TH	11	850521.417	753911.943	1843.831	613915.205
5TH_12_C07	5TH	12	49518.626	44195.451	2546.136	141153.059
5TH_10_C08	5TH	10	2856316.442	462066.139	3905.465	279847.388
5TH_11_C08	5TH	11	1392659.464	692262.924	7359.369	794270.247
5TH_12_C08	5TH	12	5358.824	2313.243	2830.312	4558.374
5TH_10_C09	5TH	10	414935.401	315821.328	1231267.369	209516.485
5TH_11_C09	5TH	11	1049630.343	1041389.044	9032.401	1268747.198
5TH_12_C09	5TH	12	65649.755	59428.289	2537.899	73790.546
5TH_10_C10	5TH	10	219089.869	161255.541	1965.641	43376.326
5TH_11_C10	5TH	11	659022.466	677667.64	3592.158	790802.403
5TH_12_C10	5TH	12	12462.873	10881.751	1443.66	21902.497
5TH_10_C11	5TH	10	159545.578	137217.493	1314.767	70717.654
5TH_11_C11	5TH	11	1823010.401	1165476.281	8541.131	1218259.996
5TH_12_C11	5TH	12	378239.209	309737.515	1871.738	248835.894
5TH_10_C12	5TH	10	348408.714	297186.325	3159.666	254760.965
5TH_11_C12	5TH	11	342499.379	209775.359	39546.143	209368.573
5TH_12_C12	5TH	12	15764.485	7247.113	1778.255	22025.227
5TH_10_C13	5TH	10	372658.105	317839.52	4440.632	306798.078
5TH_11_C13	5TH	11	3108862.976	948677.347	8316.439	1168213.512
5TH_12_C13	5TH	12	434466.047	297087.053	2901.415	370176.655
5TH_10_C14	5TH	10	226913.48	151522.924	1816.711	147203.418
5TH_11_C14	5TH	11	194791.787	114015.906	232378.814	111563.368
5TH_12_C14	5TH	12	17711.002	6322.61	16852.333	8631.497
5TH_10_C15	5TH	10	545100.886	423020.434	2803.734	227808.391
5TH_11_C15	5TH	11	667801.184	832826.479	6014.365	1018666.516
5TH_12_C15	5TH	12	421448.774	369739.935	3038.978	365070.706
5TH_10_C16	5TH	10	34025.629	26199.596	1338.183	61945.856
5TH_11_C16	5TH	11	715593.694	666117.805	5452.763	939205.849
5TH_12_C16	5TH	12	50233.163	21405.755	940.526	12538.653
5TH_10_C17	5TH	10	48858.301	19616.085	683.571	52804.807
5TH_11_C17	5TH	11	2359941.944	920566.618	5411.614	1021946.916
5TH_12_C17	5TH	12	84864.022	25866.965	477.999	21531
5TH_10_C18	5TH	10	109737.317	69537.85	1655.3	131354.731
5TH_11_C18	5TH	11	1151063.949	666508.526	4393.704	863905.769
5TH_12_C18	5TH	12	48330.543	11905.449	861.865	10074.851
5TH_10_C19	5TH	10	108712.839	71431.1	5033.293	604368.276
5TH_11_C19	5TH	11	93270.616	69407.053	1312.406	71612.045
5TH_12_C19	5TH	12	130716.375	86300.349	765.338	73241.914
5TH_10_C20	5TH	10	61222.031	13429.404	292.081	1292.608
5TH_11_C20	5TH	11	48619.167	40026.355	509.168	34992.929
5TH_12_C20	5TH	12	3402.892	1262.689	368.741	958.979
5TH_10_C21	5TH	10	1242.1	1153.541	482.194	709.645
5TH_11_C21	5TH	11	542172.347	523694.258	308491.041	355595.485
5TH_12_C21	5TH	12	108508.815	75088.232	1114.349	70498.389
5TH_10_C22	5TH	10	1677.232	1156.296	1065.984	745.783
5TH_11_C22	5TH	11	761206.556	215832.336	2385.409	273389.896
5TH_12_C22	5TH	12	23258.822	6373.586	1105.488	2535.786
5TH_10_C23	5TH	10	1000.826	1210.315	851.342	194.594
5TH_11_C23	5TH	11	429601.182	474714.311	2033.572	385523.127
5TH_12_C23	5TH	12	105757.066	70527.042	831.04	41805.596
5TH_10_C24	5TH	10	1365.243	448.474	449.946	0
5TH_11_C24	5TH	11	65482.613	23810.456	915.473	60406.114
5TH_12_C24	5TH	12	6992.491	2913.949	221.695	3975.002
5TH_01_D01	5TH	1	3590.019	3042.137	710.965	894.363
5TH_02_D01	5TH	2	1525.461	1420.522	59.034	1545.788
5TH_03_D01	5TH	3	85805.665	28691.928	587.216	19477.224
5TH_01_D02	5TH	1	2419.515	859.314	205.68	1911.063
5TH_02_D02	5TH	2	123204.61	90194.259	160.79	1905.814
5TH_03_D02	5TH	3	56281.249	54853.809	359.381	44038.682
5TH_01_D03	5TH	1	1948.09	2239.259	219.633	2473.581
5TH_02_D03	5TH	2	210074.604	165079.466	494.36	2947.626
5TH_03_D03	5TH	3	879194.863	811982.873	3731.2	1039031.425
5TH_01_D04	5TH	1	2597.545	1951.332	0	3405.348
5TH_02_D04	5TH	2	225628.409	163237.793	195.79	4760.677
5TH_03_D04	5TH	3	1756868.05	1745665.642	6331.098	2163392.287
5TH_01_D05	5TH	1	3481.586	3350.017	605.246	4518.474
5TH_02_D05	5TH	2	15806.865	10293.662	193.065	5998.676
5TH_03_D05	5TH	3	1322145.951	982963.221	12146.754	1938314.418
5TH_01_D06	5TH	1	71794.975	21267.873	725.603	60177.868
5TH_02_D06	5TH	2	84019.539	96017.23	971.929	8310.95
5TH_03_D06	5TH	3	7568277.073	2538337.146	12210.724	2999083.233
5TH_01_D07	5TH	1	13340.373	5973.176	516.229	17446.672
5TH_02_D07	5TH	2	117575.228	86707.459	521.85	7781.466
5TH_03_D07	5TH	3	2097916.758	2558455.999	12137.817	3634962.371
5TH_01_D08	5TH	1	495027.653	352526.837	2770.592	541274.484
5TH_02_D08	5TH	2	119513.084	89083.098	1697.057	5977.154
5TH_03_D08	5TH	3	905361.637	459026.405	814089.89	600714.381
5TH_01_D09	5TH	1	166342.792	109074.358	2340.102	98901.691
5TH_02_D09	5TH	2	27509.541	15182.572	2954.33	6682.771
5TH_03_D09	5TH	3	1453931.759	1686147.743	3226740.623	1772556.078
5TH_01_D10	5TH	1	36556.475	21565.614	2971.194	84281.451
5TH_02_D10	5TH	2	17897.254	13297.593	1263.224	7850.269
5TH_03_D10	5TH	3	2954438.2	4166778.603	11025.211	3652215.719
5TH_01_D11	5TH	1	291748.995	124684.669	1854.065	180217.474
5TH_02_D11	5TH	2	36069.794	27527.952	961.377	6834.153
5TH_03_D11	5TH	3	1092610.451	972557.659	7337.529	1237457.7
5TH_01_D12	5TH	1	667036.994	523339.225	4605.796	606071.285
5TH_02_D12	5TH	2	18729.334	12054.82	676.038	5298.781
5TH_03_D12	5TH	3	3452519.125	1585159.9	4757.641	986358.543
5TH_01_D13	5TH	1	1011234.158	507667.69	211174.108	584920.656
5TH_02_D13	5TH	2	24772.474	18852.491	920.037	6085.011
5TH_03_D13	5TH	3	1374824.324	622744.665	3527.592	554992.85
5TH_01_D14	5TH	1	320045.505	255176.414	2135.117	237844.254
5TH_02_D14	5TH	2	5664.926	5151.426	3177.175	4743.032
5TH_03_D14	5TH	3	1323776.118	1336852.395	3337945.306	1264894.355
5TH_01_D15	5TH	1	276807.965	161216.729	1568.6	65030.876
5TH_02_D15	5TH	2	7294.429	6849.099	1267.05	5011.361
5TH_03_D15	5TH	3	360644.436	325831.486	2880.282	404577.444
5TH_01_D16	5TH	1	442568.065	264144.745	2056.177	232645.692
5TH_02_D16	5TH	2	35479.574	4288.439	1426.83	3594.822
5TH_03_D16	5TH	3	282638.493	215649.417	1800.9	217721.419
5TH_01_D17	5TH	1	415662.605	389551.624	1863.986	240597.032
5TH_02_D17	5TH	2	4277.873	4014.765	618.874	3203.66
5TH_03_D17	5TH	3	279039.124	189901.112	1298.411	283708.414
5TH_01_D18	5TH	1	181957.843	128828.808	494.721	103780.079
5TH_02_D18	5TH	2	2120.505	3490.427	615.175	2180.683
5TH_03_D18	5TH	3	270599.76	254133.877	1763.358	263340.024
5TH_01_D19	5TH	1	219885.018	86794.692	1023.833	46749.436
5TH_02_D19	5TH	2	8429.823	4273.963	603.907	2971.093
5TH_03_D19	5TH	3	322051.673	267001.351	3547.945	324582.32
5TH_01_D20	5TH	1	97695.373	83908.736	1022.998	50420.067
5TH_02_D20	5TH	2	2692.48	3007.105	841.429	4742.036
5TH_03_D20	5TH	3	55544.276	49858.603	631.807	64090.074
5TH_01_D21	5TH	1	309904.962	122294.456	328.376	4907.972
5TH_02_D21	5TH	2	2648.846	2381.279	542.352	2938.573
5TH_03_D21	5TH	3	186383.213	143456.198	2930.865	130547.836
5TH_01_D22	5TH	1	2988.231	2463.004	871.606	1553.547
5TH_02_D22	5TH	2	3556.855	2276.118	1087.691	9126.839
5TH_03_D22	5TH	3	160798.549	32862.671	138704.198	31870.957
5TH_01_D23	5TH	1	103937.762	72819.79	836.537	741.072
5TH_02_D23	5TH	2	3457.698	2783.705	998.746	1803.56
5TH_03_D23	5TH	3	49802.045	31469.677	897.081	39450.793
5TH_01_D24	5TH	1	7822.062	4300.701	644.34	141.567
5TH_02_D24	5TH	2	741.878	633.305	751.639	350.915
5TH_03_D24	5TH	3	13055.006	11239.326	621.979	11962.509
5TH_04_D01	5TH	4	239363.459	172490.194	640.96	161346.535
5TH_05_D01	5TH	5	386025.711	272728.329	586.846	201848.911
5TH_06_D01	5TH	6	7990.168	3824.936	81.472	3394.139
5TH_04_D02	5TH	4	333815.543	111373.88	1407.455	122825.761
5TH_05_D02	5TH	5	347721.387	326950.853	178.959	42479.849
5TH_06_D02	5TH	6	2188.817	3017.774	97.518	2683.117
5TH_04_D03	5TH	4	455066.954	435537.199	1872.341	547474.809
5TH_05_D03	5TH	5	711795.488	520460.654	2485.003	476015.337
5TH_06_D03	5TH	6	4330.236	4187.325	101.235	25684.881
5TH_04_D04	5TH	4	272128.568	213491.927	1740.315	246372.904
5TH_05_D04	5TH	5	769100.258	637691.883	2271.433	789463.142
5TH_06_D04	5TH	6	21724.51	18322.928	461.101	24814.921
5TH_04_D05	5TH	4	157325.916	102405.58	1138.91	150756.34
5TH_05_D05	5TH	5	605800.245	587947.842	12201.602	602670.313
5TH_06_D05	5TH	6	37887.917	21331.259	49.049	26034.536
5TH_04_D06	5TH	4	252641.205	223563.067	1890.004	339746.337
5TH_05_D06	5TH	5	816690.409	672605.139	6087.972	963261.759
5TH_06_D06	5TH	6	91699.939	77883.242	1524.681	152202.768
5TH_04_D07	5TH	4	291451.89	237551.016	2970.781	332122.754
5TH_05_D07	5TH	5	608321.646	599694.521	4487.134	801131.454
5TH_06_D07	5TH	6	139069.131	153372.554	1396.016	212112.005
5TH_04_D08	5TH	4	241982.182	279699.745	2762.913	431826.922
5TH_05_D08	5TH	5	515210.226	525615.099	3238.89	858962.308
5TH_06_D08	5TH	6	171418.951	234124.691	2197.416	450474.365
5TH_04_D09	5TH	4	178814.415	187632.48	1826.261	201446.825
5TH_05_D09	5TH	5	585340.968	712109.601	7560.383	779985.457
5TH_06_D09	5TH	6	414141.398	400400.894	5257.137	686244.308
5TH_04_D10	5TH	4	497376.082	486812.958	3039.471	506221.886
5TH_05_D10	5TH	5	1092223.976	1123026.212	4871.869	1306103.366
5TH_06_D10	5TH	6	663070.559	711377.326	5076.758	852060.471
5TH_04_D11	5TH	4	616353.888	343403.513	2310.13	341091.766
5TH_05_D11	5TH	5	833334.94	790873.97	4329.31	1174625.784
5TH_06_D11	5TH	6	462951.191	513784.247	8245.799	719130.024
5TH_04_D12	5TH	4	170804.088	142689.032	1725.828	195869.701
5TH_05_D12	5TH	5	236898.99	107673.236	2183.421	190189.478
5TH_06_D12	5TH	6	133498.914	82219.552	1611.367	108186.242
5TH_04_D13	5TH	4	1307892.269	350466.869	7670.84	589847.671
5TH_05_D13	5TH	5	737300.542	544646.473	4758.94	912434.765
5TH_06_D13	5TH	6	607482.982	538886.354	2655.696	800357.991
5TH_04_D14	5TH	4	523649.125	212689.798	2417.751	301388.775
5TH_05_D14	5TH	5	547542.991	481027.261	3411.901	633275.891
5TH_06_D14	5TH	6	709626.183	296737.349	3086.185	275641.429
5TH_04_D15	5TH	4	391943.27	352995.517	1646.102	472669.201
5TH_05_D15	5TH	5	780704.305	584340.141	2757.362	829409.808
5TH_06_D15	5TH	6	1989525.086	659042.721	4032.907	813831.288
5TH_04_D16	5TH	4	148893.8	116663.6	2684.599	219453.142
5TH_05_D16	5TH	5	732815.556	637756.89	838994.567	1260758.67
5TH_06_D16	5TH	6	310780.32	319810.663	4362.154	456351.384
5TH_04_D17	5TH	4	79226.228	74078.734	1023.719	118160.489
5TH_05_D17	5TH	5	735252.388	573754.299	3498.986	873405.405
5TH_06_D17	5TH	6	336350.09	374880.397	4383.325	669273.693
5TH_04_D18	5TH	4	63861.516	43685.137	429.376	40192.446
5TH_05_D18	5TH	5	654543.59	641673.524	5200.401	726740.346
5TH_06_D18	5TH	6	890665.476	643973.488	4568.125	589244.173
5TH_04_D19	5TH	4	178318.861	147958.608	3625.373	280260.153
5TH_05_D19	5TH	5	709742.154	878791.672	3716.804	1020641.841
5TH_06_D19	5TH	6	620609.576	732954.639	3915.705	1101230.029
5TH_04_D20	5TH	4	32264.169	24694.561	949.632	6911.208
5TH_05_D20	5TH	5	678141.265	631183.573	6381.687	875625.052
5TH_06_D20	5TH	6	455574.94	381299.662	2675.888	488473.936
5TH_04_D21	5TH	4	90720.793	62817.252	749.524	5381.496
5TH_05_D21	5TH	5	627226.499	413549.312	15432.831	490008.41
5TH_06_D21	5TH	6	503740.174	475696.954	3243.506	622084.898
5TH_04_D22	5TH	4	56755.141	7191.4	776.742	3475.182
5TH_05_D22	5TH	5	1090876.977	924722.613	3107.264	800140.529
5TH_06_D22	5TH	6	1248384.502	453102.953	3319.018	601395.157
5TH_04_D23	5TH	4	102497.383	118964.349	1035.03	2799.247
5TH_05_D23	5TH	5	690346.111	515373.897	1127118.748	661391.838
5TH_06_D23	5TH	6	300354.133	255092.191	2028.302	428084.319
5TH_04_D24	5TH	4	3045.004	1950.622	427.429	1254.169
5TH_05_D24	5TH	5	195643.774	91835.275	6743.742	82758.982
5TH_06_D24	5TH	6	172203.625	214550.453	1095.894	253907.706
5TH_07_D01	5TH	7	328179.103	444670.882	699.196	209635.818
5TH_08_D01	5TH	8	5140.726	4173.398	247.678	4822.579
5TH_09_D01	5TH	9	1695321.649	1259798.736	7679.258	1753152.729
5TH_07_D02	5TH	7	389663.121	351177.948	0	71782.223
5TH_08_D02	5TH	8	16728.413	14048.078	0	3783.804
5TH_09_D02	5TH	9	1449424.362	1070051.253	4456.877	1197824.383
5TH_07_D03	5TH	7	316729.832	309742.737	522.275	43594.14
5TH_08_D03	5TH	8	83663.618	101516.277	65.281	10097.624
5TH_09_D03	5TH	9	2009474.788	1485762.996	5716.36	1693938.505
5TH_07_D04	5TH	7	195690.869	146840.188	424.028	69242.64
5TH_08_D04	5TH	8	34268.688	23023.22	154.836	3629.891
5TH_09_D04	5TH	9	1543043.858	1669228.183	5232.239	2253641.331
5TH_07_D05	5TH	7	757948.097	925873.255	3342.469	905090.733
5TH_08_D05	5TH	8	327347.558	314059.022	2826.917	111135.539
5TH_09_D05	5TH	9	2266328.589	2300818.826	12790.677	4609020.144
5TH_07_D06	5TH	7	528397.329	523756.86	5288.552	599268.872
5TH_08_D06	5TH	8	318950.544	345429.751	817.142	230267.498
5TH_09_D06	5TH	9	2202832.853	2160268.681	18738.399	4048973.922
5TH_07_D07	5TH	7	1047135.847	1233862.931	9131.117	1132527.905
5TH_08_D07	5TH	8	299601.583	301950.25	1115.695	216752.661
5TH_09_D07	5TH	9	2278163.415	2305370.099	7550.873	2681025.787
5TH_07_D08	5TH	7	663048.56	821523.856	4715.76	985455.109
5TH_08_D08	5TH	8	811535.606	478050.731	3439.633	487971.319
5TH_09_D08	5TH	9	1899847.457	1762284.611	7996.304	2173656.401
5TH_07_D09	5TH	7	1212130.683	1323196.422	3586.575	1174684.854
5TH_08_D09	5TH	8	203494.428	229689.542	1512.403	144195.805
5TH_09_D09	5TH	9	1394419.604	2221529.032	9544.289	2148994.273
5TH_07_D10	5TH	7	4354195.218	2406340.013	8252.481	1137308.008
5TH_08_D10	5TH	8	335336.323	393662.703	1486.818	350167.416
5TH_09_D10	5TH	9	46503.032	10567.52	635.668	11149.508
5TH_07_D11	5TH	7	7897223.006	2748631.849	9496.034	2444018.307
5TH_08_D11	5TH	8	1057986.899	439635.118	5168.895	397415.288
5TH_09_D11	5TH	9	1959160.001	1665417.227	13066.873	2706134.413
5TH_07_D12	5TH	7	2328747.98	3128115.971	10065.73	2701183.245
5TH_08_D12	5TH	8	330462.796	340844.91	1927.25	202963.858
5TH_09_D12	5TH	9	5145825.614	1532193.652	7392.189	1693058.92
5TH_07_D13	5TH	7	1576111.104	1884171.965	6784.015	2100004.991
5TH_08_D13	5TH	8	283625.608	257432.482	1652.872	182305.09
5TH_09_D13	5TH	9	1605724.813	1372195.153	6760.335	1725590.957
5TH_07_D14	5TH	7	1568650.933	2667189.45	6247.467	1824676.763
5TH_08_D14	5TH	8	261805.835	272146.65	1705.486	225418.781
5TH_09_D14	5TH	9	1683144.699	992343.807	6104.506	1205413.12
5TH_07_D15	5TH	7	1512436.387	1729186.229	6772.191	1401208.1
5TH_08_D15	5TH	8	341892.711	407282.437	3145.551	247662.794
5TH_09_D15	5TH	9	3289160.082	2792800.916	6261.362	1994516.173
5TH_07_D16	5TH	7	1871629.174	2007290.518	4517.831	1245984.359
5TH_08_D16	5TH	8	135103.69	139074.814	765.306	37023.401
5TH_09_D16	5TH	9	785862.594	1034975.048	2666.359	703933.842
5TH_07_D17	5TH	7	2344255.927	2434092.57	6382	1468173.615
5TH_08_D17	5TH	8	455350.328	124145.335	450.676	3243.804
5TH_09_D17	5TH	9	1496666.108	1343633.088	4142.718	1231131.165
5TH_07_D18	5TH	7	1664883.75	1867907.741	2630.827	728237.183
5TH_08_D18	5TH	8	211485.645	210084.521	1135.179	98156.505
5TH_09_D18	5TH	9	1150187.679	812960.706	4923.398	737367.37
5TH_07_D19	5TH	7	1587867.901	2095862.393	5179.263	1136180.529
5TH_08_D19	5TH	8	135034.97	146788.001	1033.104	103671.061
5TH_09_D19	5TH	9	853617.803	366386.627	4026.152	253414.186
5TH_07_D20	5TH	7	1063781.46	1098470.174	2961.253	681314.07
5TH_08_D20	5TH	8	49571.598	51062.285	745.98	3297.851
5TH_09_D20	5TH	9	1758333.501	1221650.068	3749.39	771926.957
5TH_07_D21	5TH	7	2291595.569	2328935.473	11823.408	1680431.364
5TH_08_D21	5TH	8	606330.51	168620.156	586.296	4521.944
5TH_09_D21	5TH	9	612574.492	632237.251	2375.527	706811.83
5TH_07_D22	5TH	7	803057.315	942511.873	2453.634	489818.68
5TH_08_D22	5TH	8	721769.077	176503.57	636.863	22914.949
5TH_09_D22	5TH	9	1049272.62	813980.932	3334.47	753260.223
5TH_07_D23	5TH	7	1561930.747	1844955.131	8071.545	1701624.143
5TH_08_D23	5TH	8	133420.587	111142.467	897.751	1448.401
5TH_09_D23	5TH	9	726422.278	453867.168	2058.713	447640.888
5TH_07_D24	5TH	7	947000.694	959973.177	2743.263	808074.519
5TH_08_D24	5TH	8	215330.175	38466.966	6749.277	808311.774
5TH_09_D24	5TH	9	215014.676	170384.934	913.409	132439.907
5TH_10_D01	5TH	10	828776.284	661991.619	2463.427	685692.458
5TH_11_D01	5TH	11	481897.371	285124.789	723.043	246922.473
5TH_12_D01	5TH	12	3984.063	1316.681	0	1506.738
5TH_10_D02	5TH	10	940271.155	832519.971	2808.291	674228.685
5TH_11_D02	5TH	11	109140.744	50879.653	351.465	94937.346
5TH_12_D02	5TH	12	2220.156	1449.953	247.77	1416.621
5TH_10_D03	5TH	10	1793945.639	2082082.385	6981.801	1525052.385
5TH_11_D03	5TH	11	69669.817	31608.171	521.606	97822.643
5TH_12_D03	5TH	12	1649.27	1343.424	709.8	3035.324
5TH_10_D04	5TH	10	964289.432	1498421.229	4795.73	999699.26
5TH_11_D04	5TH	11	1267304.328	409202.892	2333.301	456013.691
5TH_12_D04	5TH	12	1980.496	1173.895	425.651	2570.466
5TH_10_D05	5TH	10	2413862.203	862397.747	3162.98	655288.5
5TH_11_D05	5TH	11	668925.37	465642.605	1700.619	491913.17
5TH_12_D05	5TH	12	8878.742	2803.672	457.82	3964.606
5TH_10_D06	5TH	10	1024044.851	834677.703	2558.238	652185.955
5TH_11_D06	5TH	11	1285124.189	1165887.627	7118.905	1601853.173
5TH_12_D06	5TH	12	12150.659	3579.828	538.152	4268.109
5TH_10_D07	5TH	10	1194116.315	756599.668	1833.677	546523.975
5TH_11_D07	5TH	11	1236129.198	1104448.903	3913.485	1220096.678
5TH_12_D07	5TH	12	26049.005	7213.772	790.042	8127.566
5TH_10_D08	5TH	10	377955.023	295964.387	2036.756	574075.569
5TH_11_D08	5TH	11	913384.789	706814.982	5370.439	927066.076
5TH_12_D08	5TH	12	36081.884	11346.919	971.406	13365.981
5TH_10_D09	5TH	10	44034.616	4209.117	964.099	5538.446
5TH_11_D09	5TH	11	1469204.984	916240.253	5132.027	853138.031
5TH_12_D09	5TH	12	84723.698	50277.234	1822.093	55797.067
5TH_10_D10	5TH	10	512612.872	433204.668	1250.754	126995.958
5TH_11_D10	5TH	11	920622.093	788019.038	3887.054	581006.45
5TH_12_D10	5TH	12	85497.324	58274.008	1428.78	58073.45
5TH_10_D11	5TH	10	368417.288	371598.67	1296.322	88194.005
5TH_11_D11	5TH	11	706268.418	578306.996	17930.887	579120.238
5TH_12_D11	5TH	12	127200.258	47066.796	1358.869	27609.729
5TH_10_D12	5TH	10	771114.309	271765.659	885.875	42153.799
5TH_11_D12	5TH	11	962383.073	1210032.617	4607.279	1359508.749
5TH_12_D12	5TH	12	24582.268	8365.269	663.357	4757.26
5TH_10_D13	5TH	10	427689.081	149125.822	1223.352	106809.239
5TH_11_D13	5TH	11	875969.531	833711.488	12058.679	913355.172
5TH_12_D13	5TH	12	128877.907	103678.971	139408.126	60714.092
5TH_10_D14	5TH	10	53228.275	25639.242	581.63	26678.516
5TH_11_D14	5TH	11	743097.447	821797.3	4361.664	930773.657
5TH_12_D14	5TH	12	8458.033	3896.721	632.596	3380.218
5TH_10_D15	5TH	10	309179.189	146845.73	994.287	114443.435
5TH_11_D15	5TH	11	762597.236	684642.204	638886.299	619847.008
5TH_12_D15	5TH	12	98759.081	46236.538	1020.966	43314.411
5TH_10_D16	5TH	10	11522.089	3093.66	652.737	3896.468
5TH_11_D16	5TH	11	506125.093	401023.134	2191.157	344366.692
5TH_12_D16	5TH	12	16461.952	7828.324	682.918	9455.482
5TH_10_D17	5TH	10	85041.079	40758.395	515.781	88639.142
5TH_11_D17	5TH	11	847221.634	760142.107	3330.205	824008.459
5TH_12_D17	5TH	12	43714.261	9617.019	366.149	7789.961
5TH_10_D18	5TH	10	101204.103	74001.92	653.511	10346.392
5TH_11_D18	5TH	11	418653.4	538273.456	2015.531	491234.522
5TH_12_D18	5TH	12	9594.214	3220.615	690.053	5488.982
5TH_10_D19	5TH	10	114905.858	86873.54	91401.524	34762.989
5TH_11_D19	5TH	11	714854.239	761386.09	6392.588	813662.822
5TH_12_D19	5TH	12	90580.664	29246.856	1720.127	17468.336
5TH_10_D20	5TH	10	28680.038	22461.907	1081.709	1542.504
5TH_11_D20	5TH	11	736268.53	717767.501	5540.197	684942.251
5TH_12_D20	5TH	12	40852.877	16072.186	1124.708	22016.289
5TH_10_D21	5TH	10	60765.06	32892.419	428.294	1432.013
5TH_11_D21	5TH	11	931524.978	474844.888	4821.36	937631.487
5TH_12_D21	5TH	12	21530.403	4519.364	959.841	4948.619
5TH_10_D22	5TH	10	6360.332	2940.563	467.317	832.204
5TH_11_D22	5TH	11	309526.06	318514.001	1829.339	331721.012
5TH_12_D22	5TH	12	22247.917	5703.524	588.984	3424.632
5TH_10_D23	5TH	10	3914.619	2833.945	394.917	627.707
5TH_11_D23	5TH	11	258813.528	91095.845	11256.358	71929.337
5TH_12_D23	5TH	12	50142.679	31185.396	1635.963	48246.473
5TH_10_D24	5TH	10	884.509	1244.793	282.884	0
5TH_11_D24	5TH	11	10519.191	11739.356	318.891	43707.676
5TH_12_D24	5TH	12	46478.828	29598.071	1019.456	4889.874
5TH_01_E01	5TH	1	2810.192	1973.095	247.227	2146.866
5TH_02_E01	5TH	2	81635.404	27339.137	222.928	2219.774
5TH_03_E01	5TH	3	409552.897	633132.905	1270.865	373954.28
5TH_01_E02	5TH	1	4574.579	1803.395	400.107	1774.94
5TH_02_E02	5TH	2	9559.439	4572.509	278.983	2244.402
5TH_03_E02	5TH	3	620491.757	578128.443	5303.952	606422.376
5TH_01_E03	5TH	1	2961.351	2191.085	608.374	1910.811
5TH_02_E03	5TH	2	148715.888	80314.252	444.897	15993.841
5TH_03_E03	5TH	3	1052311.95	901049.425	3041.627	844417.941
5TH_01_E04	5TH	1	3595.724	3023.79	884.855	2190.054
5TH_02_E04	5TH	2	207306.335	144445.929	723.547	3818.187
5TH_03_E04	5TH	3	471525.267	560259.812	3770.729	772579.134
5TH_01_E05	5TH	1	5837.869	2814.35	559.12	2526.1
5TH_02_E05	5TH	2	223142.167	144225.184	610.972	3627.003
5TH_03_E05	5TH	3	1877316.206	641179.535	4275.625	660599.219
5TH_01_E06	5TH	1	52434.49	35248.98	516.287	11851.643
5TH_02_E06	5TH	2	21229.424	5968.264	203.603	4182.238
5TH_03_E06	5TH	3	709185.045	603121.5	4836.891	1058171.971
5TH_01_E07	5TH	1	101023.847	86226.068	798.303	147390.608
5TH_02_E07	5TH	2	41682.342	29400.064	125.563	5183.976
5TH_03_E07	5TH	3	2420659.345	2219432.053	9891.653	2614157.937
5TH_01_E08	5TH	1	188732.157	70855.728	374.572	8179.753
5TH_02_E08	5TH	2	87037.531	39683.956	951.409	6327.92
5TH_03_E08	5TH	3	2360589.76	573146.747	8352.592	717843.733
5TH_01_E09	5TH	1	143121.243	132600.857	924.906	51360.505
5TH_02_E09	5TH	2	66048.125	40784.01	572.841	5683.625
5TH_03_E09	5TH	3	896814.64	836535.287	4270.564	901317.794
5TH_01_E10	5TH	1	69196.31	39418.101	1455.114	21301.88
5TH_02_E10	5TH	2	84212.619	62834.507	2715.201	4868.844
5TH_03_E10	5TH	3	504952.054	497355.018	4392.757	449908.293
5TH_01_E11	5TH	1	15989.034	21473.758	1580.158	59224.364
5TH_02_E11	5TH	2	14059.527	19394.166	1448.353	6981.695
5TH_03_E11	5TH	3	2832884.169	2058075.064	11506.466	1999736.064
5TH_01_E12	5TH	1	245573.181	189911.769	1029.76	36258.807
5TH_02_E12	5TH	2	20727.279	12169.053	1122.852	7734.058
5TH_03_E12	5TH	3	5834811.498	1771289.758	10610.686	2059954.197
5TH_01_E13	5TH	1	556590.856	263703.11	3817.456	259034.81
5TH_02_E13	5TH	2	11329.815	7532.924	990.996	7885.665
5TH_03_E13	5TH	3	1881692.042	2005817.4	8023.654	1573463.732
5TH_01_E14	5TH	1	1076662.566	527932.718	3069.309	377099.376
5TH_02_E14	5TH	2	87939.477	12821.202	941.066	5911.133
5TH_03_E14	5TH	3	703520.365	633343.442	3861.85	687527.659
5TH_01_E15	5TH	1	431596.223	460859.507	2008.697	337937.672
5TH_02_E15	5TH	2	24595.553	14614	588.935	6048.926
5TH_03_E15	5TH	3	1676461.933	1682482.358	8301.734	1521009.692
5TH_01_E16	5TH	1	182958.072	170106.86	1275.208	140383.965
5TH_02_E16	5TH	2	4975.554	4365.813	312.277	3754.654
5TH_03_E16	5TH	3	464701.157	385286.279	2330.026	472551.147
5TH_01_E17	5TH	1	368799.623	242630.223	1655.834	196814.693
5TH_02_E17	5TH	2	4269.406	3858.882	587.23	3673.677
5TH_03_E17	5TH	3	863180.639	701226.545	3308.575	690342.563
5TH_01_E18	5TH	1	267566.554	193891.1	803.354	30310.037
5TH_02_E18	5TH	2	3607.287	4821.309	605.448	3741.725
5TH_03_E18	5TH	3	796563.126	496816.926	4103.932	561671.472
5TH_01_E19	5TH	1	342410.421	325076.976	1263.02	109514.066
5TH_02_E19	5TH	2	15728.431	11006.273	1122.073	20430.012
5TH_03_E19	5TH	3	405803.32	345239.657	4259.965	397616.296
5TH_01_E20	5TH	1	22308.514	17765.637	1617.054	3041.857
5TH_02_E20	5TH	2	23469.139	6365.125	1487.716	4130.445
5TH_03_E20	5TH	3	99562.882	84911.006	1234.473	12621.203
5TH_01_E21	5TH	1	393195.334	122974.109	871.517	2384.074
5TH_02_E21	5TH	2	4469.759	3868.998	820.666	3563.793
5TH_03_E21	5TH	3	728814.123	403223.43	2025.238	479417.693
5TH_01_E22	5TH	1	202106.542	170404.683	1316.255	2266.495
5TH_02_E22	5TH	2	2650.056	3214.469	915.745	2456.98
5TH_03_E22	5TH	3	36536.475	29494.981	734.819	68485.289
5TH_01_E23	5TH	1	3674.529	5352.739	539.577	4537.352
5TH_02_E23	5TH	2	21533.132	11021.723	570.251	41725.237
5TH_03_E23	5TH	3	423230.007	66172.802	111.789	3565.778
5TH_01_E24	5TH	1	78422.229	32475.989	567.284	30574.75
5TH_02_E24	5TH	2	1252.69	1734.697	259.411	504.449
5TH_03_E24	5TH	3	4335.296	2926.304	390.772	29011.526
5TH_04_E01	5TH	4	642591.826	553114.302	2522.342	850531.15
5TH_05_E01	5TH	5	417888.185	198350.471	2345.389	447660.206
5TH_06_E01	5TH	6	7734.908	4731.509	0	1938.682
5TH_04_E02	5TH	4	539264.712	279176.724	1100.857	308663.757
5TH_05_E02	5TH	5	519017.429	375594.485	1105.437	180953.532
5TH_06_E02	5TH	6	2437.527	1714.528	399.393	2478.822
5TH_04_E03	5TH	4	268876.835	228695.321	1897.845	276533.504
5TH_05_E03	5TH	5	659927.206	785090.719	3325.199	781089.773
5TH_06_E03	5TH	6	10089.444	10036.676	570.689	51240.839
5TH_04_E04	5TH	4	402476.55	340227.167	337852.167	316749.16
5TH_05_E04	5TH	5	1038372.906	993426.846	2761.577	822923.619
5TH_06_E04	5TH	6	27213.935	22164.949	573.643	52705.498
5TH_04_E05	5TH	4	518153.976	447949.07	2207.209	416056.726
5TH_05_E05	5TH	5	667602.709	771641.621	2802.294	907381.936
5TH_06_E05	5TH	6	5172.084	2948.196	509.267	7566.898
5TH_04_E06	5TH	4	150307.19	135641.878	1216.306	171411.698
5TH_05_E06	5TH	5	600589.94	525579.649	2555.868	773888.328
5TH_06_E06	5TH	6	295366.716	290748.417	3056.5	505625.941
5TH_04_E07	5TH	4	30046.232	8623.448	282.903	9974.989
5TH_05_E07	5TH	5	885592.163	415715.157	2692.133	436787.001
5TH_06_E07	5TH	6	305229.349	122362.872	3310.14	167467.621
5TH_04_E08	5TH	4	1750820.665	591308.742	3778.626	694436.268
5TH_05_E08	5TH	5	832654.468	837838.257	5838.883	1277856.432
5TH_06_E08	5TH	6	207411.504	286367.487	8199.161	392941.293
5TH_04_E09	5TH	4	307938.422	261382.355	1453.017	334231.075
5TH_05_E09	5TH	5	1073903.861	833664.953	5495.668	1296076.982
5TH_06_E09	5TH	6	254698.792	313917.557	3037.934	272276.671
5TH_04_E10	5TH	4	599006.044	586101.092	6838.861	565629.635
5TH_05_E10	5TH	5	983764.37	667070.278	2151198.653	753143.714
5TH_06_E10	5TH	6	411549.41	464364.1	4495.41	646893.356
5TH_04_E11	5TH	4	115255.033	41657.532	1588.759	39287.472
5TH_05_E11	5TH	5	2519744.361	1823354.862	16268.611	2101178.144
5TH_06_E11	5TH	6	902988.13	1156907.581	5103.82	1380545.341
5TH_04_E12	5TH	4	1237197.666	607605.496	2698.363	590194.709
5TH_05_E12	5TH	5	4256988.833	1088071.188	8561.813	1866246.051
5TH_06_E12	5TH	6	493103.38	435564.412	2821.345	498212.189
5TH_04_E13	5TH	4	86410.209	72276.468	1729.636	114094.717
5TH_05_E13	5TH	5	1735823.174	1375123.228	5147.496	1405801.093
5TH_06_E13	5TH	6	525619.615	594334.475	658508.083	772700.506
5TH_04_E14	5TH	4	476537.444	216246.534	2385.581	396996.004
5TH_05_E14	5TH	5	1279229.241	519973.976	4845.979	644791.148
5TH_06_E14	5TH	6	615072.486	712313.033	5693.77	978866.855
5TH_04_E15	5TH	4	221026.195	191867.596	1977.928	334334.513
5TH_05_E15	5TH	5	1812703.734	1407048.376	5976.758	1661456.605
5TH_06_E15	5TH	6	1447783.854	708269.713	4060.232	932209.747
5TH_04_E16	5TH	4	221272.87	212344.465	1756.788	209146.284
5TH_05_E16	5TH	5	505550.681	549228.301	2351.372	697053.519
5TH_06_E16	5TH	6	238082.916	97126.086	1308.612	136815.166
5TH_04_E17	5TH	4	234360.824	194624.337	2128.98	397197.188
5TH_05_E17	5TH	5	670340.642	445655.244	37965.234	564142.453
5TH_06_E17	5TH	6	2277078.771	1071560.594	5166.947	1344630.339
5TH_04_E18	5TH	4	384209.841	317983.217	2934.255	408566.014
5TH_05_E18	5TH	5	954649.62	967328.888	5664.285	1359263.605
5TH_06_E18	5TH	6	934771.842	1304180.051	4315.123	1020330.857
5TH_04_E19	5TH	4	132818.073	94497.911	1025.023	14019.075
5TH_05_E19	5TH	5	1627693.335	814718.19	7108.135	864106.384
5TH_06_E19	5TH	6	741727.346	778589.189	2583054.519	1144549.111
5TH_04_E20	5TH	4	389158.546	129667.234	1880.219	15943.403
5TH_05_E20	5TH	5	1001261.13	1059297.844	4323.906	1137047.479
5TH_06_E20	5TH	6	750031.792	666856.119	7125.946	737279.765
5TH_04_E21	5TH	4	207889.48	135261.739	1303.621	68745.766
5TH_05_E21	5TH	5	635619.911	487286.68	3100.399	579684.732
5TH_06_E21	5TH	6	561102.471	521190.503	6396.387	740863.385
5TH_04_E22	5TH	4	144452.79	42629.74	854.944	34569.253
5TH_05_E22	5TH	5	883479.315	779772.385	3788.015	613785.409
5TH_06_E22	5TH	6	542551.923	550507.067	4420.653	753683.853
5TH_04_E23	5TH	4	2695483.787	2613338.35	10151.364	2803081.871
5TH_05_E23	5TH	5	440284.239	353316.111	1285.536	151563.815
5TH_06_E23	5TH	6	169734.981	153860.72	1129.096	261643.259
5TH_04_E24	5TH	4	89766.879	68244.176	1425.987	178034.352
5TH_05_E24	5TH	5	385222.498	376828.542	1015.59	197616.097
5TH_06_E24	5TH	6	334570.351	326373.802	3703.536	488029.558
5TH_07_E01	5TH	7	15373.382	16329.336	0	18787.103
5TH_08_E01	5TH	8	163902.178	96795.356	3143.602	3148.094
5TH_09_E01	5TH	9	1297603.121	1707755.386	2706.181	762360.665
5TH_07_E02	5TH	7	371984.854	320860.423	589.857	105858.375
5TH_08_E02	5TH	8	25864.247	21503.743	0	1907.095
5TH_09_E02	5TH	9	983879.512	835774.126	4954.355	1121056.577
5TH_07_E03	5TH	7	138549.355	128927.068	538.819	34170.76
5TH_08_E03	5TH	8	135857.474	57420.676	81.669	4530.991
5TH_09_E03	5TH	9	1882430.877	1150191.102	4874.526	1410881.673
5TH_07_E04	5TH	7	452384.009	622582.363	1970.515	261066.069
5TH_08_E04	5TH	8	340766.652	150072.853	490.197	16057.054
5TH_09_E04	5TH	9	1276094.982	1597627.46	5448.919	1287793.275
5TH_07_E05	5TH	7	2715726.698	786487.64	4938.95	664741.19
5TH_08_E05	5TH	8	28020.169	15065.921	276.803	12560.021
5TH_09_E05	5TH	9	1327245.639	1159383.772	5066.334	1422429.502
5TH_07_E06	5TH	7	486570.08	597317.802	2069.295	469339.171
5TH_08_E06	5TH	8	345509.436	313726.597	1426.839	199617.487
5TH_09_E06	5TH	9	1159369.705	529318.67	4923.133	677137.765
5TH_07_E07	5TH	7	661566.024	671548.718	3964.924	496516.392
5TH_08_E07	5TH	8	658830.982	214310.307	4486.095	166718.735
5TH_09_E07	5TH	9	2772407.242	2331196.249	15833.694	2470092.216
5TH_07_E08	5TH	7	1277473.4	1349673.934	5230.752	1084585.787
5TH_08_E08	5TH	8	561112.906	654261.953	2675.113	629868.384
5TH_09_E08	5TH	9	1700332.819	1894423.631	12436.571	2840319.15
5TH_07_E09	5TH	7	1819679.361	1880420.174	3550.526	1087781.588
5TH_08_E09	5TH	8	334629.783	341496.697	1676.616	233556.2
5TH_09_E09	5TH	9	1813703.62	1406342.649	7977.398	1829115.073
5TH_07_E10	5TH	7	2072507.251	2371871.163	5893.769	1515694.306
5TH_08_E10	5TH	8	538024.623	532635.485	3409.285	511397.889
5TH_09_E10	5TH	9	1605188.203	1625792.943	11183.591	2170470.087
5TH_07_E11	5TH	7	1241281.744	1284450.611	4518.84	759162.872
5TH_08_E11	5TH	8	608786.893	590075.677	3760.509	524246.927
5TH_09_E11	5TH	9	1999702.879	1533419.718	8837.455	1698626.244
5TH_07_E12	5TH	7	212805.929	303775.614	2461.349	199351.484
5TH_08_E12	5TH	8	1366438.707	418465.767	2457.869	438550.351
5TH_09_E12	5TH	9	1090935.408	1634922.948	5521.39	1946109.928
5TH_07_E13	5TH	7	2185870.331	2747549.18	8751.028	2491040.81
5TH_08_E13	5TH	8	419197.028	391882.263	2361.087	387132.742
5TH_09_E13	5TH	9	3653341.039	2176210.074	10111.463	2246574.34
5TH_07_E14	5TH	7	1114829.684	1299325.948	6943.712	1245004.564
5TH_08_E14	5TH	8	560191.18	473253.812	3692.422	389453.842
5TH_09_E14	5TH	9	1437471.907	942491.888	1351118.031	1034432.31
5TH_07_E15	5TH	7	2752070.585	3337910.124	6543.733	2336385.974
5TH_08_E15	5TH	8	368433.179	203409.688	2146.908	166310.408
5TH_09_E15	5TH	9	3421329.651	1615748.263	4996.464	1100309.393
5TH_07_E16	5TH	7	1632038.481	780132.973	6748.321	435404.919
5TH_08_E16	5TH	8	325146.719	327609.81	1218.707	238011.3
5TH_09_E16	5TH	9	1359730.651	1347840.98	6578.41	1041086.8
5TH_07_E17	5TH	7	1576123.709	1644488.74	3638.656	821609.778
5TH_08_E17	5TH	8	202807.519	243037.183	1651.3	176760.775
5TH_09_E17	5TH	9	1387841.704	1387505.563	5480.74	1196488.401
5TH_07_E18	5TH	7	1415352.749	1546436.732	2513.402	860715.513
5TH_08_E18	5TH	8	105724.416	80131.146	569.223	8725.772
5TH_09_E18	5TH	9	1175874.35	1286870.726	6509.906	2450205.305
5TH_07_E19	5TH	7	1665499.565	2159518.811	7510.778	1227830.637
5TH_08_E19	5TH	8	184817.721	181631.963	4426.225	432362.769
5TH_09_E19	5TH	9	1474016.371	582876.437	4418.054	310696.094
5TH_07_E20	5TH	7	1655610.957	1805332.393	3113.008	1086173.599
5TH_08_E20	5TH	8	648630.535	600979.079	4833.921	1266932.652
5TH_09_E20	5TH	9	1089722.155	632139.984	3801.07	663318.288
5TH_07_E21	5TH	7	2074670.868	1308254.169	13076.676	808843.275
5TH_08_E21	5TH	8	130184.96	52774.659	963.304	25164.003
5TH_09_E21	5TH	9	1000099.349	1127466.116	4114.925	890246.826
5TH_07_E22	5TH	7	995455.675	1570561.591	4125.195	1210072.996
5TH_08_E22	5TH	8	79220.483	90766.074	338.003	2696.442
5TH_09_E22	5TH	9	1302564.759	1075279.181	4875.093	904292.646
5TH_07_E23	5TH	7	658666.579	629713.105	13209.923	693891.808
5TH_08_E23	5TH	8	436592.058	587201.229	5702.216	1176607.667
5TH_09_E23	5TH	9	282854.487	229649.088	676.953	5339.029
5TH_07_E24	5TH	7	947959.375	910261.955	4693.765	1037392.246
5TH_08_E24	5TH	8	153192.485	163732.328	636.328	359.176
5TH_09_E24	5TH	9	361537.885	431604.043	376.957	35269.271
5TH_10_E01	5TH	10	1880491.257	1488380.186	4455.323	1037741.625
5TH_11_E01	5TH	11	231961.018	48788.016	771.41	39058.338
5TH_12_E01	5TH	12	8634.472	2449.911	131.011	2784.5
5TH_10_E02	5TH	10	827973.915	289601.626	2336.929	289737.748
5TH_11_E02	5TH	11	93874.442	16222.917	364.158	10843.526
5TH_12_E02	5TH	12	1263.915	719.552	506.845	450.513
5TH_10_E03	5TH	10	487336.327	494069.018	932.353	177211.499
5TH_11_E03	5TH	11	448416.555	293704.22	1613.338	263161.195
5TH_12_E03	5TH	12	1934.614	1518.077	63.152	36666.512
5TH_10_E04	5TH	10	421757.196	494675.96	1717.101	340493.345
5TH_11_E04	5TH	11	250770.992	265637.68	915.984	248900.445
5TH_12_E04	5TH	12	2558.232	1292.911	754.639	2187.859
5TH_10_E05	5TH	10	748536.669	391172.022	2165.076	277552.435
5TH_11_E05	5TH	11	1945788.708	985308.942	6368.301	848360.21
5TH_12_E05	5TH	12	71471.147	49853.258	1482.126	184986.173
5TH_10_E06	5TH	10	527563.945	485498.516	1157.412	194508.635
5TH_11_E06	5TH	11	1835192.91	303852.776	2803.442	353720.352
5TH_12_E06	5TH	12	69682.653	49082.665	1168.175	105098.531
5TH_10_E07	5TH	10	966891.794	670998.152	2524.034	383484.756
5TH_11_E07	5TH	11	1520096.049	1167407.365	4533.79	993126.479
5TH_12_E07	5TH	12	55635.304	25675.99	774.319	61887.607
5TH_10_E08	5TH	10	373022.043	404392.165	1131.802	242119.835
5TH_11_E08	5TH	11	3535038.434	1089689.469	6365.763	1149207.455
5TH_12_E08	5TH	12	139495.824	41036.534	1245.197	48877.553
5TH_10_E09	5TH	10	270769.41	207124.019	944.453	34695.824
5TH_11_E09	5TH	11	1431273.207	1368373.219	7665.634	1331606.885
5TH_12_E09	5TH	12	524506.067	379033.9	1932.187	290075.503
5TH_10_E10	5TH	10	99374.582	88008.45	1177.341	49302.265
5TH_11_E10	5TH	11	1368576.71	1259466.538	6635.025	1659243.481
5TH_12_E10	5TH	12	84491.908	51196.713	1077.322	18869.676
5TH_10_E11	5TH	10	680097.697	480921.479	2021.951	291161.073
5TH_11_E11	5TH	11	1409774.125	1413064.129	8458.88	1474596.13
5TH_12_E11	5TH	12	839572.469	655061.324	4962.369	683083.033
5TH_10_E12	5TH	10	379533.371	341019.734	1495.517	197999.127
5TH_11_E12	5TH	11	1287248.139	1383864.917	6798.373	1476072.171
5TH_12_E12	5TH	12	108436.6	36587.131	1435.522	37176.286
5TH_10_E13	5TH	10	135593.134	19361.192	872.985	8146.699
5TH_11_E13	5TH	11	1485392.376	1430388.248	4418.924	1448095.898
5TH_12_E13	5TH	12	662156.046	568411.303	2127.966	510384.338
5TH_10_E14	5TH	10	433259.11	452519.433	1622.093	260237.102
5TH_11_E14	5TH	11	496281.314	414198.451	2245.704	418605.041
5TH_12_E14	5TH	12	58038.959	26286.066	743.758	29362.594
5TH_10_E15	5TH	10	302915.176	199956.068	112779.633	200213.983
5TH_11_E15	5TH	11	4157390.364	1112752.717	132308.607	1083370.986
5TH_12_E15	5TH	12	1154297.075	363518.561	1653.165	277731.146
5TH_10_E16	5TH	10	261000.493	246320.46	671.963	107664.197
5TH_11_E16	5TH	11	746983.443	733886.908	3580.672	683308.157
5TH_12_E16	5TH	12	54058.631	16616.056	815.495	14854.979
5TH_10_E17	5TH	10	323992.387	258018.526	1123.075	159055.358
5TH_11_E17	5TH	11	1507971.119	1486388.435	7551.677	1385418.052
5TH_12_E17	5TH	12	802874.668	745902.633	2233.102	611057.723
5TH_10_E18	5TH	10	127838.271	109194.444	866.99	76042.246
5TH_11_E18	5TH	11	580499.962	594349.184	2916.054	641433.118
5TH_12_E18	5TH	12	390262.984	69204.196	1365.734	49053.263
5TH_10_E19	5TH	10	144082.654	114292.7	993.327	76069.829
5TH_11_E19	5TH	11	269364.169	257402.059	2339.658	243969.495
5TH_12_E19	5TH	12	452231.368	383558.049	4170.52	529096.128
5TH_10_E20	5TH	10	20773.425	7026.673	686.903	1811.969
5TH_11_E20	5TH	11	637805.025	628167.903	2704.727	617227.749
5TH_12_E20	5TH	12	59450.209	19210.369	892.484	15944.99
5TH_10_E21	5TH	10	33188.969	22223.063	1042.525	15577.42
5TH_11_E21	5TH	11	726004.798	738658.832	4753.558	986376.237
5TH_12_E21	5TH	12	217811.131	162572.298	1867.153	229689.877
5TH_10_E22	5TH	10	6360.937	2379.713	1016.804	1684.171
5TH_11_E22	5TH	11	69438.619	60915.75	2548.284	73700.811
5TH_12_E22	5TH	12	14002.457	2682.03	648.366	1447.326
5TH_10_E23	5TH	10	2289721.807	2196925.363	6642.16	2202009.226
5TH_11_E23	5TH	11	161900.702	123144.14	754.834	148727.73
5TH_12_E23	5TH	12	0	439.851	405.267	0
5TH_10_E24	5TH	10	173.996	363.243	559.674	0
5TH_11_E24	5TH	11	28941.174	25429.217	1107.728	91705.157
5TH_12_E24	5TH	12	21993.861	10226.517	290.694	2885.417
5TH_01_F01	5TH	1	3118.151	893.144	229.593	993.15
5TH_02_F01	5TH	2	4522.279	923.684	431.564	1963.707
5TH_03_F01	5TH	3	1353058.436	222704.174	1642.025	250436.981
5TH_01_F02	5TH	1	5473.653	1661.365	574.159	1842.459
5TH_02_F02	5TH	2	97390.439	69287.663	1276.531	3353.151
5TH_03_F02	5TH	3	761679.175	615450.563	4151.225	526390.195
5TH_01_F03	5TH	1	3380.186	1608.854	521.048	1615.553
5TH_02_F03	5TH	2	40796.466	21431.684	524.22	4108.016
5TH_03_F03	5TH	3	792139.232	753433.403	3610.244	682653.085
5TH_01_F04	5TH	1	3907.533	2210.895	451.182	1933.277
5TH_02_F04	5TH	2	47867.222	26117.88	558.253	2692.596
5TH_03_F04	5TH	3	1202468.816	783639.069	4207.624	912684.69
5TH_01_F05	5TH	1	4982.235	2803.566	569.709	2814.224
5TH_02_F05	5TH	2	604090.403	130639.313	726.745	3403.033
5TH_03_F05	5TH	3	629460.288	201697.964	3119.157	266718.942
5TH_01_F06	5TH	1	3334.666	2337.827	367.367	2174.305
5TH_02_F06	5TH	2	177145.846	128522.488	709.728	3384.885
5TH_03_F06	5TH	3	281000.05	330211.273	1679.504	283013.41
5TH_01_F07	5TH	1	58759.282	37899.662	420.773	17326.818
5TH_02_F07	5TH	2	49578.143	25765.95	611.079	5361.083
5TH_03_F07	5TH	3	2023940.252	2137630.326	11588.329	2557761.722
5TH_01_F08	5TH	1	28888.193	13930.602	293.899	13785.401
5TH_02_F08	5TH	2	67839.739	24055.463	761.125	6188.586
5TH_03_F08	5TH	3	691945.52	556405.865	2990.73	523569.264
5TH_01_F09	5TH	1	540104.609	252203.978	6516.711	266326.744
5TH_02_F09	5TH	2	12198.467	6230.885	1128.527	5082.647
5TH_03_F09	5TH	3	737089.037	675550.405	791335.187	538717.161
5TH_01_F10	5TH	1	13410.353	8206.716	1048.594	15721.223
5TH_02_F10	5TH	2	149075.823	80385.597	1026.752	5547.532
5TH_03_F10	5TH	3	1535510.525	1131616.663	14180.445	917195.576
5TH_01_F11	5TH	1	286119.274	67769.086	2414.604	67613.544
5TH_02_F11	5TH	2	9396.892	8348.151	949.823	5709.378
5TH_03_F11	5TH	3	1717797.912	1827071.229	4818.092	1342160.58
5TH_01_F12	5TH	1	101115.135	69264.828	103770.898	62663.285
5TH_02_F12	5TH	2	21466.913	14580.031	1544.611	7173.384
5TH_03_F12	5TH	3	1840008.374	1706990.025	6457.372	1606360.493
5TH_01_F13	5TH	1	13685.326	8075.138	1189.841	7289.442
5TH_02_F13	5TH	2	125076.633	84723.524	890.375	5361.859
5TH_03_F13	5TH	3	236493.299	70485.668	2007.546	69547.005
5TH_01_F14	5TH	1	667104.778	290921.181	1502.191	213131.285
5TH_02_F14	5TH	2	37597.461	11088.459	358.929	5495.858
5TH_03_F14	5TH	3	1264787.387	1420318.571	8335.299	1011432.564
5TH_01_F15	5TH	1	110002.289	56891.273	260.293	4165.301
5TH_02_F15	5TH	2	7481.133	6095.495	734.821	5373.864
5TH_03_F15	5TH	3	1022368.698	963984.119	3053.207	946417.688
5TH_01_F16	5TH	1	114468.853	22407.634	909.788	11851.608
5TH_02_F16	5TH	2	26541.881	5307.251	371.246	5611.196
5TH_03_F16	5TH	3	969925.07	746903.081	7257.76	865745.31
5TH_01_F17	5TH	1	141602.789	94909.923	520.65	113086.587
5TH_02_F17	5TH	2	5149.996	4246.619	330.672	4148.353
5TH_03_F17	5TH	3	963963.338	910431.44	4642.267	964020.601
5TH_01_F18	5TH	1	155964.943	100631.436	721.089	23764.572
5TH_02_F18	5TH	2	3022.436	4049.833	429	2433.936
5TH_03_F18	5TH	3	564360.5	467187.925	2137.183	432029.773
5TH_01_F19	5TH	1	294922.841	193337.959	2067.761	47274.096
5TH_02_F19	5TH	2	6514.836	5642.223	1659.541	3859.29
5TH_03_F19	5TH	3	700087.287	612875.08	3941.257	654005.357
5TH_01_F20	5TH	1	6885.685	4579.297	1061.799	3237.149
5TH_02_F20	5TH	2	7817.474	3615.934	814.917	3977.199
5TH_03_F20	5TH	3	279860.863	184512.131	910.778	42495.611
5TH_01_F21	5TH	1	4324.926	2810.927	610.54	2362.516
5TH_02_F21	5TH	2	34240.515	19075.597	1158.815	55094.248
5TH_03_F21	5TH	3	125144.468	47729.885	926.808	12849.177
5TH_01_F22	5TH	1	75800.567	36719.624	1015.009	3043.673
5TH_02_F22	5TH	2	3276.013	3104.809	521.099	2367.441
5TH_03_F22	5TH	3	201738.481	219334.666	1469.072	134784.017
5TH_01_F23	5TH	1	7292.505	3984.024	664.12	2013.091
5TH_02_F23	5TH	2	3593.721	2246.26	753.513	2120.211
5TH_03_F23	5TH	3	335755.784	59815.454	871.359	7687.292
5TH_01_F24	5TH	1	4462.255	2315.851	412.253	554.865
5TH_02_F24	5TH	2	18406.201	1312.853	441.241	298.644
5TH_03_F24	5TH	3	344424.452	221270.956	139.076	2218.693
5TH_04_F01	5TH	4	169096.888	132043.642	723.758	141917.4
5TH_05_F01	5TH	5	540615.401	367894.416	1480.539	424632.191
5TH_06_F01	5TH	6	9383.07	2886.419	407	2266.226
5TH_04_F02	5TH	4	370170.955	375094.748	3418.662	352375.817
5TH_05_F02	5TH	5	827546.877	662590.278	387968.493	921812.829
5TH_06_F02	5TH	6	6271.28	3093.677	915.301	4603.466
5TH_04_F03	5TH	4	110948.666	92763.147	1965.959	100523.872
5TH_05_F03	5TH	5	976207.644	835030.576	2946.458	746625.906
5TH_06_F03	5TH	6	47116.634	41259.162	398.59	6236.191
5TH_04_F04	5TH	4	174743.529	62909.46	1284.8	71539.947
5TH_05_F04	5TH	5	867741.104	664792.818	2076.126	623085.511
5TH_06_F04	5TH	6	29228.629	22532.855	725.335	14250.02
5TH_04_F05	5TH	4	542844.496	558167.285	3625.415	526059.456
5TH_05_F05	5TH	5	879845.25	847538.36	4080.156	1046294.353
5TH_06_F05	5TH	6	443405.344	83791.577	1252.58	76462.382
5TH_04_F06	5TH	4	57988.428	42946.94	769.296	53477.498
5TH_05_F06	5TH	5	1211473.014	687074.009	9702.555	768555.285
5TH_06_F06	5TH	6	161605.548	197788.857	8295.838	168710.157
5TH_04_F07	5TH	4	158411.378	113225.553	1397.51	160337.559
5TH_05_F07	5TH	5	1109922.398	992978.539	3216.153	981687.72
5TH_06_F07	5TH	6	202969.71	269989.678	1942.576	349801.786
5TH_04_F08	5TH	4	497079.891	447872.693	2086.568	570403.63
5TH_05_F08	5TH	5	1172221.664	879098.866	5906.902	1304192.987
5TH_06_F08	5TH	6	378556.396	302327.96	2486.497	330103.566
5TH_04_F09	5TH	4	862800.559	764454.529	3432.063	750032.442
5TH_05_F09	5TH	5	877428.589	973377.599	9130.39	1324746.691
5TH_06_F09	5TH	6	224094.693	230946.425	1737.055	267393.021
5TH_04_F10	5TH	4	560658.383	442738.605	4126.425	482888.787
5TH_05_F10	5TH	5	1665120.759	755294.72	5492.388	1085692.18
5TH_06_F10	5TH	6	536875.643	475321.325	4965.299	609177.371
5TH_04_F11	5TH	4	808864.803	566491.218	4392.292	676496.88
5TH_05_F11	5TH	5	887815.019	297313.074	4266.486	306784.381
5TH_06_F11	5TH	6	514243.729	520328.628	4539.804	947055.122
5TH_04_F12	5TH	4	641046.788	512026.859	2955.024	566820.462
5TH_05_F12	5TH	5	1116168.949	951022.739	943635.656	1370070.729
5TH_06_F12	5TH	6	686242.798	677895.358	4777.772	715513.021
5TH_04_F13	5TH	4	511435.849	420712.18	2293.657	414131.675
5TH_05_F13	5TH	5	1058668.784	959644.463	3785.49	1072321.536
5TH_06_F13	5TH	6	1017431.697	1427323.309	3570.48	1451647.128
5TH_04_F14	5TH	4	318140.432	310831.046	2103.621	481237.734
5TH_05_F14	5TH	5	2166306.243	857231.332	6152.584	1311164.507
5TH_06_F14	5TH	6	716294.096	814991.875	4128.029	951416.633
5TH_04_F15	5TH	4	578601.595	528110.352	2000.148	373598.87
5TH_05_F15	5TH	5	986065.108	743034.695	3986.467	901592.827
5TH_06_F15	5TH	6	827888.591	863850.833	4408.246	1044299.639
5TH_04_F16	5TH	4	416626.674	396784.316	1816.375	376693.834
5TH_05_F16	5TH	5	988417.802	778867.866	3655.648	1019494.838
5TH_06_F16	5TH	6	612220.064	970140.261	6208.031	1469172.3
5TH_04_F17	5TH	4	788371.407	354566.037	1664.706	429940.877
5TH_05_F17	5TH	5	530020.939	371042.026	3051.468	559579.911
5TH_06_F17	5TH	6	538388.768	474441.063	4397.848	1056814.656
5TH_04_F18	5TH	4	201007.013	148291.554	2300.617	181856.512
5TH_05_F18	5TH	5	604401.883	604492.747	3305.764	466361.284
5TH_06_F18	5TH	6	528434.937	430364.951	5471.609	507239.955
5TH_04_F19	5TH	4	212354.331	177783.131	3812.589	247211.969
5TH_05_F19	5TH	5	1075712.998	1014793.692	8454.482	1293528.788
5TH_06_F19	5TH	6	7423956.996	1444524.893	8316.937	1587649.003
5TH_04_F20	5TH	4	114098.134	82405.542	177832.464	105685.752
5TH_05_F20	5TH	5	771465.3	611836.826	4032.723	786385.074
5TH_06_F20	5TH	6	476505.951	650628.956	15462.853	674929.514
5TH_04_F21	5TH	4	67402.284	27514.043	792.646	3265.585
5TH_05_F21	5TH	5	738702.182	541262.761	6638.52	912587.738
5TH_06_F21	5TH	6	445486.041	367599.455	5709.235	486645.472
5TH_04_F22	5TH	4	260018.331	221552.327	199273.529	244320.882
5TH_05_F22	5TH	5	843255.91	461465.218	3471.165	554071.69
5TH_06_F22	5TH	6	663140.946	659918.203	6632.941	893032.265
5TH_04_F23	5TH	4	2671766.857	798887.595	6177.417	965464.985
5TH_05_F23	5TH	5	713171.481	536206.095	444558.841	694567.532
5TH_06_F23	5TH	6	456207.393	403081.352	4024.779	920307.383
5TH_04_F24	5TH	4	470470.52	570150.078	1423.355	298067.151
5TH_05_F24	5TH	5	448006.929	275812.902	2187.118	253066.688
5TH_06_F24	5TH	6	263148.587	153198.377	1853.775	121669.916
5TH_07_F01	5TH	7	96088.623	113040.638	646.711	72334.189
5TH_08_F01	5TH	8	24377.372	20517.051	100.72	2925.221
5TH_09_F01	5TH	9	614367.453	489535.009	4050.96	800366.93
5TH_07_F02	5TH	7	169468.756	127125.048	189.321	45305.045
5TH_08_F02	5TH	8	11441.355	7073.867	308.774	2610.39
5TH_09_F02	5TH	9	4259606.791	752116.648	4318.957	1099566.772
5TH_07_F03	5TH	7	868018.377	707687.571	3036.108	504938.996
5TH_08_F03	5TH	8	110217.018	79548.629	676.197	7293.136
5TH_09_F03	5TH	9	1434162.628	1390847.386	6668.58	1916366.858
5TH_07_F04	5TH	7	450046.274	568721.025	2546.372	373994.058
5TH_08_F04	5TH	8	61333.508	54987.699	676.159	11628.235
5TH_09_F04	5TH	9	3294158.038	876494.682	5039.444	1005420.965
5TH_07_F05	5TH	7	327431.614	297093.829	323152.253	219630.37
5TH_08_F05	5TH	8	1066796.521	443545.667	1588.412	204555.306
5TH_09_F05	5TH	9	1880109.046	1401121.734	6975.396	1646604.887
5TH_07_F06	5TH	7	321958.696	427940.379	2410.634	312868.739
5TH_08_F06	5TH	8	300565.356	290962.269	2131.327	321227.653
5TH_09_F06	5TH	9	439004.67	296319.94	3557.539	428894.13
5TH_07_F07	5TH	7	1036362.839	1093344.942	3965.701	911732.625
5TH_08_F07	5TH	8	221113.572	278093.002	916.311	235003.149
5TH_09_F07	5TH	9	1216356.341	1934090.328	6626.578	2230102.647
5TH_07_F08	5TH	7	1370915.99	1517447.22	3134.6	1099518.081
5TH_08_F08	5TH	8	490976.076	452285.785	2363.276	354495.094
5TH_09_F08	5TH	9	4461952.976	1842433.28	7035.696	1700861.06
5TH_07_F09	5TH	7	1480481.659	1677126.3	4280.563	999437.648
5TH_08_F09	5TH	8	347107.748	92213.71	1097.347	112374.178
5TH_09_F09	5TH	9	4443637.09	1390020.093	7555.249	1367649.09
5TH_07_F10	5TH	7	1201030.243	1414552.005	4570.334	1265514.081
5TH_08_F10	5TH	8	238205.175	271473.459	1603.367	202868.07
5TH_09_F10	5TH	9	1738943.824	2622419.57	13799.381	1885608.781
5TH_07_F11	5TH	7	2303018.481	2433798.903	6430.816	1597339.607
5TH_08_F11	5TH	8	349611.995	387077.747	1978.322	374451.43
5TH_09_F11	5TH	9	1562643.699	1876910.198	8509.967	2415571.856
5TH_07_F12	5TH	7	3406371.155	1582737.355	5499.006	947327.529
5TH_08_F12	5TH	8	437723.574	458517.994	1903.843	372760.289
5TH_09_F12	5TH	9	1316495.738	1193809.549	4836.025	1514934.357
5TH_07_F13	5TH	7	1790569.8	1902723.217	6556.298	1689235.122
5TH_08_F13	5TH	8	457653.731	423332.624	1373.746	295193.56
5TH_09_F13	5TH	9	1978001.711	2380965.365	9416.635	2295698.459
5TH_07_F14	5TH	7	4948045.069	2525042.921	9901.937	1992236.321
5TH_08_F14	5TH	8	312586.549	369802.194	2507.911	273549.347
5TH_09_F14	5TH	9	1208935.995	1249647.145	3831.579	966360.253
5TH_07_F15	5TH	7	1509207.871	1791638.084	7781.098	1212654.527
5TH_08_F15	5TH	8	255757.763	241078.401	7460.387	803587.711
5TH_09_F15	5TH	9	1467369.802	2028978.887	5410.445	1547040.854
5TH_07_F16	5TH	7	4651860.651	2592794.987	9930.623	2337281.578
5TH_08_F16	5TH	8	475835.467	509087.314	2144.744	418865.106
5TH_09_F16	5TH	9	1537573.465	1274055.989	6611.115	1155505.731
5TH_07_F17	5TH	7	1898906.581	2798249.593	7592.579	1821586.492
5TH_08_F17	5TH	8	905765.146	341797.603	3133.725	295351.8
5TH_09_F17	5TH	9	1152816.31	944947.517	5049.968	1244736.093
5TH_07_F18	5TH	7	2224007.547	1028636.025	2067.717	452057.447
5TH_08_F18	5TH	8	205311.323	179636.393	2931.802	3171.705
5TH_09_F18	5TH	9	1054607.286	788024.999	4568.241	820893.652
5TH_07_F19	5TH	7	1978227.655	2846836.263	3090376.309	1340221.087
5TH_08_F19	5TH	8	245715.114	224584.222	3334.724	6083.501
5TH_09_F19	5TH	9	1531380.478	3150042.807	5141.965	1132822.879
5TH_07_F20	5TH	7	343398.525	370296.694	2160.662	325190.809
5TH_08_F20	5TH	8	48524.64	38473.66	616.617	3067.171
5TH_09_F20	5TH	9	696177.674	655275.246	1693.15	295321.754
5TH_07_F21	5TH	7	1929671.713	2285515.691	5451.034	1586825.621
5TH_08_F21	5TH	8	81148.637	84823.92	734.723	3004.688
5TH_09_F21	5TH	9	2606297.085	877662.092	3669.223	629346.515
5TH_07_F22	5TH	7	2168764.767	2189134.556	5152.667	1283105.724
5TH_08_F22	5TH	8	140099.758	54074.16	859.827	14543.553
5TH_09_F22	5TH	9	770602.181	576596.504	4867.006	493108.303
5TH_07_F23	5TH	7	1243922.071	1234413.22	6948.632	1293106.818
5TH_08_F23	5TH	8	472114.979	201219.619	813.159	3480.634
5TH_09_F23	5TH	9	734339.645	810448.139	3913.21	421228.069
5TH_07_F24	5TH	7	4310831.405	646595.259	923.936	95722.502
5TH_08_F24	5TH	8	1159840.72	494494.591	5596.14	682685.571
5TH_09_F24	5TH	9	6835.587	1633.406	339.997	362.769
5TH_10_F01	5TH	10	568386.934	306665.958	3240.702	405998.387
5TH_11_F01	5TH	11	401760.889	298410.657	1546.891	425816.652
5TH_12_F01	5TH	12	2994.317	867.102	124.12	504.051
5TH_10_F02	5TH	10	931341.028	678476.548	1493.565	262183.033
5TH_11_F02	5TH	11	547765.041	476066.212	2699.138	505202.801
5TH_12_F02	5TH	12	6441.922	1434.194	385.764	1125.743
5TH_10_F03	5TH	10	1373128.861	1348205.038	3468.901	1024712.654
5TH_11_F03	5TH	11	430064.311	94807.449	2102.442	366305.148
5TH_12_F03	5TH	12	4142.638	1378.662	614.459	6916.924
5TH_10_F04	5TH	10	1720622.322	507185.49	2178.363	414618.512
5TH_11_F04	5TH	11	46092.609	10993.849	456.744	18811.481
5TH_12_F04	5TH	12	2956.829	798.15	476.299	9237.01
5TH_10_F05	5TH	10	1235824.988	941274.712	2902.876	616396.194
5TH_11_F05	5TH	11	1035438.29	1083626.906	3986.671	1206575.46
5TH_12_F05	5TH	12	22825.511	8733.687	734.57	20268.71
5TH_10_F06	5TH	10	141198.264	35155.946	885.478	15334.535
5TH_11_F06	5TH	11	363266.106	362828.111	2614.528	357655.352
5TH_12_F06	5TH	12	4246.782	1517.264	533.37	11576.988
5TH_10_F07	5TH	10	590431.183	406411.93	1325.997	196233.763
5TH_11_F07	5TH	11	2219830.112	1156118.234	4630.814	1143749.276
5TH_12_F07	5TH	12	200379.768	156382.694	1066.978	183730.197
5TH_10_F08	5TH	10	531647.899	488601.097	1004.101	300174.484
5TH_11_F08	5TH	11	2015241.207	1865205.623	6619.485	2078737.1
5TH_12_F08	5TH	12	95942.088	41276.894	1043.234	63957.267
5TH_10_F09	5TH	10	579324.563	384429.853	816.603	62240.696
5TH_11_F09	5TH	11	1085971.676	1027334.579	3763.823	1047928.007
5TH_12_F09	5TH	12	49174.711	31443.487	3180.268	40782.662
5TH_10_F10	5TH	10	360980.148	344599.904	598.315	49522.716
5TH_11_F10	5TH	11	1709530.613	1786315.068	6746.555	1900944.279
5TH_12_F10	5TH	12	29540.396	14308.77	776.311	13032
5TH_10_F11	5TH	10	57010.825	36769.248	591.049	2818.479
5TH_11_F11	5TH	11	945342.688	858445.285	3432.146	893989.747
5TH_12_F11	5TH	12	332712.297	258576.033	1297.398	108534.751
5TH_10_F12	5TH	10	241102.044	156844.08	463.437	8652.539
5TH_11_F12	5TH	11	1596404.321	1606737.662	8127.061	1484095.158
5TH_12_F12	5TH	12	46118.881	15398.086	885.147	11002.505
5TH_10_F13	5TH	10	328297.999	90198.299	661.891	17045.545
5TH_11_F13	5TH	11	1576628.357	1708417.759	5224.518	1619799.682
5TH_12_F13	5TH	12	256936.569	205876.346	1030.523	60308.52
5TH_10_F14	5TH	10	128449.515	85798.465	686.649	33530.54
5TH_11_F14	5TH	11	685725.173	748936.705	3497.522	1125168.934
5TH_12_F14	5TH	12	63532.746	26173.034	1067.472	17730.126
5TH_10_F15	5TH	10	347777.198	245406.436	378.008	69139.781
5TH_11_F15	5TH	11	1370446.856	1439258.27	3898.578	1184515.133
5TH_12_F15	5TH	12	353413.811	316189.704	1893.83	323010.266
5TH_10_F16	5TH	10	2090068.856	435864.718	1074.567	193769.18
5TH_11_F16	5TH	11	728608.469	742106.726	3116.959	1061642.078
5TH_12_F16	5TH	12	28075.595	6866.123	389.361	6650.415
5TH_10_F17	5TH	10	577257.419	368985.427	642.906	222953.298
5TH_11_F17	5TH	11	710314.908	493751.564	3267.15	688014.353
5TH_12_F17	5TH	12	675988.015	597690.35	2902.133	567969.483
5TH_10_F18	5TH	10	209266.66	164284.009	1183.136	104487.193
5TH_11_F18	5TH	11	748020.683	862822.823	685642.69	847451.29
5TH_12_F18	5TH	12	53590.952	23702.03	1246.288	13231.643
5TH_10_F19	5TH	10	47749.357	48198.444	1658.411	35622.31
5TH_11_F19	5TH	11	1852572.531	1892100.879	5244.666	1678058.374
5TH_12_F19	5TH	12	244643.466	163025.886	963.447	123578.418
5TH_10_F20	5TH	10	11292.754	5763.975	892.67	1788.542
5TH_11_F20	5TH	11	456919.597	375659.353	2261.778	445620.858
5TH_12_F20	5TH	12	8083.44	2349.73	991.47	8877.58
5TH_10_F21	5TH	10	99129.935	53284.583	774.125	909.102
5TH_11_F21	5TH	11	533539.111	435346.66	2544.926	448572.863
5TH_12_F21	5TH	12	10945.505	2200.508	641.164	2122.66
5TH_10_F22	5TH	10	69493.264	43539.185	798.357	36332.053
5TH_11_F22	5TH	11	708346.986	349304.447	4053.304	345984.922
5TH_12_F22	5TH	12	29175.677	6900.429	803.824	7787.997
5TH_10_F23	5TH	10	751177.779	598234.971	4260.011	1153703.128
5TH_11_F23	5TH	11	215139.332	159390.968	1105.328	124125.523
5TH_12_F23	5TH	12	32842.337	4677.063	583.179	1474.062
5TH_10_F24	5TH	10	1714881.651	1641826.538	7736.03	2553032.055
5TH_11_F24	5TH	11	202471.033	149527.6	738.324	100866.134
5TH_12_F24	5TH	12	9172.798	4714.045	139.57	0
5TH_01_G01	5TH	1	2749.516	1548.107	0	1275.497
5TH_02_G01	5TH	2	297557.771	243919.449	496.086	1815.288
5TH_03_G01	5TH	3	296741.027	227123.72	670.673	149084.577
5TH_01_G02	5TH	1	5236.898	1523.513	568.23	1600.199
5TH_02_G02	5TH	2	71935.888	20992.224	386.069	1574.232
5TH_03_G02	5TH	3	854970.181	253835.024	3129.683	263450.126
5TH_01_G03	5TH	1	4792.787	1650.716	472.426	2109.608
5TH_02_G03	5TH	2	340445.184	238479.114	427.062	6592.196
5TH_03_G03	5TH	3	914607.817	775971.002	4901.784	719688.955
5TH_01_G04	5TH	1	4042.489	2016.706	410.157	1965.421
5TH_02_G04	5TH	2	46351.675	4368.868	207.081	2573.198
5TH_03_G04	5TH	3	154729.605	85292.577	2295.773	97075.006
5TH_01_G05	5TH	1	178085.148	113573.797	4843.545	74772.145
5TH_02_G05	5TH	2	159742.817	135824.801	597.639	3938.83
5TH_03_G05	5TH	3	152843.572	137084.008	1141.296	185559.689
5TH_01_G06	5TH	1	6333.59	3215.961	464.544	3783.235
5TH_02_G06	5TH	2	150006.687	96177.998	259.978	7866.601
5TH_03_G06	5TH	3	438736.481	354311.993	3252.011	413006.678
5TH_01_G07	5TH	1	6932.061	3842.031	424.408	3515.658
5TH_02_G07	5TH	2	672967.429	274620.606	126.401	6516.264
5TH_03_G07	5TH	3	1867823.482	2043159.548	6631.249	1647785.02
5TH_01_G08	5TH	1	6355.904	5005.685	472.915	4444.057
5TH_02_G08	5TH	2	105237.58	87536.133	181.854	13068.131
5TH_03_G08	5TH	3	3025274.424	747094.686	2560.328	398552.754
5TH_01_G09	5TH	1	126902.373	113623.78	1868.553	170499.04
5TH_02_G09	5TH	2	88876.509	72128.768	1363.346	4752.275
5TH_03_G09	5TH	3	936758.426	759025.601	4555.036	650613.772
5TH_01_G10	5TH	1	6527.111	5416.879	887.868	4290.587
5TH_02_G10	5TH	2	32184.998	11764.413	752.882	5544.82
5TH_03_G10	5TH	3	1676912.104	934525.396	5699.5	633101.374
5TH_01_G11	5TH	1	30292.468	16121.62	776.327	23913.338
5TH_02_G11	5TH	2	69335.936	58132.539	1198.757	6548.773
5TH_03_G11	5TH	3	919816.749	813592.427	4591.473	621206.689
5TH_01_G12	5TH	1	512176.431	375634.067	3213.963	313221.241
5TH_02_G12	5TH	2	20744.412	17470.592	1441.834	4786.636
5TH_03_G12	5TH	3	798350.818	419719.687	3327.849	369192.478
5TH_01_G13	5TH	1	241825.445	167353.86	2018.802	111841.072
5TH_02_G13	5TH	2	81672.582	15567.57	1940.578	5531.502
5TH_03_G13	5TH	3	1043068.544	849081.784	8559.002	682085.62
5TH_01_G14	5TH	1	97372.106	39542.989	2579.808	4226.088
5TH_02_G14	5TH	2	10753.207	6097.078	1998.279	5014.514
5TH_03_G14	5TH	3	797017.643	885546.29	6396.64	937120.76
5TH_01_G15	5TH	1	1963150.317	421007.162	3794.406	305875.267
5TH_02_G15	5TH	2	28940.738	15394.286	2072.936	6465.479
5TH_03_G15	5TH	3	4824898.088	1847574.766	6412.536	1314886.444
5TH_01_G16	5TH	1	33740.083	21870.898	843.542	5237.461
5TH_02_G16	5TH	2	25907.242	7000.359	704.973	4514.572
5TH_03_G16	5TH	3	1019547.961	838803.108	1969.113	554139.116
5TH_01_G17	5TH	1	627937.442	578436.225	1934.909	226830.97
5TH_02_G17	5TH	2	14931.823	8483.298	0	6225.096
5TH_03_G17	5TH	3	1351621.672	1140260.995	7854.502	1482536.548
5TH_01_G18	5TH	1	25951.237	21263.012	699.629	4260.558
5TH_02_G18	5TH	2	7609.371	6304.988	756.838	5023.655
5TH_03_G18	5TH	3	1012395.219	749429.611	2041.579	411064.861
5TH_01_G19	5TH	1	444986.218	345314.696	881.772	25476.79
5TH_02_G19	5TH	2	33793.417	28315.206	530.153	9476.317
5TH_03_G19	5TH	3	748773.72	612233.123	3984.088	618295.308
5TH_01_G20	5TH	1	7184.274	4612.415	731.511	4116.422
5TH_02_G20	5TH	2	8926.564	3674.765	711.637	4122.198
5TH_03_G20	5TH	3	2552432.365	601008.362	2548.317	381283.508
5TH_01_G21	5TH	1	27279.748	32350.917	369.363	2308.225
5TH_02_G21	5TH	2	7574.237	3778.412	687.631	2051.413
5TH_03_G21	5TH	3	447340.644	210270.3	5748.537	127402.501
5TH_01_G22	5TH	1	41292.891	28621.09	702.721	2208.524
5TH_02_G22	5TH	2	5989.004	3008.941	1098.543	1832.749
5TH_03_G22	5TH	3	2659937.141	459775.812	2445.658	244996.431
5TH_01_G23	5TH	1	2829.865	1881.132	451.952	1566.199
5TH_02_G23	5TH	2	10160.032	5352.934	742.517	37400.194
5TH_03_G23	5TH	3	603451.342	225138.227	212.702	24061.907
5TH_01_G24	5TH	1	18359.127	5041.523	446.39	4236.601
5TH_02_G24	5TH	2	833.943	931.824	122.66	1124.233
5TH_03_G24	5TH	3	87435.06	52669.591	417.81	619.76
5TH_04_G01	5TH	4	548387.017	428221.774	1570.616	390948.978
5TH_05_G01	5TH	5	608822.503	421977.995	2448.913	459913.725
5TH_06_G01	5TH	6	6154.399	2655.35	477.425	1977.506
5TH_04_G02	5TH	4	176454.741	156541.546	1309.289	224760.224
5TH_05_G02	5TH	5	1044886.44	516891.445	3151.897	527652.268
5TH_06_G02	5TH	6	5395.563	2180.999	509.146	2687.463
5TH_04_G03	5TH	4	511709.422	442065.561	451060.211	383116.779
5TH_05_G03	5TH	5	1191509.264	1110450	2758.635	1001275.417
5TH_06_G03	5TH	6	9934.947	12449.033	306.341	28559.653
5TH_04_G04	5TH	4	139189.428	177759.104	3871.235	217608.56
5TH_05_G04	5TH	5	640234.336	587085.174	1726.798	734034.534
5TH_06_G04	5TH	6	64873.474	37958.025	455.356	28231.611
5TH_04_G05	5TH	4	330357.294	189012.74	2722.168	184434.641
5TH_05_G05	5TH	5	1173237.554	1133414.305	4434.013	1070862.591
5TH_06_G05	5TH	6	65622.19	60546.33	931.819	68587.861
5TH_04_G06	5TH	4	332986.077	270727.437	1796.778	301853.157
5TH_05_G06	5TH	5	3668678.559	1187560.436	6185.675	1362419.641
5TH_06_G06	5TH	6	194689.982	135602.387	1217.268	184797.915
5TH_04_G07	5TH	4	59801.003	43587.061	872.17	51234.797
5TH_05_G07	5TH	5	1904098.303	1173514.479	5173.314	1595302.508
5TH_06_G07	5TH	6	382054.69	412008.272	3204.759	612536.898
5TH_04_G08	5TH	4	348141.954	306874.616	445042.786	311738.91
5TH_05_G08	5TH	5	1114807.692	955656.801	6226.553	1604191.119
5TH_06_G08	5TH	6	510934.008	496401.284	3028.56	513182.909
5TH_04_G09	5TH	4	404844.027	338601.655	2689.345	367496.211
5TH_05_G09	5TH	5	1026634.039	820926.332	5407.475	949614.653
5TH_06_G09	5TH	6	411523.842	406822.97	2131.303	479233.261
5TH_04_G10	5TH	4	575909.969	436563.988	2942.141	524384.765
5TH_05_G10	5TH	5	999645.454	987393.338	7165.007	1304551.508
5TH_06_G10	5TH	6	671013.89	662705.124	4461.027	638610.175
5TH_04_G11	5TH	4	417794.526	394730.329	3824.737	406331.84
5TH_05_G11	5TH	5	2062848.189	1175269.608	9090.901	1704553.605
5TH_06_G11	5TH	6	831048.349	835195.056	9213.041	1054794.725
5TH_04_G12	5TH	4	282404.881	314657.805	2832.428	328558.305
5TH_05_G12	5TH	5	784068.548	721843.739	36455.741	999234.022
5TH_06_G12	5TH	6	411391.712	349363.021	5519.665	483978.072
5TH_04_G13	5TH	4	377776.049	261494.042	5019.312	337512.22
5TH_05_G13	5TH	5	2754586.611	1119254.889	9188.148	1451262.386
5TH_06_G13	5TH	6	771578.861	769850.484	10185.851	952014.415
5TH_04_G14	5TH	4	49312.154	39895.687	4543.163	31722.474
5TH_05_G14	5TH	5	1374668.781	1318711.621	8297.601	1481624.014
5TH_06_G14	5TH	6	950019.76	912589.175	8770.228	1192846.358
5TH_04_G15	5TH	4	309269.702	284224.818	5713.164	380210.033
5TH_05_G15	5TH	5	1058816.087	1140907.118	5924.108	1350839.816
5TH_06_G15	5TH	6	611896.175	605566.249	5874.868	751234.753
5TH_04_G16	5TH	4	493842.683	448920.887	5316.581	571127.013
5TH_05_G16	5TH	5	2011157.626	893791.63	5241.666	1017186.959
5TH_06_G16	5TH	6	260779.464	342424.936	2143.851	485663.637
5TH_04_G17	5TH	4	379412.211	261645.901	1795.891	302508.25
5TH_05_G17	5TH	5	1436730.805	1305775.942	7272.624	1486182.284
5TH_06_G17	5TH	6	2603286.669	1275367.089	6440.788	1424202.836
5TH_04_G18	5TH	4	522413.326	450881.796	3260.74	575228.251
5TH_05_G18	5TH	5	1337470.963	1335847.206	6327.152	1614727.598
5TH_06_G18	5TH	6	1120881.198	1160775.254	4712.271	1160794.804
5TH_04_G19	5TH	4	133293.095	81429.618	482.693	8752.822
5TH_05_G19	5TH	5	1663336.736	1478518.925	8859.941	1187763.509
5TH_06_G19	5TH	6	3807953.684	1311034.005	9810.464	1737184.926
5TH_04_G20	5TH	4	158264.161	117706.564	1152.992	21259.343
5TH_05_G20	5TH	5	1286053.036	628832.309	4508.015	892350.648
5TH_06_G20	5TH	6	66811.334	12356.184	1251.564	12174.55
5TH_04_G21	5TH	4	237273.292	176603.581	559.194	5435.336
5TH_05_G21	5TH	5	1380050.875	537390.476	2287.965	376876.777
5TH_06_G21	5TH	6	1517499.681	333411.033	6114.935	511517.436
5TH_04_G22	5TH	4	83669.179	80818.431	984.703	21684.145
5TH_05_G22	5TH	5	1057093.258	1018394.576	9399.138	967535.982
5TH_06_G22	5TH	6	625723.462	619750.493	6078.022	872141.721
5TH_04_G23	5TH	4	611071.634	429119.621	3872.861	776127.15
5TH_05_G23	5TH	5	1008800.396	676003.974	18687.752	702944.366
5TH_06_G23	5TH	6	245082.487	244024.265	2483.772	303250.713
5TH_04_G24	5TH	4	696448.212	526610.428	4765.5	968494.445
5TH_05_G24	5TH	5	534024.378	325659.041	2768.716	210406.558
5TH_06_G24	5TH	6	156198.926	126613.233	1038.039	225283.989
5TH_07_G01	5TH	7	310984.231	151971.962	277.63	8942.988
5TH_08_G01	5TH	8	32969.699	32262.597	122.965	4585.332
5TH_09_G01	5TH	9	753962.339	532128.505	5130.241	451722.451
5TH_07_G02	5TH	7	620128.984	545904.667	2241.574	398637.297
5TH_08_G02	5TH	8	247840.967	83616.938	438.77	81451.08
5TH_09_G02	5TH	9	1593828.783	1132147.082	5141.741	1684858.059
5TH_07_G03	5TH	7	257946.073	291651.751	669.149	86754.922
5TH_08_G03	5TH	8	114966.382	132763.63	209.798	70570.221
5TH_09_G03	5TH	9	1138383.093	696378.992	5345.04	646157.991
5TH_07_G04	5TH	7	77663.379	22945.849	334.844	5534.47
5TH_08_G04	5TH	8	190062.099	48190.439	0	13992.859
5TH_09_G04	5TH	9	1422671.289	1176088.615	3121.356	940776.847
5TH_07_G05	5TH	7	431279.257	449016.27	1998.358	374800.203
5TH_08_G05	5TH	8	463133.153	478305.13	2709.394	504713.079
5TH_09_G05	5TH	9	5259844.246	1512553.327	7729.243	1520899.097
5TH_07_G06	5TH	7	461283.274	40881.618	14566.792	20342.989
5TH_08_G06	5TH	8	677235.639	666116.979	2678.318	577656.308
5TH_09_G06	5TH	9	2191235.291	2498078.534	8145.249	3171654.404
5TH_07_G07	5TH	7	973221.867	1093297.128	4045.177	777771.286
5TH_08_G07	5TH	8	383039.102	443111.236	2800.066	378841.829
5TH_09_G07	5TH	9	2104294.265	2031887.849	8138.255	2358811.653
5TH_07_G08	5TH	7	825631.681	979549.7	3172.559	568071.928
5TH_08_G08	5TH	8	466236.337	521676.946	2788.165	503283.974
5TH_09_G08	5TH	9	1858977.516	1922396.741	5506.998	1689103.644
5TH_07_G09	5TH	7	2229974.821	2907962.48	7423.552	2418987.555
5TH_08_G09	5TH	8	1493299.781	515228.272	3465.236	375773.566
5TH_09_G09	5TH	9	1466024.176	1065157.929	7107.522	1018841.689
5TH_07_G10	5TH	7	1590352.008	652041.184	8929.893	400744.954
5TH_08_G10	5TH	8	346646.706	383589.712	4727.608	312140.809
5TH_09_G10	5TH	9	2104821.605	2283806.656	7022.746	2110367.759
5TH_07_G11	5TH	7	2338025.437	3065035.112	6828.434	1839307.799
5TH_08_G11	5TH	8	112214.48	152635.537	1865.828	150489.465
5TH_09_G11	5TH	9	1440273.544	1633716.8	14071.417	1640154.736
5TH_07_G12	5TH	7	1713185.609	2250486.651	6690.672	1262799.118
5TH_08_G12	5TH	8	293536.468	281162.202	3394.384	125112.064
5TH_09_G12	5TH	9	1460536.879	2004415.48	2367440.192	1455992.353
5TH_07_G13	5TH	7	1960477.926	3027296.559	10209.068	2034501.122
5TH_08_G13	5TH	8	1609670.786	608547.015	4885.177	543836.663
5TH_09_G13	5TH	9	3261958.224	1848502.816	11520.318	2112358.593
5TH_07_G14	5TH	7	1478713.395	2038767.703	3854288.173	1612061.928
5TH_08_G14	5TH	8	337581.126	433364.065	5122.435	400044.956
5TH_09_G14	5TH	9	2426763.5	1067702.33	8290.1	1227320.699
5TH_07_G15	5TH	7	2484345.157	1059419.121	3982951.576	666044.312
5TH_08_G15	5TH	8	1156113.329	472986.904	6168.354	396376.571
5TH_09_G15	5TH	9	1695307.972	1816623.29	6131.467	1441930.102
5TH_07_G16	5TH	7	2074551.614	2212622.348	7357.777	2064658.396
5TH_08_G16	5TH	8	503727.759	352902.58	10277.378	287080.521
5TH_09_G16	5TH	9	1453386.384	1493462.724	6691.937	1305401.866
5TH_07_G17	5TH	7	1631608.369	2216783.652	4151.025	1041134.166
5TH_08_G17	5TH	8	380275.733	385778.354	1699.829	240474.413
5TH_09_G17	5TH	9	2027779.456	2157326.035	5108.591	1274707.131
5TH_07_G18	5TH	7	1945248.184	2207519.61	5827.945	2104206.65
5TH_08_G18	5TH	8	259763.05	250391.493	1754.769	247861.793
5TH_09_G18	5TH	9	1810583.224	1587498.623	12463.302	984819.533
5TH_07_G19	5TH	7	6275123.214	1989026.921	4975.559	622133.439
5TH_08_G19	5TH	8	156251.916	167475.259	1374.936	4781.566
5TH_09_G19	5TH	9	1720256.179	1696256.241	5544.774	1329515.242
5TH_07_G20	5TH	7	910153.081	1049812.758	3788.891	590961.741
5TH_08_G20	5TH	8	125234.032	114360.1	543.745	35332.292
5TH_09_G20	5TH	9	793910.729	904549.348	3667.071	754970.951
5TH_07_G21	5TH	7	802018.71	933487.759	3014.979	806728.735
5TH_08_G21	5TH	8	172942.82	141142.87	656.113	26851.188
5TH_09_G21	5TH	9	969701.912	735844.662	3433.899	630943.075
5TH_07_G22	5TH	7	1460177.904	1616215.508	6509.192	1166920.697
5TH_08_G22	5TH	8	172770.649	141313.517	1384.018	122831.218
5TH_09_G22	5TH	9	715140.159	786415.741	5490.629	583383.516
5TH_07_G23	5TH	7	129563.641	73728.175	1748.947	71122.186
5TH_08_G23	5TH	8	175331.746	172560.259	872.076	3256.884
5TH_09_G23	5TH	9	534580.809	404140.407	1477.817	68615.598
5TH_07_G24	5TH	7	1729403.357	695393.499	3290.831	679214.318
5TH_08_G24	5TH	8	150042.535	140759.56	576.65	477.237
5TH_09_G24	5TH	9	352617.727	519560.155	3456.356	389362.738
5TH_10_G01	5TH	10	747214.658	346098.641	2691.087	369846.982
5TH_11_G01	5TH	11	1218887.672	987631.609	2153.598	636843.103
5TH_12_G01	5TH	12	9458.706	2889.957	389.844	7103.979
5TH_10_G02	5TH	10	736706.209	602500.358	2329.288	438302.169
5TH_11_G02	5TH	11	77631.388	17137.173	1213.36	13426.405
5TH_12_G02	5TH	12	2705.601	1043.207	226.834	752.355
5TH_10_G03	5TH	10	461063.958	329763.649	2088.025	167500.893
5TH_11_G03	5TH	11	984951.022	799218.201	2172.434	591341.057
5TH_12_G03	5TH	12	44203.414	23361.037	968.258	153470.525
5TH_10_G04	5TH	10	848666.093	607246.903	1026.45	157460.092
5TH_11_G04	5TH	11	55144.995	22938.725	774.814	25474.676
5TH_12_G04	5TH	12	3794.794	1030.797	781.429	4583.643
5TH_10_G05	5TH	10	1916128.071	830403.487	4125.875	506546.34
5TH_11_G05	5TH	11	823065.718	800423.066	1892.269	774088.677
5TH_12_G05	5TH	12	11558.257	3722.634	12799.784	34094.748
5TH_10_G06	5TH	10	1012142.632	1126916.717	2971.773	820229.607
5TH_11_G06	5TH	11	1357379.658	1424365.011	4572.337	1659906.022
5TH_12_G06	5TH	12	46059.143	19561.268	1896.253	39440.783
5TH_10_G07	5TH	10	1219692.731	755819.471	2970.363	453844.142
5TH_11_G07	5TH	11	2365256.232	2157684.385	14745.399	2769709.095
5TH_12_G07	5TH	12	251808.243	164021.784	955.73	326349.461
5TH_10_G08	5TH	10	9782.306	4134.062	966.602	2605.026
5TH_11_G08	5TH	11	2039329.224	2174646.196	12949.192	2680210.331
5TH_12_G08	5TH	12	16139.62	7191.797	1760.962	7890.591
5TH_10_G09	5TH	10	36973.797	15288.152	789.793	5126.235
5TH_11_G09	5TH	11	1999790.822	1913453.111	7881.339	1899633.231
5TH_12_G09	5TH	12	154661.906	121251.316	1685.773	259210.573
5TH_10_G10	5TH	10	150374.287	86001.568	2472.291	5414.798
5TH_11_G10	5TH	11	1799559.656	1505563.36	1726935.171	1548365.459
5TH_12_G10	5TH	12	29380.465	12626.214	2013.023	8278.903
5TH_10_G11	5TH	10	646400.647	309862.497	1002.154	76126.846
5TH_11_G11	5TH	11	2013957.08	2320895.574	9782.253	3419366.585
5TH_12_G11	5TH	12	559407.427	577780.894	2706.587	477209.104
5TH_10_G12	5TH	10	357346.563	150436.784	843.198	4672.726
5TH_11_G12	5TH	11	1885195.886	742628.369	11934.982	705286.404
5TH_12_G12	5TH	12	3494.389	2863.87	781.477	2567.561
5TH_10_G13	5TH	10	269929.136	229805.644	695.2	23231.093
5TH_11_G13	5TH	11	1780377.781	549237.772	7034.259	613846.422
5TH_12_G13	5TH	12	231623.879	119931.808	2052.079	99331.5
5TH_10_G14	5TH	10	449103.623	336248.113	1617.085	65700.966
5TH_11_G14	5TH	11	894823.653	905634.724	5423.935	1184135.403
5TH_12_G14	5TH	12	22021.1	6097.104	1302.45	6501.427
5TH_10_G15	5TH	10	9399.023	4758.052	2599.333	2659.799
5TH_11_G15	5TH	11	1426575.117	1765129.728	10498.2	2111492.984
5TH_12_G15	5TH	12	498301.894	429208.177	4016.134	340339.89
5TH_10_G16	5TH	10	699223.091	338935.937	2213.601	235413.532
5TH_11_G16	5TH	11	705331.823	729293.726	4803.891	851359.357
5TH_12_G16	5TH	12	138190.233	64043.767	1225.89	61756.496
5TH_10_G17	5TH	10	524155.521	449827.333	2155.983	414398.347
5TH_11_G17	5TH	11	1591804.541	1749098.161	5357.714	1961754.851
5TH_12_G17	5TH	12	619192.01	574033.337	2267.556	580771.176
5TH_10_G18	5TH	10	335917.13	172827.984	1157.774	116810.924
5TH_11_G18	5TH	11	3403258.585	1761237.931	5406.241	1310834.129
5TH_12_G18	5TH	12	167231.274	92696.279	3361.847	53926.501
5TH_10_G19	5TH	10	343756.473	268942.785	1162.749	122902.113
[truncated: 21,041 more rows]
