# Supplementary material for: A wing expressed sequence tag resource for Bicyclus anynana butterflies, an evo-devo model
Source: BMC Genomics. 2006 May 31;7:130. doi: 10.1186/1471-2164-7-130 (PMC1534037; doi:10.1186/1471-2164-7-130)
Supplement: Additional File 3 — Table S3. ESTs – flat file for importation in db program (tab-delimited .txt file; content details in Additional file 8) [file 1471-2164-7-130-S3.txt]

EST.nr	EST.name	library	EST.incontig	EST.sequence	EST.length	OK.contig
1	24H_gen03_A08	24H	C_CPP_old01_J17	CATCACTACCTCCCCGTGCCGGGAGTGGGTAATTGCGCGCCTGCTGCCTTCCTTGGATGTGGTAGCCGTTTCTCAGGCTCCCTCTCCGGAATCGAACCCTGATTCCCCGTTACCCGTGACAACCATGGTAGTCGCAGAAACTACCATCGAAAGTTGATAAGGCAGACATTTGAAAGATGCGTCGCCGGTACTGGACCGTGCGATCGGCAAAAGTTATCCAGATTCATCAAAATTAACGACTTCGGACGCGAGGCCCTCCGTCGATTGGTTTTGATCTAATAAAAGCACTCGTCCCATCACTGGTCAGAGTTCTGATTGCATGTATTAGCTCTAGAATTACCACAGTTATCCAAGTAACCGAGTAAGATCTAAGGAACCAAAACTGATATATTGAGCCAT…	1264	1
2	24H_gen03_C06	24H	C_24H_gen03_C06	ACAGGCAAAGTTAGTCTGTTTATTAAGAAAATTTTGTTGCAACAACTTTAAGTTATCACTCTAAAAATAAATTATAATGAATGAGGCCCACTGAACGTTGCCGATCGATTCCATTTCGCTATATAATGGGACACTAACATAACTTACTAAAAATATACTAATAGAAGCATAATTTTATTTGACATATCTAAGAATTAAAATTTACTGGTATCTTAAAATCATGTAATGAAAGAAACAATTACNNNNNNNNNNNNNNNNNTTATCACACATATCTACATTTTATTATTATAACATAAATACAAAATTTTAANNNNNNNNNNNNNNNNNGTCGCTAACCAGTAATTGCAAATGGTATGCAGGCTTTAGTATATCATACAAGTAATTACAATATCAATACCG…	650	1
3	24H_gen03_C08	24H	S_24H_gen03_C08	ATTTATACACAGCATTTGTATGGACAATTTAATCACTATGCAAGTCAGTCACCGTATTCTGAGGTATATTATTGTGTTCATAATAACTTGATAACTTGTTGTGGTAGACGTAGATCAGTCTTAACAATTAAATGTTCCTACCTCATAATACAAACAAACTAGGATAAATAAAACCGAAATGTCGATGTCCGTGAGGTATATATCTAATTAAATCAATCTAGAATTAAGAATACTTAAATATTCTAGCAGAACCCTCATTCGACGTTGTTAGTATAATGTTCTCTTCGGCGTTGTAGCATAAATCTAACACTTGTGACCAGTGACCAGTTAAAACGACCTTCCGTTCCCCAGATTTGCCATCGTAAATACGTACGGAACCATCCAAGCAACCAGCGAGTA…	593	1
4	24H_gen03_E04	24H	C_CPP_new09_H10	GGGAGTTTACATTGTTTATTTAAACTTAAGCCACTAGAGCCGAAGCAGTGCTTGACTCATATTTCCAGTTGGGTGGAAGAACACTCTTTGTCTTATAATAGCGCGCCAGTCTGTGGATTCTGGACTCTACAAGAATAAGCCTGAATTTGCTGTCCTTGTCCTTCCTGTTCCTTTCCAAGTGTTTCCTCATGGCAACAGCCTTCTTGATCAGGTAGTAAAGATCCTCTGGTAGGTCAGGAGCGAGACCCATCGCTTTCATGATACGAAGAATCTTCTTGCCTGTGACAAATCTGACTTGGGCAACTCCATGAGAATCCCTAAGCATGACACCAATTTGTGAAGGAGTGAGGCCCTTCTTTCCGAGTTTGAAGATTTGTTCCTTGACATCATCNNNNNNNN…	532	1
5	24H_gen03_E06	24H	C_CPP_old01_J17	CCaCCATACTCCCCCCGGAGTCCAAAATCTTTGGTTTCCCGGAAGCTGCCCGCCGAGCCATTGTAGTAACGTCGGCGGATCGCTAGATGAcatATTTACGGTTAGAACTAGgGCGGTATCTAATCGCCTTCGAACCTCTAACTTTCGTTCTTGATTGatcaaaACACCTTTGGcaaATGCTTTcGcTGatgttCGTCTTGccacgatccaagaatTTCaccTctaACgtcacaatac	237	1
6	24H_gen03_E08	24H	S_24H_gen03_E08	ATACCAAATTAAACTTTATTTTTTTTATAAATTCGTGACGGCAGTTACATGTTAGAATTTAAGTTTGGCAAAACTATCCTAAAAATGCGAAGTAGAAATGCGTTTGTATGAGAAAACTTTAATAAGGTGATTTTAAAAATTAATGGCAACATCGTAATTTAGTTGAAATTTGATGTCAGCTACTGTTAGATATAGTTAGCTGACATCAAATTTCAAGATGTCATTACAGTGATTTGTCAAGATGCCAGCAATCGTGAAAATATTGGAATGTGTGCGAAGTTTAGGATAATATTAACGTATTGTTAGTATTGTCAGCAAAGAAAATTCCACTTATTAGTGGATGTTCATCGCGTCTACGGAATAAGACATATTTTCTACTACCTACTAATTTTATTTTGC…	533	1
7	24H_gen03_G04	24H	S_24H_gen03_G04	CTTTTTCGTTTTCTAAATGAATTATGATCATTGTTTATTTACACTATATTATAGAACATGTTTTGCTTGTTAAGTTTATAGTATTTGAAATTTAGGGACATAGTAGNNNNNNNNNNNNNNNNATGTATACTTCTAATAAAAAAGAAATGTGCTAACTATTTATATATATTTATATACAGCCTACCACATAAATGCATGCTTATCAGTCTTCATAAATTATTTGGTTTATAAAATGTCCTACATTTTTCAACGAACAATTTTGTTGTCTTCTCTTTGATTACTTCTTCAACACTGAGTTCAGTTTGTAAGAGGCGTAACTTTTTTTGTTCAGTTTTAAGATTCCTAACCACATCAATATCATCAGGTGTACTATCTTTTGCTGCTTTTAATTTCTTTACA…	601	1
8	24H_gen03_O08	24H	C_24H_old01_O02	TTTTTTACGTAAAAACAATATTTACTCCAACGTTTGCAAAATGTCTAAATCAATTTCACTGATGTACCTAATACTAAACGGTTTACAAAAAAAAATATCATCACGCACTTATCGGTTTATTAAAAATGCAATTATTTGGTAcgaTAGCCCAACAGTTAGGTACAATAGCAAGTCACACGCAATTATTTCGATAAACTGAATCCCAAGTACATTATCGCTCGGGagaGTCATGGCCTAACCGCTGTCGCTTATGAAGCAGTGGCCTGGGTTAAGTTATCAATTATTGagaTTTTTCAGCGGGCATTTCTTTCTCCATTTCAGGCATTTCGGGTTTCTCGATTTTCATTTCTTCTGGTTTTTcgaTTTTCATTTTTTCCTCTTTCTTTTCGGGCATCATTT…	578	1
9	24H_new10_P15	24H	C_5TH_new03_P17	ACATTTATCTTTATTCAAAAAGTATCACCACAATTTTTAGAGTGAAATATTGTCAGTCCTCAACATTTATTAAATAAAGAAAAAATAAGATAAGTTACAATATTCAGTGGACAAACATTACTAAAAGTAAAAAAAATGCTGNNNNNNNNNNNNNNTGTCACAAAAAAGCTATATGTATATTGATCACTTAAACACATTTTCTTATTTTTAATCTCAATGAAGTGACAATCAATGTGGATTACAAAAGAAATGATCGTTGCAAATGTATTCTACAATTCCTGACAAAAATGATACCGTTATCTTATAAATAAACAGATGTATCAAATTATTAGCTAAATACAACAAATTGCTATTTGCACAATGACTCAATGTGGATGATTTTATAAAACTGATAGGAAA…	615	1
10	24H_new10_P16	24H	S_24H_new10_P16	GTTATTATCTGTTTATTTCAAACACAAATTGAAAGATTCGATAACTAATCGGACCCAAAACGCATTTGGAAATATTCCCAATTCATTATAGTTAGTTATGACAACATTAAACAAAACATAAAAAGTTACTAACAGCAATTCACTTTATAAACTTTTACCTAGAAACTACTCATGTGACGTAATACTCAGAATCCATGTTGCACGTGTTGAACGCTCAACACTGGGTCGATCACAGAGAATTCTTAAAATATGGAGGTACCGTCCACTGTTATTATGAAAAAAAAAAACTGAAACTTATTTCTGGAATTATTCTCTAGCAATGTAGATTTTTCCATGATTCTTTACCTACGAATAAAAAAGGCCATATACTACATCTTGTGCTGTCAAAATAAACCTTTT…	631	1
11	24H_new10_P17	24H	C_24H_new11_L03	CTTTTTAGATCAATGTTTGATCGCACCGGTAACGGCACTATGATGCGAGGCGCATCTTAGGCGCGTTCGCCTCTGATCCTGCGCGCGAGCTGAATGTCCTTCGGCATAATGGTGATGCGCTTGGCGTGGATCGCGCACAGGTTGGTGTCTTCGAAGAGCCCCACTAGGTAANNNNNNNNNNNNNNNNNNNNCGCCATCACGGCGGAGCTCTGGAAGCGGAGGTCGGTCTTGAAGTCCTGCGCGATCTCGCGCACCaGCCGCTGGAACGGCAGCTTGCGGATCAGGAGCTCGGTGCTCTTCTGGTAGCGACGGATCTCACGGAGGGCCACGGTGCTGGGCCTGTaGCGATGAGGTTTCTTGACGCCGCCGGTGGCCGGGGCGCTCTTGCGGGCCGCCTTC…	533	1
12	24H_new10_P18	24H	C_72H_new20_J02	CTAACATAGAAAAAACATTATTTAATACTAGTATTTGTAATTCTTTAACAAATAAACAGCTTCATTGTCAGCGCCGCATAGTATCCTACCTCTGTCACAGTGGAGTGTGTTGACAGCTTTATGCAGCACCGGCATCAAAGTGTTCACATTCATGGCAGTTTTATCCTCTAATGGCACACAATCTTCTTGAGCTTTCTTTGTCAAAGTTTCCATATTCCAATCCCAAAGTTCACCGGAAACGGATGAAGTGATCAGTTTGTTTGGATTCTCTGGATGGAATTGCATTTCTGTTATCCCCGCGGCGTGGGCGTTTAGTAATGATGTGGGGAATTGGTTCATCCTCAAGTCCCATACGGCTAGGGCACCTGATTCACTGCCAGCTAGGATGATATGTGGCTG…	759	1
13	24H_new10_P19	24H	C_24H_new10_P19	AGACTAATGAAACAATGTAGTAAGTATAACAGAAATAAATAATGTTTAAAATTATTATTTGTCTATAACATCTTGTGCTTTTTTACTTCCATATTCTTCTGACAAATATGTCATTAAATCATTCATTCCACTGAATTCTGTTCTTGATTGTGGTGGATTGTTCTTAGGTACAACTGGCAGAAGATTTCCCATTTTCATTCTGAACTCCTTTAGATCTTTGGCACATGACAATTTCCATATACCATAGCAAAGACAAGTTGTACCACCAATGGCATACAGCGTCCCCCAGCCCAGTGCTCGCAAAGCTAGTAAAGCCCCTGCATCTGCTAACTCTGCACTACCATGTACTCCTTTNNNNNNNNNNNNNNNNNNNNNNTTCTTAGCAGCTGCTAAAGTAGT…	706	1
14	24H_new10_P20	24H	S_24H_new10_P20	CCTCACAGTATCCTTTGCAGCAGAAAAGAATACTATGGAAATGTTCTGTTTATTGAAGTAGTCAGCCCAACACTTGCGTACATATTCAGTAGTCAAATCTGCCTTGTTGAGTAGCAATATACACTTGCAGTTTTGCTCTGCTGCATATTTTTCCAAGTCAGCACACCTGAACAATAACGGATTTCTAGCATCTAACAACAGCAATACAACATCAGACTTTTCCAAAGTCCTCCACAACTGTTTCCAGAGTTCCAGATTTCTCTCATAAGGAGTGACAGCAGCACCGAGCTTTGCTTGAAGTTCATTCAAATGTCGCCTCCAATCTAAGAAGGCATCTCTTTCTCTTGTCAACTGCTCTTCAGCTGTTATTCCTGGTTTCCATGGTGGCCTTCTTGGCAC…	595	1
15	24H_new10_P21	24H	C_72H_new21_L10	GGGTTGGATTTTTTTTATTGATTGAATATTCATTTTATGTTTGCAATTACCTACTCGTACTGTTATATGAAAACTTTAGTGTTTATTTTTATGAATTTTCAATTTGTTTAGGCTCGGCTATTACTTTCATTATTTACTATCCGCCGCCCCTCAGTTTCACCCGCGTAGTTCCCGTTCCCATAAGAATATGGTGATAAAATGTAACATGCGACACCCACAAATAACGTGGCTTTCTAGTGGTAAAAGAATTCTCAAAATCGATTTAGTAGATCCAGATCCCTACAATACTAGACTTTGCCGTTCTATAAAAGAGGTATATCACTATCAGTTGCTTTTTTTTTTTTTAAATATTTgtattGGGATTCTAGCGTTTTTGATGAAAACTcacagaTGGCATTG…	669	1
16	24H_new10_P22	24H	S_24H_new10_P22	TGATTGATGATGTTTTCGGTTTAGTTACTGTGTTAAAAAATAATTGTATATTTCTTTCTGAAACATTTGTATACTAATGAATAGGTGAATAGGATTATACACAAATTGACACCTTACATAACATTACAATATAACAATGTATAAATATTTAAGTACAAAGTTTTGTTACATTACTATTGAAGCGCGCGTGCATTTACAACAATAANNNNNNNNNNNNNNTAACAGCTGTATGGGAATACAATTAAATTCAACAAACTACCCTCAAAAAGCTACTTTTTATACTTTAGTAAATTGAGTCGTAGACGTAATAGCTAAATTATTACAAGTTGATTCTCACAACCACCTAAGTCTCTAAGTAATTGACAAAATTATTATGACGAATGTATTAAAAATATCATC…	789	1
17	24H_new10_P23	24H	S_24H_new10_P23	aaaAAATTTATTACAAAAATAATATTATTTAATCTCAAGTTATTCAGTTATAAATAAGCGAAAAGTAGTATAAAAACTAATCTTACACAATAATAGTTCATTAGCCATTTTTCTACAGTACTAGCATATGTTATCACATAACGAAAGATTGTTGTGTTAACAACAAATAGTCATCAATTATCTAAAATATCAATACTAGGAGAAAGTGGATTTTCTCCAGAGCTTTTACTTAAGTAGCGTAGATATATAGGCAACAAATCTTTCTGTGTATTATTAAAATTTATTTACATTTCATGCCGTTACGTATTTTTAATATTGCACTTAAATTAATNNNNNNNNNNNNNNNNATTTTTAATTATTACTATTGCAAGATGATATGAACCACTGGAAGAATAGACT…	597	1
18	24H_new11_A03	24H	C_24H_new14_A01	CTTGTGTATTTTTATTACATTTTCAGTTTATTTTGATAATACCCATATATAGCCACAGATTTAGCGGACTTACATATAGATTGGTGGCGGTTTAGACCGACCCGTCACCACAATCGGTTTACCGTGTAGCATGGACTCTCC	141	1
19	24H_new11_A04	24H	C_CPP_new10_F13	CGCCACCGGTAGATATCGTGATGCTGTCTATGCCTCCGCTGTCGTGATGTTTCTTTCTTGATAAAGCTCTCGCCATCCCGTTCTCCACAAGATCAGTCACTGCAGCCAGGGACAGTTCCACCTCCCGGCCAAGTTTGGAAGGCAACTCCTCAAATGATCTCCCTGATGTCACCACCTCTGCATCTGCCGCCTCTGCCCACATCATCCTCTGTTGTTGGACCTCCTTGTCCCAACTGTCGAACAGTTTTCCCGCCTTTTCCCTTGCACACGTCCACGCATCGCCATCTTCTCCGAAACAGTCCAAAATCGACAAAATACTTGGCGCCACATTCCTACTGAAATTAACTACGTATTCATACGATCTTTCTAATAAACTATCACTTTGAGCGTTTGCAAAGT…	501	1
20	24H_new11_A05	24H	C_48H_new18_F22	TTTTTtcaATAATTGGTTTTATTCTTAAAATTAATTTCTTCCATTCCTTTTCAGTGGTTACTTGTTGCCAGCAGCCATAGATGCAGCAGTCATCAAGGAAATAATGCTGCCAGCAGCTAAGTTCCCGTAGTAAGCCTGGGCAGATGCAGCCAGTGAACCAGCCATTATTCCAACGCCTTGGAAGCCAAGCCAAGGTCCCACTATACCCAACGCCAGTCCACCGGTGCCATAAATCAATGTAGCCCCAATTGCGTTCACGATCAAGGCGCTCGTAAAATTACCCATGATTCCGGTTTGCCTAACTGgtgGTCACTTGTCTTTTTGTTAATAATGTTTGTGATTATAGTCTAAGCAAGCAGTCAGCAGGCATCAGTC	375	1
21	24H_new11_A06	24H	C_5TH_new05_A02	GGTATTTATTTGTTAACGATGTTAACCGATATAGGCACACGGCTTAGGAGGCGGTCCAGTCCTGCGCCGAGCCTCCCCACGAGGGTGCCGCGGCGGGGGCGGCGGGCTGCGCGGGCGTGCCCCACTCTTCTTGAACCTGAGCAGCCCAATCTTCCTGTGCAGCAGCAGCGGGTGCGCCAAACGCGGCTGCGGGCGCGGCCGCTGGTGTATCTTCAGTCCACGTGCTGACCGGTTCCGGAGGCTCGATCCAGTCTTCATGTACTGGTGGTGGGGGCACTTCAGCCTTAGCCGGAATAACAGCCTGTTCTTTGGCTTGTTGTTCCTCCTTTTCACTCTCTTCTGGGTCTCTGTAGAAGAACAAGTCAACCACCACATCCCATCTCTGGTCACGGGCGAGGA…	549	1
22	24H_new11_A07	24H	C_24H_new14_A01	GATAATACCCATATATAGCCACAGATTTAGTGGACTTACATATAGATTGGTGGCGGTTTAGACCGACCCGTCACCACAATCGGTTTACCGTGTAGCATGGACTCTCC	107	1
23	24H_new11_A08	24H	C_5TH_new01_C08	TTTTTTCGTTGTAACTTATTTATTAGGCAGCTTagaACTGGATCATCTGTCCTTTCCTCTCCTTGTCTCCGCCCAGCTCAAAGTGCTTGCAGCGCTTCAGTGCCACCTGGGACCTCACCTTGCAGTCCGCACACTCCAATCGGAGCACAATTTTCTTTGTGGTTTTTGCCTTTTTCTTGAagaTGGGCTTGGATTGACCGCCATAACCCTGTTGTTTACGATCGTAACGTCTTCTACCTTGAGCAGCGTGCCTTTCCTTGGACTTTTTGTATTgtgAAACTTTGTGTACTTTGTGGCACTTGCATTTTTTGCAGTACGTCCTGCGCTGTTTTGGTACGTTCACCATTTTCGATTTGTCTGATTTCCACCAGCCAAACGTCAAATTGAAAGaGC	393	1
24	24H_new11_A09	24H	C_5TH_new06_F10	ACCCTATAAAATTTTAAATTTTTTCTATTAAAAATACTTTAACCCCCATTATGTATTCTTATACTAAAATTTATTTTATTAATTTTATTTTATTAATTTTTCCCCC	106	1
25	24H_new11_A10	24H	C_5TH_new06_G16	GCTTGTATCATTTAATCGCCCTAAAAATGTACAATACAGATGCTGACATTCCCGAACAGTATAACAAGCAAGTCGTTGACAATACTCGCACGCAAAGTGCATAAAACTGGCTTAAAAACGTATTGTCAGCGACTTCCTAAATCATACTGCACTTCTATGCATAACATGATTTGGAGTAACAGTCTACATTTATAAATCAGGAATAGAAATCAATAAGTGTTTACGTACAACATTTTATTTGCAGATATTTTTTATACTACATAATTATTAAATAAATTGTATTCCTGATCATATGCACCGATAAGTAGTAACACTTAACACATTAGTTCTCGCACCACTATGAGGGTAAGGTTTCACACACATGATTCCATGGCCGTCCACTCCAGATAGTATACACTG…	633	1
26	24H_new11_A11	24H	C_48H_new19_A12	cgtcgtCTACAGACTATTCcgagcCCCGACAtcgAActGaggtgaatTcgaAACTCCgacgCCGTggtGCAcgtgtTAAGACCGCTCGCACCGATCGTCGCGTTCCAAATGGGCTTCGACGTCGCACCTTACGAATAAAGCGCGACTAGTAAAGTCACATTGTTTAGAGCCTCCCGACTCTCGGGGCTCCACAGTGAGCAT	201	1
27	24H_new11_A12	24H	C_5TH_new06_G07	CCGAATTAACTTTTTTATAACCATCAGAGACCGGTAACATGGGAATAACTAAGAATAGACTGACACTTATCTAAAATTTTACAAGTTATATATAATATTAATTACATACTGCATCTATACCAAATGTTCGCAACTCCTGTTCTTTAGAACTCAACTACTTTTAAAACTCAAAAAACGGCTCAACCGTTTTGATGAAATTGAGATTTTGATTTTTGTAGATGGTTAAAAAAATTGGAGAAAACCCAATTACGAAAAATCAAAATTAATGGAATACAATTATTTAGAATATAGCTTGAGTAATATTTNNNNNNNNNNNNNNGTAAAACTCTATACTATCATTAGTTATTCAAATGCTAAAACATTAATTACGTCACAATCACCATTTTCAAAATACTTTGA…	409	1
28	24H_new11_A13	24H	C_24H_new11_A13	CTTTTTGACTAAAAATATTGtttTATTTTTTTATCAGTCACATGAGAAACACTTAAATAATAATTAATTAGTCTAATTGGCCTGAGTTGTGCCGGGGCAACGCGATGATCTTAGGAAATTGACACCAACTCCGCAGGATTGAGCACAACTCAAACGTCCAGGGTTGTCATAGGTAACGCCGTTGGAGCCACAAACAGGGTTGTATTCAGCCGTGACCGGGCAGCTTGCTATACACGCGCGGACGGCAGGGGACTGAGTGGTGGCAGCATTAGGAGATGGCGTTGGATTTTGTCCTGGTTGTTGTCCCGGTTGTTGTCCCTGCCCTGGTTGTTGTCCCTGTCCTGGTTGTTGCCCCTGTCCTGGTTGTTGTCCCTGTCCTGGTCGTTGTCCCTGTCCTGG…	583	1
29	24H_new11_A14	24H	C_72H_new20_P19	GTCCTGTTTTTTGACAGGTTTTTCTTTTTTACCAGTTTTCTGTTGGGAATCGTCGTCATCCTGTGGTTGTGTCCATGAAGATTTACCAGTTTTCCTATTAAAATAGTAGTTTCTTCCCGGAATGGACTTGGACTTACACAACACCCAGCCGTCGGGTAATTCATGCTCTTTCTTCTCAGATGATTCCATAACGAAAAGCTAGCACCGTTTGCTAGTTTAGTTCCTAAATTAAAGCTATGGAACGTTTACTTGATTTATTTCTGTCAAGTATC	272	1
30	24H_new11_A15	24H	S_24H_new11_A15	AGTTCTTCTTTAGCATTTTAATTTTATATAAATAAACAATATACACTTACTGGCATAGGAAATAACTGCTTGAAACTTGTAGAATTGACAAACTTGTAAACCACTAATTTAAATCTACCTATTCTAATTATGGATTAG	138	1
31	24H_new11_A16	24H	C_5TH_old01_M14	CCATTGTGAATATTCCAGAATATAATATGTAACGATAGTACAAATTAAAATCAGTTCATATTGGAGACCAAGTTTTCAATACAGGGTATTCCAATTCAAAACTGATAGAAAATAAAATAAAGACCGACAATAAAGCCAGGAGCACATTAGCATGTTGCCATACCTACCCCATCACACATCACATGCATAGAGTGAAATACAATCATCCAAATACCTTTGCTGACATGATATTTGTTTTTTCTGTTCTTAGAAAACATTTAAGCCACAACCACTTTGGGGTAGGGCGATGTGTTGCATAATATGCTCATGACATAATATTTGCAAAAACAAAAGCCAACTCCATTGGGAGAATTAAAGAAAAGTTAGACTAAACTTAAATCAACTTCTTGGTCAATATAG…	605	1
32	24H_new11_A17	24H	C_5TH_new01_C08	GTgttgtagctgattTAttaggcagcttaaaactggatcaactgTCCTTTCCTcttctTgactCcgcccacctCaaagtgCTTGcagcgcTtcagtgccAcctgggacctCaccttgcattccgcacgcTcaaatcggagcaaaatTTTcgctGtggtttttgcctttttCTTGAAAATGgactTGGATTGaCcGccAtAacccagttgttaacgatcgtaatgtcTTcaaccttgatcagcgtgcctttccttggActttttgtatGtgtgaaactttggatactTTgtggcacttgcattTtttgcaatacatCCtgcgcTgctatggaaagctcAccaTtttcgatttatCtGAtttc	361	1
33	24H_new11_A18	24H	S_24H_new11_A18	CGTGTGAATTTTAATGATTGGTACAAAGGATGGGGCTTTGATGACGATTAATATTGATGTTGGCCAAAACTAACTTTATTTTTAAAACATTCAAAACCTATTCGTGTCAGAACTAATGTGTTTTTCAAGTACCTATGTATTATAGCTGCAGGGATAATTTTTGATGAATTTGATAGTAATCCGTTCTAAAACATGTTCTATGGATCCTGGACT	213	1
34	24H_new11_A19	24H	C_CPP_new10_K13	TTTTTTGAATTATTTTATATTCAAAAGTCATGTAAGAGAGCAATTAAATAGGTGTTAATTTTGTATCATCAATTAATACTTAATCATGAAATTTATCTCTGAATTATTTTATATAGAAAAGTCAAGCAAGAGAACAATATTTCTTTATATATTTAACAATTGACACACACATGATAAATGCAGAATATATATATTATATATTATTTACATCTTTCTTATTATTCAATTATTCTTAATATCTACGCACAACAGCCAGCATAGTGGCCAAGTGCGGACAAGGCCCAGGATCCTTAATATCAAAATAATTATTTTTATGTTTGTGAAATCTTCTCAGAAAATAAATAACAGTTACAAAAATTCATCACACCAGTCATTTAAACACTGGTAACAGTCTGCAGA…	546	1
35	24H_new11_A20	24H	S_24H_new11_A20	GCTTTTTTTTTTTTTTTTTTTTTTTTTTTTTTTTTTTTTTTTTTTTTttaaAAAAAaaaattTTTTTttgctaaAAAaggGGGGGGGGGggcgccCCCCccaaAACCCCCccttaaatttaccCCCcaaAAatcggGggccaaaccccTTTTTTTttttgggcCCCCCCCCCCccggaaagGGGGggcccccccggtttgaAaaggggttttcCCCCAAAAaagGGGGGgaatagGGGGggcaaaagccCCCCCCccttaaatccccAAAAAAAaaggttttctgGGGGGGGGGGGggaAattTtggGGGGgaaAAaaaaaaaAAattccccgggcCCccaccccctttTtggGGggggcccaaAAAAAaggcCCCCCCCAAAagggttcccccccggc…	648	0
36	24H_new11_A21	24H	C_CPP_new07_G16	CCAGTTGCGATAATATTATAATATGTTTTCAACAGTCTATACAATAATTGTTTATAAAATATAACTAATTAATGAATAACTCTTCTTTNNNNNNNNNNNNNNNNNNNNNNNNNNGAATAATTAAAGTTTCTTCATAACATTGGTATGCTGCGTTCACAAATACTGGTTGGGAGGAATGTATATTATTATTAATAAAAAATCCATTTTAGTTTTTTGCTATTTGCACACTAAAAACAAACCTATTAAATGCACGTTTTAGTTAAAATGGACTAATATGTTAGTTTGGTTTTATTTATATGGCATATTTTAATATGATGTGCCACTCGAATATAACAGTATTTTGATAAATAATACATGAAAAACCATGCAATTACTATGTTTAGCGTACCAAGTCATCTG…	563	1
37	24H_new11_A22	24H	C_24H_new13_E10	GACtcaCACGTTTATTGAATCATTTTTTTTAATAATTCTTATCTAGTGTTCACTTCTTGGCGGTGACGGCGGCCTCGTCCTCGCGCGCGAAGGTCTGCAGCAGTTCCTCCTTCTTGGCGGCGATGCGCTCCTCGCGGCGCTTGCGGGCCTCCTTCACCCTGTTACGGCGGGCCTCGGCCTGGTCACTTAACATCTTAGTCCTGGCCTTCTCAGCCTTCTTCCTGTGGATGTACTCCATCAGGACACGCTTGTTCTTGAACACATTACCCTTCGCCTTCATGTACAGGGCGTGGTACAGATGCCTGTCAATCTTTTTGGCTGTGCGGTATTTGAGCAGAAGTTTTCTGAGCACCCTTTGCCTTTGTACCCATAGTTCTTTTTGAGGCATCCTAGCATTGG…	686	1
38	24H_new11_A23	24H	S_24H_new11_A23	TTTTTTgTTTTTTTTTTTTTTTTTTTTTTTTTTTTTTTTTTTTTTTTTTTTTTTTTTTTTTTTTTTTTTaacccaaAAAAAAATTTTTTTtaaAAAAAAAAaaccCCCCCCCCCCCGGGgGAAAaaggGGGGAaAAaaagGGGGGGGGGAAAAAAAacggGGGGAAAaatTttccccccaAAAAAAGGGGGGGGGGGGGGgttgGGAAaacttTTaaAGGGGGGAAAAAatcCCCAAAAAAAAAAAAAAAATtTGGggaacCCCCCccaAAAAAAAAGGGGGGGGGAAAAAAAAAggggaaaatttttccCCCccccaaagggggCCCCCCCcctggGGGGGGGggccCCCCCccctaAaaattttggggaAAAAAAAAAAAAAAattTTtccccttaA…	598	0
39	24H_new11_A24	24H	S_24H_new11_A24	TTTGACACAGCATGTTCTTTTATTTATGTAAATCCAATAATATACTATTAATATAAATAATACATATTATGTTACAAGATAGTGATCACTTCATACACTGATAGTCTATTTAACTGATATTGGTCTTTTTGAATACAAATGCAAATTATACAAAGTAGAATTTCC	165	1
40	24H_new11_B02	24H	C_48H_new17_B02	TTTTTTCGGATTTTATACTTTTATTGGAAGCTTACtAcAAAGTTATTCTGTTTTAGCCGCTGCCGCCTTAGGTTTCTTCGCTTTGATAGGCCTCTGGGATCTGAGGATAGCTGAGGCACGACGAagaGTAGGCTTGGCTAAGTCTTTGCGGTAGTTGTTGGCTTTGAGCAACCTCTTTACCTTGTGGAGCGATCTCCTCGCGCCAGCTTTGAATGGACGGCGAACCAGGTTCTTTGCTGGCTTGTTTGTCGCCTTAGCCTTCTTGTACACGACAGTAAAACCTTTTCTGTTGGGATTCTCGACCACACCAACTGCCTTTTNNNNNNNNNNNNNNNTGTATCTGAAAGCGTTGAGGTTAGTCACATTGTTGGGCTCCTTGCTGAAAGGCTTCTTGATGTT…	526	1
41	24H_new11_B03	24H	C_CPP_old01_J17	AGTCACTACCTCCCCGTGCCGGGAGTGGGTAATTTGCGCGCCTGCTGCCTTCCTTGGATGTGGTAGCCGTTTCTCAGGCTCCCTCTCCGGAATCGAACCCTGATTCCCCGTTACCCGTGACAACCATGGTAGTCGCA	137	1
42	24H_new11_B04	24H	C_72H_new23_L05	ACAAAATATTGTATATTTAAGACAGTACAATATAAAAATGTAAGTTTCATAACAAGTACCAAAAAAAAAAAAAGATTTACAATAAAAAAAAATATTGCATTTTCCCTTAAACATCTACAACATCATTTCATATTTTataAAACTATCTTCAtTgaaAATTTATATTTAGtTgggggtattaAAAATTTACGGcaTTATTACATTAAAATgTaTGGcgaGTTttagtTGTTCTTAAAGTTAGgGGCTCTCTTTTCAataAATgCaGTcATTCCCTCTTTACAATCCTCagtagcgaAAgtgCCgtaAAacaAAAACTTTTCAAACTGCAAACCAAACTTGAGGgtagtctcgtacNNNNNNNNNNNNNNCTGCTTGGCCAgctTCACAATCagcGGcaAa…	571	1
43	24H_new11_B05	24H	S_24H_new11_B05	GAATTTTATGTGGTTCTTTATTTGCTCATACAGAATTCTATATTAACACAGGCATCTAAAACATAAATTAACAGTTTTATTACATGAATTACTGTTTCTTAGGGACAGCATGACCATAAATGGTGTGAGCGATGCCACCCAACCCAATGATGCACAGTAACATAGTGAAGCGATACAAAATACCATCAAATGGACCACCTTTCAAATGTACTGGAAGGTCATTGTCTCTCTGGAACAGGTCTTGTTGTTTTCGGATAGATTCGTTGACAGGGGGGTATGGGACGTTAGTGCCAGGTATCAAACGTCTGGAGCCAGTGGCGCACGCAGCAGCTTCAGTGACTGTGGACATGTGGTTGGTGTTGTACTGGATCGCTGGTGGGTCCACTCGTTGCAATGCAA…	557	1
44	24H_new11_B06	24H	C_CPP_old01_J17	ccgGttagAActccggcggtatctagtcgcctTCGAACCTCtgactTTcgttcttgAtggatGAAaacgcctTtggcaaatcgcctttCgctgatgttcgtctTGCgacgatcCAAGAATttcgcctCTAACgtcgcaATACGAATAcccCCAGTTATCCCTATTAATCATTACCTCGGAGTTCTGAAAaccAacaaactacaACCGAGATCATATTCTATTATTCcatGCAcgaaaTATTCAAGCGgc	249	1
45	24H_new11_B07	24H	C_24H_new11_B07	GCTTAGAGGTTGGATTATTTAAGAAATTAGATGTAGAAGGTCTCATCACTTCAGGAATAGAATACCATTCGACAGTAGCGTCGGCAATGTAGTTTATAGATTCAAGTAAATATACTTTCAGCACCAACTCTCGTCGTCAACTCTCGGATCCGAGTAAGTCTGATACGATTTGATTTTGTACTTACATTGTAAGTGGAGGTGATATTCCTGGAGGCTGAAGAATCTGCTCTCCTCAGCCTCAATGTCGACTCTCGTACGAAGCGTTCACCTTCGAACCTGATTCACCTGAGTGCACAATGCACATGCACACTGCACCTCACAGAACACTATAATACTCCTAAAGGAGCTGCACCTCCTCTTAAGCATCCATTTAAGGATATTACACTGTGTGTTAACAAT…	486	1
47	24H_new11_B09	24H	C_CPP_new09_N10	GCCAATAACTTTTATTTTCGATAAACAAAGAAATGTATATGTAATATTATATATGTAGTGAACAAAATTATTTCTTCTAAACAGATAGGTTTAGTCCATTGCAAGATACAATTACCAAGATCCCAACGCAGCTGAAATAACAAAAAACTGGAATGTGACAGTCCAATTTTTATAAATACAAAAAAATCATCTTCCCATGGAAGTTTTTCATTAATGGTAATCATCCTTACTTAAATGCTCAAACATATTTGATGAACAGTCAATACATAGGGAAATGTGTAGTAACTAATATCATATACACAATTACACATTCAAAACACCCCACTCAACAGTACAATATATTTCATTTTAACTACAAAATTATTGTAATATTTTTTTTTATTCGTGAAACACTCCATC…	576	1
48	24H_new11_B10	24H	C_48H_new19_A12	CGTCGTCTACAGACTATTCCGAGCCCCGACATCGAACTGAGGTGAATTCGAAACTCCGACGCCGTGGTGCACGTGTTAAGACCGCTCGCACCGATCGTCGCGTTCCAAATGGGCTTCGACGTCGCACCTTACGAATAAAGCGCGACTAGTAAAGTCACATTGTTTAGAGCCTCCCGACTCTCGGGGCTCCACAGTGAGCAT	201	1
49	24H_new11_B11	24H	C_24H_new14_A01	CTTTTTCAGTTTATTTTGATAATACCCATATATAGCCACAGATTTAGCGGACTTACATATAGATTGGTGGCGGTTTAGACCGACCCGTCACCACAATCGGTTTACCGTGTAGCATGGACTCTCC	124	1
50	24H_new11_B12	24H	C_24H_new11_B12	TTTTTTGATTTTCAATTTTGTTTTATTTCAATCACCGGAATGTGTTTTTCGGTGAGTGCGCTGAACGTTGCCGCCTAGTACTCCTCGGCGCCTTCGCCCTCGCCCTCCGCGGAGTCCATGCCGACCTCTTCGTAGTCCTTCTCCAGAGCGGCCAAGTCCTCGCGAGCCTCGGAGAACTCTCCCTCCTCCATACCCTCTCCGACGTACCAGTGGACGAAAGCCCTCTTGGCGTACATGAGGTCGAATTTGTGGTCAAGACGCGCCCACGCCTCCGCGATGGCCGTGGTGTTGGACAACATGCACACAGCGCGTTGTACCTTGGCCAAGTCACCACCTGGTACCACGGTGGGGGGTTGGTAGTTGATGCCGACCTTGAAACCGgtgGGACACCAGTCcacG…	518	1
51	24H_new11_B13	24H	S_24H_new11_B13	GGAAGAAACTGTATTTATTTACATGGATGTTTCAGTAAATCTTACAATGATCTTACTCTTTTTTGTAATTGCTTATCCGATTCAGGACCGGAATAAAGCTTCGTATCGCAAAAGAAGAGTGGTTTTACCACGTCACGGCACAGGCCAAATTATTTCTGTTCTACAAAAACCACGATAGTCTATATTCCTTCAACGTTTACACTTTAATGTTTTCGGCCAATTTCAGCAGGATACTTCTCAGAATGTTCGCAAGAAGAGGGTAGTTTTGTCCCAGCAGAGGGACGCGTAATTGCGGGACGCAAACCACAGCGAGCACGACGACGAGGATGGGACACACGAGGTTGATGAGCAGCGCCAGCGCGGTCTTCACCAGCCACCACACGCCCACCACCACCAGCG…	595	1
52	24H_new11_B14	24H	S_24H_new11_B14	TTTTTTGTATGTCTTCTTTCGCTTTTTGTGTAGTAGGAATGTTTAGTGTAGAAGGATTGATAAACATAGGCGGTGCAATACTTGTATGTTCGCCTGTTATTTGTTGAGAAACCGTTGTTTGAAGCGAGGTTTCATTTGAGTACTGACCAAACATAATTGTATTTGCTTCCTTCGCTTTCATAACATTATTCGAATCAGTAATCGGTCTACTTGTTGGTTGAATTGTTTTAGGAGGTCCAGTAATCATCTTTCCTGCTTCTTTGTCAAAAAAAGGATTTACCGTAGGTATTGATGATAATTCTTTTGGAACATGTGGTATAGATGTGGATGTTTCTGGTAACGTagaCTTTACATGcacTGAAGAATTAGATATCAACAAATCATGTGATGGAGTTGAag…	517	1
53	24H_new11_B15	24H	S_24H_new11_B15	ATAGACATCATTGTTCTTTTTTAATAATTTTCTTCTTTAAAAATTTTTAAACGAACATTTTTACAGCTGCATACAGCTTTCATATCTTAACCTTTACGCTCTATTATTATCCTCATTGATATTGAGTACGCAATTTAGTGCGTCCAGATACGGGCTGGCAATTCCGAGTATAATTTTGAATAAGATAATCGATACCATCTGTAATTCAGACACGATCTGTCCAGCGGTTGACTCATCTGGCTACACGTCAGACCTGGCCCAGATTTCCCCCGGAGCATTTCCTGCTGCTCCCAAACTCGGTGTCGAAGACCGAACTAATGGGAAGCGGTGACACAATCTGCCATCTTGCTGTTTAGCCGATAATGAGGTAGCCGTGGGGCGTGGTCGCGTAGATGTACG…	542	1
54	24H_new11_B16	24H	S_24H_new11_B16	GGGTGTTATGTCTTTTTGTGTATCTGTCTTACAATTATCACCTTCACATGGAATCACAGGTGATGCTTCACATTTTCCGTCAGGACAATCTTGGGAAGGTATGGATGGACTTGTTACAACTAGATCTTTACAGTCGCCTGATTGACATTCCTCCTGTGTTGCTGGAACTTTTGTGGATTCCATGTCTTTTTCAGGTTTAGCGTCTTTTTGTATCTCCTCCTTACAGTTATCACCTTCACAGGATACCTCAGGTAAAGTTTCTTCTGT	267	1
55	24H_new11_B17	24H	C_CPP_old01_J17	ATTTTTCGTCACTACCTCCCCGTGCCGGGAGTGGGTAATTTGCGCGCCTGCTGCCTTCCTTGGATGTGGTAGCCGTTTCTCAGGTTCCCTCTCCGGAATCGAACCCTGATTCCCCGTTACCCGTGACAACCATGGTAGTCGCAGAAACTACCATCGAAAGTTGATAAGGCAGACATTTGAAAGATGCGTCGCCGGTACTGGACCGTGCGATCGGCAAAAGTTATCCAGATTCATCAAAATTAACGACTTCGGACGCGAGGCCCTCCGTCGATTGGTTTTGATCTAATAAAAGCACTCGTCCCATCACTGGTCAGAGTTCTGATTGCATGTATTAGCTCTAGAATTACCACAGTTATCCAAGTAAC	365	1
56	24H_new11_B18	24H	C_24H_new12_K21	CCTCGTTCTCTATCCTTATCGCGGTCTCCTCGGTCCCTATCCTTGTTGCTGCGCTCCTTGTCCCGATCCCGGCGGTCTCGATCCCTATCGCGATCTCTGTCCTTCCTATCATCTCTATCTTTTGAACGTCGCGAGTCTTGATCACGTGATTTCTTTTTATCTCTGGAACGACTCCGTCTTCTGCTGCTCTCCTTTTCTCTATCTCTGTGCTTGTCAGAATACTTGTCCGAGCGATGTTTTGAAGAGGAAGTGTTATCCGATTTAATATAAGGAGCTTCTAACATAGCCTCTACATCCAAATCTTCTGCCATTCTAAGGTTTGCTTGATTCCTTGGTGTTATTAATAAACACTTTCAGATTATCTATTTTCTGCAAAACAATCAAGAATTAGGGTCTTAA…	459	1
57	24H_new11_B19	24H	C_CPP_new08_A18	TTTTTTAGCCTTAGATGGAGTTTACCACCCACTTAGGGCTGCACTCTCAAGCAACCCGACTCTGAGGAGCGTCCCTCTCGCCGCCTCGCTCCGTCGCTACGGGCCTGGCACCCTCTACGGGAAAGCGGCCCCGTTCAAGACGAACTTTGACGGGANNNNNNNNNNNNNNATAGCGGAACCTCCCGAACACCACATCTCCCGCGACCGTTAAAGCCGCGCGATTCAGTGCTGGGCTGATTCGCGTTCGCTCGCCGCTACTAACGAAATCCTGGTTAGTTTCTTTTCCTCCGCTTACTAATATGCTTAAATTCGGCGGGTGACCCTCCCTGATCTGAGGCCAAC	342	1
58	24H_new11_B20	24H	C_24H_new11_F11	TTTTTCATAAAACATTTATTTAATTGTCAATAGCTTATATTGATTACAAAATCAATACATATCATACATTTTGTGTAAACGTAAATGGGAATGATCTGCAATGATTGATGAAAGTTACACCAACCTCCTAACTGAAAAACTTGAAACATTTATGGCCAAAATGGAATCATGATTATTTATGAAAGTTTACAAGGACTTCTTGGAGTCCTTAGAACGGGAACGCGATCTTGAACGCGAAAGAGACCTTCCCTTGGAGCGCGAACGGGAACGGGAGCGGCTGCGGGATCCAGACCTTGGGGAGCGCGAGCGAGTGCGGCGGcgaGACCTCGATCGGCTGCGACGGCGTCTAcgagaACAATCTCTGGCGTAATGCCCACGACCACCGCAATCGTAGCAGCG…	689	1
59	24H_new11_B21	24H	C_24H_new11_B21	ACTGTTGTTTTTTAAATTTATTGCATCAACCATTTTCCATACAAACTAAACCTACAACTAAGTAACCTCAAAATGCAACATTCATTATTAATAGTAAGAAGTACAAGTACATACAGTATTAAACATTACTTTTATACACTTTATAAAATGCTAGAGCAAAACAAATGCTAAACAGCAACTGAAGAAGCGCCACTGATTATAACTGCAGTTTCCTCAACAGAAAGAGTAGTCGCAGGCTCCAGGCTCATTGCATACTCTTTCTTGGCCTCATGTTACTTCTTCTTTGTGAGTTTCTCAGATAAGTCATCAAAGGATGGGTCCTGGAGGTTGATCATCAAGCTGTTGCCAGGGAGGAATACTCTATTTTGTGACTGTGCTATCACTCTCGAGATACTTTGG…	743	1
60	24H_new11_B22	24H	C_24H_new11_B22	TATGACTAAACACACTTTTCACTCATTCACTCAAATTCAAATCAATACAAAATTCGAAAATTAAATTCAGTCTTTACTTTACTTGTACTCAGACCCGTAGGTACCAGTTTTAATAACAATAGAACTAATAGTTGACTAAGAAAGTATTTTCTAGCACTTTCTCACTAGCTAATGTAGTCCTTAAATCGATGGAATAAANNNNNNNNNNNNNNNACTATCGTTTCCTCTTTTTCTGTGGCGACTTGGTTTCCTGTTCCGGTTCGCCGTTCTGCTCTTCTTGCTCAACTGTGTCTCTATCCTGCAGCTTCCTCCGAACTGGACCAGTTTGAGCTATAGGCACCACGCGTTCACCTTTCTCCAAAGCCAACTTGGGAGCCGTTATGGTCAAAACACCATCGG…	676	1
61	24H_new11_B23	24H	S_24H_new11_B23	CATAAAAAAGTTTTTATTTAAGTTTGAATACTTATTTTATGATTTACATAAACTCCCACACCAAAATAATAAATGAAATAAATTGCTTTACATATTCCAAAACATGAAAGATTAAAGATATAATTTGTTTTATTTTGAAATTTATGTTTACTACTAATGCTTGCTACAAAAAATATGATATCTATTTACTAAAAATACATAATATACCACTAAAAATTCCATATAAATACATTACCAAAAGACAAAAAATAAGTTTCAAAATACAAAACAATTTATTTTAATTATTACTCATACATAGGTCATACTCTTAGTAGACTGATTAAACATAGCATGGTTTGGTTTATTAAACTGACTGTAATTATACATAAACTTCATAGTATATAGTCAAATTTAGAGGAC…	658	1
62	24H_new11_B24	24H	C_CPP_new08_M08	GCTCTGGTCTTTCTGCAGGTCGCCATTTTACTTTTTCAGGACTTTCAAAGTCACCTTCTGGCTTCAGATTATCTTCAGGTTTCTTTTGTTTAGGCCGTTCAGCAGGACGCCATCTCTCTTTTTCGGGAGTTTCAAAATCACCTTCTGGCTTAAGATTGTCTACAGGTTTCTTTTGTTTTGGTCGCTCTGCTGGGCGCCATCTTTCTTTGTCAGGTGTCTCAAACTCACCTTCTGGTTTAAGATTGTCTACAGGTTTCTTTTGTTTAGGACGTTCTGCTGGTTGCCATTCATCTGGCTTACGTTGCTCAAAGNNNNNNNNNNNNNNNNNNNNATCTTCCGGTTTTTTCGCTTTAGGTCGCTCAGCAGGTCGCCATCTTTCTTTGTCAGGTGTCTcacacg…	656	1
63	24H_new11_C02	24H	C_24H_new11_C02	TTTTTTCTGATTTCTCTTTTTCTTTTATCAGTCCGGGCATTTCCTTCTTTTCCTTCGgtgGATCAAACTTTGGCGGCGGCAAAGGTGCCGCGGCGACCTCAGTTGGATCGGACGCCGAGACCCCTTTCACTAACTGTTGTATATTATGTAACACATTCTGTATAGCTTTCCGCCCTTGTGCATTCGGAGTATTGATAGCTATCAGTTCGGGCGGTAAAGGCTTATTTTTCTTATCACTTTTGGATTTTGGTTTAGGAAGCGGAGGAGGCATAAACTTCCTACGGTCCTTTTCGTCAGAATTCTGATTAGATTTGAGCAAACTTTTACC	328	1
64	24H_new11_C03	24H	C_5TH_old01_H24	GCGTATGTCCAGCGATAATTCCGTCATTTGTGGATCGATTTTGAAAATTCTTTTTTTGTTTTGAAGGGTTTGATTCCAGGGTGGTCCCATTTTTTTCATGTCAGGATCTGATGATGGCATTCTAGAGAAATCGAGGGGA	139	1
65	24H_new11_C04	24H	S_24H_new11_C04	TTTTTTTTCTTTTTTTTtaaaaATAATTTTTATTTACAATAAAATAAAGTATTTAAAcatATAAAACAAcagaatgtaTCACACAA	86	1
66	24H_new11_C05	24H	S_24H_new11_C05	CtATAATTTATTTATAAATATTAAGCCTTATTTCTAAAGAACAATTTGTTGGTGTTATTGTAAATAGCCTCAGCCAATTCATCTATGTTTTCTTTCCTGATTGCTGCTAGTATTTCCAAAACTTGGACAATATTCACTGGTTCGTTTCTACCTTTCACTTGACTGTCAGATTCCACAGAGTACTTTTCTTTCTTCACAGAGGGGAACTTGGTTATGACATGGGCATATCCTGGGTGGGTCGGCTTCACCTCGCACCACGGACAATCTGTCTCTATCATTAGCCTGTCTTGTGGTATTTTAGATGCTACATCCAAGTTCTCTTTTGTTCTGAGTGAACATCCATTTATACCAATATACAAGTCAAGTTCTAGAATCTTCTCCATAGCCTCCTGAGTTCCG…	596	1
68	24H_new11_C07	24H	C_CPP_old01_J17	CTATTGATGAAAACACCTTTGGCAAATGCTTTCGCTGATGTTCGTCTTGCGACGATCCAAGAATTTCACCTCTAATGTCGCAATACGAATGCCCCCAGTTATCCCTATTAATCATTACCTCGGAGTTCTGAAAACCAACAAAATAGAACCGAGATCATATTC	162	1
69	24H_new11_C08	24H	C_5TH_new04_D03	AATTGTGTGGCCCTTTGACTGGCCGCTTCGAGTTTCCTGCATGCATCTTTCAGCTGCGATATGGATGAAATGGTTGTCAACGCGAGCTGCTGCGAAAACTTTGGGCGTACATTGTGTAATAGAATTTCTAACTTTTCGACCTCGGACATCGAAGTCCTCAGCCGAGCAAACAAGCAAGCCATTATAGAAAAATATATATGCACGGGCTCTTCAGCCCCCTGCGTCCTAGATCTTATCTCTCCTCGCAACCTATAGTCATAATCGACGGGGTCAAATTCCTCTAATAAAAGATTTTTAAGGTCAGACCAAGAGCGTACCTGATCTCTGATACCTCTGTACCAGAGTAGTGCCTGATCTTCAAACAGCTGAACCGCCGACCTGAAGAGTTTAGCCTCagaG…	482	1
70	24H_new11_C09	24H	C_CPP_new07_I03	TTTTTTAGGTAGGTACTACAAGTTATATTATACACTTAACATAAAAACAGCAGACGCCTCATTCGCTGGGCGGCAAGTCCTTGAACTGCGAGCCGTaaaAGGGGATCTTGGTGACGAACACCTTCCAGTCGGTCATGTAGAGCAGCACCAGGAAGGCGCCGCCGCCGTAGCCCAGCGCCGACGGGACGAAGCTCGCCGCGATCTCCGCTTGCTTCCTGCCCAGCCTGCCCAGCATTTTGATCACTTCTTTTTGATTTTTAACAGGAAAAACGATTATTACGTAAAAGGCTGCTAATTCAAATCAATGAGACAGACTGACACTC	323	1
71	24H_new11_C10	24H	C_5TH_09054_I01	GACTTTAATTACAATTTATTAGTCTTATAGTGATTATTTTTTATTACCAGGCGTGCTTAACAGCGATAGCTGGCTGATAGTAGGGGAACGCTGGGTTAGGGACAGCTGCGACCGGGAATGATGATCTGTAGGCGGCTTGGTAGGAGATCGGGGTAACATAGGGATGCAGATTAAGAGGTGCTACGGCTACCGGCGCTAGTACTCCCGATTTGTAAGCAGCGAAAGGATCATCTGCTTTGGTTTCTTCTGGAGCGGCCGATTTGACTTCAACTGTATCATCTTTCTTCTCCTCCTCTTTAACTTCTTTGACTTCCTCAACCTTTTCAATTTCAGCGGCCTTCACTTCGGATTTCTCCTCAGCCTTTACTTCACCTGTTTCGCTTTTGACTTCAGCTGTTT…	669	1
72	24H_new11_C11	24H	C_24H_new11_C11	TTTTTTACTAGTCGACGAGATGCCAGCGAAGCTACATTTCCCAAACGGTGCAGTCCTGTGTATTTACACGTCTTAATAGTTACACTTAATCAAACCTTACATAGATTCGCGAGTGCTGAACTGCAAATAATAGTTTACAGCCTACATTACAAAAATAATCTTACACACCACACATTCAAAATTTTGGGCCGTGTATAAAATACGTTGCGCATATATATTCGCACGTTCGTCCAAATGAGGTTCTCATTTTTAAATAATAAATCCATTTAGTCTTAATACAACGAATATTTATTGAAATTATTACACTTATCAATCATAACGGAACACTTATCTCGTAAGTACAAAAAATATATAATAATTAcagCTGATTGTTTATAATAAAACAAATATTATCTTATA…	648	1
73	24H_new11_C12	24H	C_24H_old01_O09	ACGGAAGTTAGTATTGTATTATTAAGATTAAAATTTATATTATATCGTGCGAGAAGCCTTCCTTTCATAATATCTTTTTAGGGCCTGTTCAAATACTTCTGCCACAGTTCTTTTCTTCCAGATATCAACTTTGATTTTTGGNNNNNNNNNNNNNNTTGCTATTATTTGCACTTCTGTTGTAACATTGGTGGTTTCATTAGTAATATTTTCATCAGGTTTTTCAGTTTCATTTGAAACATCTTCTTTTGTTTCATTTCCATCTTCATCACTTGACTCATCAATGGAAAAGTCCGAATCTGCATCAATATTTTCTTTTGAAAGTTTAGATTACTTAAATGTTTTGATGTCATCAAGATTGGAGAAATTGATTTCATTTTCAGATTCTTCAATTTCAcCtTc…	446	1
74	24H_new11_C13	24H	C_48H_new19_A12	ACTCTACAGACTATTCCGAGCCCCGACATCGAACTGAGGTGAATTCGAAACTCCGACGCCGTGGTGCACGTGTTAAGACCGCTCGCACCGATCGTCGCGTTCCAAATGGGCTTCGACGTCGCACCTTACGAATAAAGCGCGACTAGTAAAGTCACATTGTTTAGAGCCTCCCGACTCTCGGGGCTCCACAGTGAGCATATCCTTGCCGGATTCGGCTAGGCTGGCTTCGGCCTTAGAGGCGTTCAGGCATAATCCCGCGGATGGTAGCTTCGCACCACCGGCCGCTCGGCCGAGTGCATGAACCAAATGTCCGAAACTGCGGTTCCTCTCGTACTGAGCAGTATTACTATCGCAACGACATAGCCATCAGTAGGGTAAAACTAACNNNNNNNNNNNNNN…	694	1
75	24H_new11_C14	24H	C_24H_new13_J16	CGTATTATTTTTCATAGAAATTAAGGTATTTACTGCAGGTTTCATGGTAGTTGAGGTGGATAATTGTACTATTGTAGTTGAACTAGATATTTGAGGTCTGCTTGGTGTGACTTTGGTAGTAGTTCTCATTTCAGGTCTCTTAGTTGTTGCAGGTGAGTATTGCTTTTCAGTCGTTGAGCTTAATTTTGACATAGTAGAAGGAGGTGTACTCACAGTATTTGACATGTTTATTGTTACCGAATTATCTGGTTTCTTAGTTGGAGTCACGTTTGTGTCTATATTTTGTTGAACTGCAGGAATTGTAGGTATTTCATTACTTTCCTTGNNNNNNNNNNNNNNATAGTTATTCAAATTATCTATTTCAAACGTATCAGTTTCTGGTGTAATAAAAGATCCAGA…	637	1
76	24H_new11_C15	24H	C_48H_new19_A12	CTTTTGCTCTACAGACTATTCCGAGCCCCGACATCGAACTGAGGTGAATTCGAAACTCCGACGCCGTGGTGCACGTGTTAAGACCGCTCGCACCGATCGTCGCGTTCCAAATGGGCTTCGACGTCGCACCTTACGAATAAAGCGCGACTAGTAAAGTCACATTGTTTAGAGCCTCCCGACTCTCGGGGCTCCACAGTGAGCATATCCTTGCCGGATTCGGCTAGGCTGGCTTCGGCCTTAGAGGCGTTCAGGCATAATCCCGCGGATGGTAGCTTCGCACCACCGGCCGCTCGGCCGAGTGCATGAACCAAATGTCCAAAACTGCGGTTCCTCTCGTACTGAGCAGTATTACTATCGCAACGACATAGCCATCAGTAGGGTAAAACTAACCTGTCTCAC…	407	1
77	24H_new11_C16	24H	C_24H_old01_N02	GGTTTTAAATTTTTATTAACCTAATACACTCCAACATTAGTCCAGCTTTTTGAATCCAATGTCATGAGCATACTCTCTGAAGCATTGTCTGCAGATGTTTAAACCATATTTGCGAATAAGACCGTGACGGTTGGAGCAGGCTCGGCATGAACGTGATCCTTGGCCGTATCTACGGGGGTGTGAGTACCAAATATTTGCGTGACCCATGGTATATTCTTGGTTTTTACCAAAAAATTGTACAGAAATATGTACAAAATGGCGCTGACAAATCGAAAAGAATTTTATTTACCACAGACACAGTATGTCCCACAAAAGAATTTGACCACAGATTCTGATTTATATTTTATAATATAGGTCTATGGTCTTTGTACTCAGACTAATTACATATTTTAGACCATT…	447	1
78	24H_new11_C17	24H	C_5TH_new06_F10	GTCCCTATAAAATTTTAAATTTTTTTCTATTAAAAATACTTTAACCCCCATTATGTATTTTAATATTAAAATTTATTTTATTAATTTTATTTTATTAATTTTTCCCC	107	1
79	24H_new11_C18	24H	C_48H_new16_L24	CCTTTAAATCTCCTTTATATATTTTGCGAGATTAATTATTTTATTTTCATCTATTGTAGTATAATTTTTAGCACTGTCTGATGTTAAAGTAAGTTGGAAGACCAACTTATGAGACATTCTAAATTGTCTTCGCGTGCCTTATGNNNNNNNNNNNNNNNNNTCGTCTGAGAAGTCGGTCCAGGCGTATTTGCCGTAGTCGAGGAAAGTGTTGTCGTTGATGTACTTCTCGACAGAAGCCTTGGAATTACCCTCGAAGGTCTTGGAGCGAGAGAAGATCCAGGAGAAGTCTTCGCGGGTCTTCTTGTCTGCATTTTCTTGGCAATAGTAGAGTACGGTGGTCTTGTCATCACTGTAGAGCGCATACACTTTATGCTCCGAGATAGAACCGCCAGCTCCATA…	754	1
80	24H_new11_C19	24H	S_24H_new11_C19	TTTTTTCGGGTTTTAAGTTTTATTCAAAATATCAGCGTGAGATACGGGTATTTACAAACAAGTCGCagaCACGATGTCTATACAACTATCACTCTAAGGTACAAGCTTGACTCCACTCGACTTCAAGTCNNNNNNNNNNNNNNAAAAGAATTGACACCATTTTTGTGCACAAAGATCAAGTTTTGCATAGAAAAATTTGCGTCAATTGTATAGTATAATTTTGACATAAGAATTTTTTGAACGGTCAACACTGCACCGATATTCAAGATTGATTCCTGTATTGACAGATTGCAACTACATCATTATACCTATTATTTTTGATCTGTGGAAGTTTTGAAGCAGTTAAgaTGGAATTTGCATGTATTCAGATCGATAATGTATACAGATATTTTTATACAG…	713	1
81	24H_new11_C20	24H	S_24H_new11_C20	AAGCAATTTGGTCAGTTTGTTGTCCCGCAAGCTTAGAACGCCCAGTAACGTCATGTTGCCGATCTCGAGAGGTATTCTCCCAGAGAGTTCCTATCTACATTCAGTACGGACAACTCCTGTAGANNNNNNNNNNNNNNNNNNNGTTCCATTAAGAAGTTCTCTGTTAGGATAAGCTCTTGGAGATTTGTACAGCTTCCTATTCCTTCATTTAACGTATGTAACCTATTTTGGTCCAGTTTCAATATAGCTAACTTGGATAAATCTCCGATACCGTTGGGCACTGTTTCCAGCATGTTCTGTGATAAGTGCAGATCAGTAAGGGAACACAGACCGCCGATTTCTTCTGGAATTTTCTCTAACTTGTTTTCGCTTACGTCCAAGCATACTAAAGCCTTCAGG…	817	1
82	24H_new11_C21	24H	C_24H_new11_C21	GCCGCTGTTTGTTAAGTTGCTTTCTTTTTCTCTTTGATTGCTTTCTTTCTTCTTCCTGCAGTTCTGCTATTTCAGCTTCTACCTCATCCTTTTCCTCCCCTGTACCTGTTTCTTCAACATTTGTAGTCTCTTTCTTTTCTATAGTTTCCTCCTTTTGTGTTTGTGATGCTTTCCAATCTTTAATATGTTTTAGCCAGCTTAGTAAAGCTTTTACATCTTTCCTCCCAAGAACTTTGATATCTTTACAGCACTCCTTAATTTCACTTGTGGTTCTAGGGTTATTTAAAATTTCCTTGTCATCTATTAATATCTCAGAACATCCTTGAAGTGCTTCTATATGGTCATCTTTTTCCAAAATGTCTGAGACTGACATGCTGTGAAATGTTGTNNNNNNNNNNN…	764	1
83	24H_new11_C22	24H	S_24H_new11_C22	TTTTTTATTTTTTTTTAAAATATTATACACATTTAATCAATCTGTCGCCTGGTCGTCCGACATATCGCTGTGCGTGTCGCTGCCGTCCGTTCCGTCCGCGTCCATCCGGTCCACGCCGTCCGTTCCGTCCGCGTCCATCCCGTCCACTGCGTCCGTTCCGTCCGCATCGTCCGCCCACGAGTGCTCGCTGTCCGACTGGTATACGCCGACTTCGGGCTCCGAGTCGGACGACGAATCGTTATAGTCCAACACGGGCTGTAGCTCCACATGTTCCCCGGCCGAACTGCGCTGAGTCACCGTGAGGTCTATCCGACCCTTGAGGTTCAGCAGCTGGCATAGATGGGACCTCCTATGAGTGAATATAGCCAGCagaTGTGACAGCCGGTCCGCTGTTCTGCT…	758	1
84	24H_new11_C23	24H	C_24H_new13_F23	CGGGGAGCAGTGGCGACGGACGGCGAGTAGACCACGCCGCCGGGGTAGCTGGAGTACACGGCAGGCGCTGGAGCCACCACGCCGGTGGAGTAGGTGTATGGTGCGAGCAGGGCGGGGTCCGCACACGCCGCGGCGACCAAAGCGCACAATACCACAAACTTGAACATCTTGGCTTCTGTTATTCGGATGGCGAACGACTGATCC	204	1
85	24H_new11_C24	24H	C_5TH_09054_I01	GCCTTTAATTACAATTTATTAGTCTTTTAGTGACGTATTACCAGGCGTGCTTAACAGCGATAGCTGGCTGATAGTAGGGGAACGCTGGGTAGGGACAGCTGCGACTGGGAATGATGATCTGTAGGCGTATTGGTAGGAGATCGGGGTAACATAGGGATGCAGATTAAGAGGTGCTACGGCTACCGGCGCCAGTACTCCCGATTTGTAAGCAGCGAAAGGATCATCTGCTTTGGTTTCTTCTGAAGCGGCTGATTTCACTTCAACTGTATCATCTTTCTTCTCCTCCTCTTTAACTTCTTTGACTTCCTCAACCTT	315	1
86	24H_new11_D02	24H	C_48H_new19_A12	TTTTTTGCCTAGAGGCTCTTCACCTTGGAGACCTGCTGCGGATATGGGTACGAACCGGCGCGACATCTCCACGTACATCCCTCACCTGAATTTTCAAGGTCCGCagaGAGTATCCGGACACCGCCGCAAATGCGGTGCTCTTCGCGTTCCGAACCATATCTCCCTTCTATAGGATTCCATGGAACTCGAACGCTCAGGCAGAAAAGAAAACTCTTCCCGGACCCCTCGGCGGCGTCTTCAGGCCACTTTGGGTTACCCCGTCGAACGCTCGCTTTGAAACGAGGGAACGATTGTTGAAACGGTTCCGCTGCCGGGTTCCGGAATAGGAACCGGATTCCCTTTCGCTCAACGGGCGTT	357	1
87	24H_new11_D03	24H	C_24H_new13_D18	CGGACTTGGagaTGTTCTTCCGCGCCTTGCCGGATTTCTTGGcggccTTACCGCTAGTCTTGGGTGgcatgTTGCACGCAACGAACGATTAAAAACACACTTGAATACTGTaGCTGTTGcgaGCGCGACTGTCTCgtagtcaGttAGCGaGAAAAGTGATCNNNNNNNNNNNNNNNNNNNNNNNNNNNNNNNNNNNNNNNNNNNNNNNNNNNNNNNNCACCACATCTCCCGCGACCGTTAAAGCCGCGCGATTCAGTGCTGGGCTGATTCGCGTTCGCTCGCCGCTACTAACGAAATCCTGGTTAGTTTCTTTTCCTCCGCTTACTAATATGCTTAAATTCGGCGGGTGATCCTCCCTGATCTGAGGCCAAC	372	1
88	24H_new11_D04	24H	C_24H_new11_D04	TTTTTTGAGTAATAAAAAAACTTTATCCGAATATCATAAAAATAGTTCAAATCCATTTCATTACTTTAGTATTCTTTGTATATTCACGCTAATAAATGACCAAAGCCAACACAAATATAAAATAACAAAATACAGGATCTTCAAAAGAACAACAAAAAGTAATAAAACAGATTCAAAAGCCTTAATTTCTGAGCTGAAAGTTATCGATCTCAAAAACGTCTTCAAAAATTATACGCAAAAGTAAGATAACCAAACTCTAAAACGCCTTTAAGACTAACATGATGCTGAATGTAGTATTTTTCTGACTACCGACAATTTGGAATTCTTAGGGAAATCATTAGGCAGTCATTGCTGATAAAAATACGCTTGCCAGAGTAAATAGACCAATGAAGATGTATG…	601	1
89	24H_new11_D05	24H	C_24H_new14_A01	GGAATTGTTGTGTATTTTTATTACATTTTCAGTTTATTTTGATAATACCCATATATAGCCACAGATTTAGCGGACTTACATATAGATTGGTGGCGGTTTAGACCGACCCGTCACCACAATCGGTTTACCGTGTAGCATGGACTCTCCC	148	1
90	24H_new11_D06	24H	S_24H_new11_D06	GCTGGGTTGGGGATTATAGTATCCTGTCCTGGCTTCCATCCCGCTGGACACACTTCCCCGTGTTGGTCAGTATATTGGAATGCTTGCACCAGTCTCAGAGTCTCGTCAACAGACCGGCCTACTGGCAAGTCGTTCATTGTGATTTGTCTCAGAATACCTTTATCATCGATAATAAATAATCCTCTCAGTGTATGGCCCAAGTCCTCCAAATACACTCCATAATCCTTAGCAATAGAATGAGtgaggtcACTTAAGGGGGgtaTGTTTattTt	272	1
91	24H_new11_D07	24H	C_72H_new21_L18	CcttgaggaagattatgtTTTACtttaTAttaacataCtacttcatcccgggtacgcatggccgatttcgatggcaccagtacttcgtgctgcttcacaagacccagGaatgtatgGccttCCaACTTGTCACcatGATaccacctagGactaccacCtCCCCTTTGgaaATCTTATTCCtcgctgGAACGGCCAAcgctctcatgtttcTTTgctgtacaacatTCTTTGCcaaTTgggTgttggttCtaagaagATTTCTGATTGCGAACATTttggaataCACttagaatTTtgcgcaccaaataaaaactttTATCAATCggtcgATCacacaatacattTC	346	1
92	24H_new11_D08	24H	C_24H_new11_D08	TTTTTGTTTTTCAAGTAGATTTATTCACTTACACCAATAAAAGCAACCGCCACATGGGTGTCCAAACCCGGCGGTGTTACTTTACACGAGTGTGCGAACATCCACACGCATTTGCCAATACACACTACACTCCGCTCTTCACTACTTACACAAACATCCAATTATTGGAGAAACAACAAATAATNNNNNNNNNNNNNNNNNACATAAGATAGTACAAGAGACAGTGTATAGTCTACAGTGGCAAATGAATCCTGTTGACTTAGTCGAAGAGACCGAAGCCCATGTCGTCGTCGGACTCGGACTCTTCCTTCTCGGGCTTCTTCTCTTCTTCCNNNNNNNNNNNNNNGGGCGCGGCGGCGGCGGCGGGCGCGGCGGCTGCGGCGGcgaACTTGCTCGGGT…	473	1
93	24H_new11_D09	24H	C_72H_new21_I03	TTTTTTCTTTTTTTTTTATTTTTAATTTTTATTTgtcATAAAATTACagaACAATAAcacTCTGTTTGGCGGCCTGTTTCGCCTTTAGGCGGACCTGTGCGGcgaTTCTGTcgaGGTCACGTCTGCCTTGTACAGTgAGGATGcGaCCGCCATCAGgGATTTTCTCTACCAGCTTCTAAGCCTCGAGCGCCTGGAGGGCTTTGCGGGCTACACTGCCAAATGATCTGCAAAAATGTGATGgtgtgACTCCATTGCGTTTGCGGCcacCAAATATTTTAgtgACGGTTTTGACACCCACGGGGGaAcgaATGTaaaTGTGACGGAGGACaGCagcacAGcGCACATagaACCAGTCGGGATCATAGGGAGCCAATTCCTTGAATCTGCCAGTCTTCACAA…	556	1
94	24H_new11_D10	24H	S_24H_new11_D10	AGCCGGGGACTTCAGGCAGCAGGTTGACCGGCTTCTGAGGAGTTGCCGCTTTGTTCTCTGGACTGCCGTTCAACTGGGGCGTGATAGGCGAGTCGCTGTTGGGATGCGGCGGAGACTTGTCGTGCCCGTCGGTGATCGCCGGCATGTGTCTGATAAC	157	1
95	24H_new11_D11	24H	S_24H_new11_D11	CTCAATACATCGAAATGGAGTCGTTAAAAAGCTGTCTACTTGCATTATAATATTTGGACACAATACAAAATTATATATTGTTGCAAATTTGTCGCTAACATATTCTGATTCTTCTACAAGTATTTGATTATGTAGATATTGCTAGTATGACTCCATCCGATTCATTGTTCGCTAAGATACGCATTGAGGCTCTTGTGGCCAAAATATAGAGGTCACGTTAGCCTTACTTGGTGTTTCTAAGCGTACTCTAAAAATTATAATTTCTCTTGTCTTCGATCAAGAGTACACCAAAATATC	297	1
96	24H_new11_D12	24H	S_24H_new11_D12	GCATGCACGAAATATTCAAGCGGCATTTTGAGCCCGCTTTGAGCACTCTAATTTGTTCAAAGTAAAATTGTCGGCCCATCTCGACACTCAACGAAGAGCACCGCGATAGGATTTTGATATTGAACCGTCGCGTTAACGACGGCTCACCGACGATATGCTCCGCAGACGTGTCAGTATCACCGCGGATGCGGTGCACCGACAGCGCGGCGCACAAATCCNNNNNNNNNNNNNNNNNNNNNNNNNNNNNNNNNNNNNNNNNGCTATTAGAAATAGTTATATGTTCAACTTTGGAGTAATACCTGAAAAAATAAAATAATTTGTAGCTAATATAATATCCAGTTTATCCAAAAATATATTATAATTATTATATATACTTCGTATCTTTTAATAAAAAAAGAC…	593	1
97	24H_new11_D13	24H	S_24H_new11_D13	CCTTTTCGCGGACGACCTTTTTGTCGGGGTGGTGGCGCTGAAGTCCCGTTGAAAAAAAGGGCCTTTAGGAACATCAGGTTCTACTCGACCGAACTCCGGCGAAGGGTAGGCGGGGTAGTGCGGCCCCGGTGGTGGTCCTACGTAAGGCCCCGGGCACATTTGCGGAGGACCTGGTACCGCCATATGAGGACCATAATCCGGCATTGTTTCGAAATGTAGCCTGCAATACACAGCTGAGTTTCTAATACCGTACTCGTCACCCTTCGTGAGTCGCGTACTACACAGGGCACAGGAGAAACAGTGCACATGAAACACTAGGTCACGCGCCCTCATCACCAGCTCCGACGATGATATAGGGGTGTTACATCTCGCGCATCGCTTTGATCCATACAACCTGAA…	634	1
98	24H_new11_D14	24H	S_24H_new11_D14	CCCAAACACTCTTGTCTTTCATTGACCTCCATATTTCACCTCCCTTTTTGGCTATTTCAGTGACTTTAAGCCCGGGATGTTCAGACTTGATC	92	1
99	24H_new11_D15	24H	S_24H_new11_D15	ACTTCTCATCCGGTTCCATTTCTAGTAATTTGCTCTCTAAAACACCAGAAAACGGAATGAGCGGCGCGCCAGGGTCGTTCTTGTCGATCCATTCTTTTAACTTTGGTAACCATTTGTTCTTTTTTCTGATGTAATCTTTCTCAGACAAATTCACGAGGTACAGAGCAGGTTTTGACGTCAGAAACAGATATTTGTTGAGCACCTCAATATCAGCAGCACTCCAATCACCAAACCGAATATGTTTCTTTTCGTCACAAAGAATTGTTTTTATTTTTGATAGAGCTTCATATTCAGGTTTGAGTTTCTTATCACCCCCGCGATTGACTGTCCTGTCTAGTTTCTCGATGTTTTGCAAGAGTTGTTCTTCGTCTTTCAATCGCAACTCCTCCCCGATAGTTT…	668	1
100	24H_new11_D16	24H	C_24H_new11_D16	TTTTTTGTTTTTTTTTTTTAAAAATTcacacatACAAAatgTTTATTTTTCAaaaAGTttgggTAACAACAAAAATCAACCttgTTATTAAagaCCTTATCTTTTAAACATTTATAAAACTATTTACAgGgtaAAgtctgCAtctgTCAAcacTAACAgggATACAAAatgCAACAGGTTATTCcacAAtaCTcTAAGCTAAGtTgGGACaaaGtTAATTTATTATgggTcACaAgtccacAACTTTNNNNNNNNNNNNNNNNNNNNNNNNNNNNAAGGAAAatgtAAGCCCatgtgATTACAataAAAGCtacggTTAtgataaaTTCATATaTgcgTtacggttACtattgGgtatgCAAAataAAatgagTCCTTCCCctcCCTTAcaccgagctg…	525	1
101	24H_new11_D17	24H	C_CPP_old01_J17	GATTGATGAAAACACCTTTGGCAAATGCTTTCGCTGATGTTCGTCTTGCGACGATCCAAGAATTTCACCTCTAACGTCGCAATACGAATGCCCCCAGTTATCCCTATTAATCATTACCTCGGAGTTCTGAAAACCAACAAAATAGAACCGAGATCATATTCTATTATTCCATGCACGAAATATTCAAGCGGC	192	1
102	24H_new11_D18	24H	C_24H_new12_H16	GTACTTTTGAATTTTATTATTAGATTTACACTGTCATTTACAATAAATTTCCATGTAGATGGTAAGGGGCATAAATCAATATTGCATAACACTAAGGCTAATTGCATCAGTATTTTTGTGGATAAATTAACAAAATTATATGCAATATTACAAATTCAAATAAAAATAACGCTAATATCTTACTCGGGCACGCACTCGCTGCACAC	206	1
103	24H_new11_D19	24H	S_24H_new11_D19	TTTTTTCGTACGCGCGTTTATCTTCGGTAGGTTCAGGGATCACGTCGGGTTGTGGTTGATCGGCCAGCTCGGGAGTTTCCGGAACTGCATCAACCTGCTTGGCGACGCTTCGACCAGCAGGGAAAGCGTGGAAGGCCTcAGCCAGGTCGGGGTTGATCTCCTCGAGCGGGGTGTCTCCGTCACGGATGTAGACTGGCACGTAGCCTGGCACTGCTGGCAGGTACTGCCATTTGGGGCGCGCCTCAATTAAAACAACGCACATAACACACACAACAACAATAGATTTATACATTTTTGAATATAAATATATGTCAATTA	318	1
104	24H_new11_D20	24H	C_24H_old01_I13	GCTTATAAAGTTTTATTGTTTACTTAATTTACTTTTTGCTGTTAAGGATGATACCGTCGTATTTCTGCTGGAACCACTTCATGGCATCCTCCTTGGTCAGGCGGTGCGGGAAACCGACCTTGCCAGTCTTGCGTCTCCTGTGTGCTACGTTGAATCCTGGCCTTCCAAGGACAACATAGAAGTCCAAACCGTAGATACCAATGGAGGGGTCGTATTTGATACCCAGATCAATGTGCTCCTGGATACCAAAACCAAAGTTGCCCGTCGCTGAGAAGTTGTCACGTCTCAACTCATATTCTCTGACTTTTAAGCCCCTCTCAAGGATCTCTTCAGCCTTGGCACCTCGTACGGTACAGTGGACTGCAATCTTTTCATTACGGCGGATACCGAAAGACCTGA…	644	1
105	24H_new11_D21	24H	S_24H_new11_D21	TTTTTTACACTATTGTAAACATAAAAAATTATTTAAATTTCTAGACTAGAGAGACAAAATACAACAAAATTAGTACTTATTCGTATATAAACAAAAACGAATGATTCCTTCCGTTTTTTTTTCGaGATTCCATGTCATCTATCTATACTTTATGGCTAatgGCTGTTACATATACAATACGCCACCTCACGTGTTGAAAATGAAATCATAATAATTTTCACCAACATAGCAAATTAAAATTGAATAACTCAACGAAAAAGCGTGAAgtgGCATATCGCTGACGTTACAGCCTTAATACTGTCGACAATAACATCGTAAATTTTagaGGGTAgtgCAAAGATAAAACTCTTACAACATAATTTTATTATTCGTTTAACTAACTATCGATTATATAAAACA…	691	1
106	24H_new11_D22	24H	C_24H_new11_D22	CGTTTTTCTCTTGGTCTTCAACAATATCATTTATTTGTATTAAATTAACTATTTTCAATAGGTCCTCTTTGTTCTCTTCTGATTCTAATACAGGGTTTCGGCTCAGACAGTCTGCTTCTACATTTTCTTTACCAGGTATATATTTTACTGTAAAGTCGTATTGAGATAGGTAATATGTAAGGTCACCCAGTTCTTCATCTGTCCTGCATTTAATATTCATGTTCTCTAGAGGTTTATGGTCTGAGTAAATAGTGAACTGTTTTCCAATGAGCCAGTGTTGCCAATATTTAACAGCTTCTTTCATAGCAAAACATTCCAGATATATAGCCTTTTTTCGTTTTTGTGATTCATTCAGTTTTTTTGAGAAATATGCCACTGGTTTGTCTTTACCGTCTAGTT…	743	1
107	24H_new11_D23	24H	S_24H_new11_D23	GGTGTCTGATGACCAGTGATTTTTTAAAAGCAGAAGGTATGTCTGCTCATGTTTAGCTTAGTTAAGAATGGCAGGTAAGGAGATTGAACCAGAGTGAGTTTGAGTGGCAACAGGAAGTATATACGTTTGTATTTTATTAATTGTCTACCGAATGGGCCAACAAAGATCGGCGGAAGGTTTGTCATAAAGCATATCTTACTCGAGACATTTATGTGGATTGTTGTCACAATCGACGCCGCACATGTAGTAGCCCCACGACATCCAGCCCATGGGGGGCCGCCGAGCCAATCCATTATCCAATACTTCTACCACGCCCGACAAATACGCGAACACGAGTATCAGCACAAATAAATACACTGCCATGTTTTACATCACAAATATATCGTAAATAGACATTTT…	568	1
108	24H_new11_D24	24H	S_24H_new11_D24	AGCAGAATCTTTAAAGTACTGTGTTTTTATATTTCGTTTGGGAACTGTATAAAAACTTGACCTTGTCAAATATAATTAACTCGTTTGCTTTAAGGACTGGTATCAAGGGCCATAAATTCTTACTTTATATTAATGCCATTGATTGATTATTTCAGTTACTTCGGCGTGTCGCGTTCCGCCGCCGTGGTGATCGCGTACGTGATGGAGAAGTACGGGCTGTGCTACGAGGACGCCTTCCTGCTGGCCAAGAGCAAGCGGCGCTTCATCGGGCCCAACGTGGGCTTCGTGGCGCAGCTCAAGCTGTTCGGCCACATGGGCTACCGCATCGACCGCGACGACCCGCGCTTCAAGCAGTTCCGCCTCAAGATGGCCGGCCAGAAACTGACGTTTATGATGGAA…	743	1
109	24H_new11_E02	24H	C_24H_new14_C22	CAGCACTAAACACTAGCCGAACGATATGAAATATAATACGAATAATTCTTTTTTTTTGTATTTTTTTTTGTAATTAATTTTTTTTTTGTTTATTAAAATATATTATCGTTTAAATAATTTTGTTTCGTCTTTTGGAGGTTTTTATCGGTTGCCGCGTGAATCGCAGTGTGGGAACGGAAATGCGACTCTCTACTGATTGTGCTAAGGCGGGACTGCC	217	1
110	24H_new11_E03	24H	C_5TH_new05_A05	TTTTTTGCAGGAAAATAACGTTTCTTTTATTTAAATATTTTTATAGTAAATTATAATATGGATATACTTTAAATAAGCAGTAATATAAACAAATTACACATATTTTAAAGATTATTCTACTACATTCATAGTCTAGACTTTATACAACAAAAATAATGATATAGAATATTGTGTTATGGAATCTGAGTTTATAGTACGAGATCCGGCATAAGAAATTTATACCCTCATCCGTATTTAATTGGGATATGAAATAAATGATAGAAAATATTAACATTGAcacatTGCAAATACGAGTAGGTTACCTGGTACAATTGTACCCATTGAGTATTGAATGATTAAATTGTTTATTAAATTTATTTAATCTACTACCCTCATTGGTTAATGAAAAAATATTGTACA…	520	1
111	24H_new11_E04	24H	S_24H_new11_E04	CGCCACGAACTTCAGGCTCCGGTGGATCTTCGTTTTTATTTTTCTTAGTGGGAAACTTCCAGTTCTTGAAGGGGTTGGCGGCGATCTTGTTGAGGCGGATGGTGATGGGGTCCTTCGCGTCCAGCTTGGTTTGTTCCGCGATGTGCGCCACTATGTTGTCGAACGCTTGCCCGGGGGATATGCCGAACTTTTCTCTCCAAACAAGTTCATCCAAAAACTGCTGTATAATCTGCCTCGACAGTAGAGACAACGTATTCTGGAACATTTTGGGCACGATC	278	1
112	24H_new11_E05	24H	C_48H_old01_F11	CTTTTTAGAGAATTATATTTATTTTGCTTAATTAAGGTGCAGCTGGCCTGCCTCGTCCGAATCCTCCTCTAAATTCAACACCAGCAGATCCTGGCCCAACATCAGCTTTCTTATCATGTCCACCAGCACCAGGAGTAGTGGGAGCACGACGGTATGCAGAGCGATCTTCAGCCGAGCGAGCTGGGGCATCAGGGCGGCCCACGGCACCTCTCCTTACAGTCTCAGTACGTACTGATCTCTTGAGGGTAGCTGGTACAATTTCAGGGGGCAAATGAAGGAAGATTCTCAAGTACTCAATACCTTCATTTGTGAGGTACCAGTAAAAATGCCTCCACGCAAACTGTTCCTTGACGTATCCTCTAGATTTCAAGGACTGCATAGCTTTAATAACTTGGAGGT…	565	1
113	24H_new11_E06	24H	S_24H_new11_E06	GCGATATATTTACTTACAAAACAGTTATGTATACAAAAAAAAAAATTGCAATCCGCAATTTCAAAGCAAACACACTTTCAAACAAAATTGTAATTAATTTTATTGTACTGTTAATGCTGAAACATTCTTGTATCACACAAGTAAACAAATCGAGTATTTATAAAGCATTCATATTTATAGCTTTAAAATAGAGAAATTATACTACATATTcGaGAATATTAATAGTTTACATAATGTATAAGGTAATATATAGTTAGCGTTATAATTAAAATAACATTACTCAGTCACAATTAGATTAAATTATATCTACAAAAAAAAACAAATAGATATTATGTACCTACTTGTAATAGGTAATTGGCACaGTTCTGTGTcgcTAATTATGTGATGGATCAcAATAGG…	455	1
114	24H_new11_E07	24H	S_24H_new11_E07	GGGACAGTCTTCTAGAGCTaccATTTGTTAGTAGCAGAATCACGGACGGTCGGCGGGTCGCAGTAGCATGCGGAGAAGTCGCAGaTCTTGCCCCTTTTGTCGAGCTCGGGTGTCGGGTTGTCgcaggttGCCTCTGGTAGCAAATAACCGCAACcgggttcatACGAATGGGTGCCTTCtTcacacTCTcGataacaTcTTCCcattatataaatg	216	1
115	24H_new11_E08	24H	C_CPP_new08_A18	GTACTTTCCCTCATGGTACTTGTTCGCTATCGGTCTCGCGGTAATATTTAGCCTTAGATGGAGTTTACCACCCACTTAGGGCTGCACTCTCAAGCAACCCGACTCTGAGGAGCGTCCCTCTCGCCGCCTCGCTCCGTCGCTACGGCCTGGCACCCTCTACGGGAAAGCGGCCCCGTTCAAGACGAACTTTGACGGGANNNNNNNNNNNNNNATAGCGGAACCTCCCGAACACCACATCTCCCGCGACCGTTAAAGCCGCGCGATTCAGTGCTGGGCTGATTCGCGTTCGCTCGCCGCTACTAACGAAATCCTGGTTAGTTTCTTTTCCTCCGCTTACTAATATGCTTAAATTCGGCGGGTGATCCTCCCTGATCCGAGGCCAAC	384	1
116	24H_new11_E09	24H	S_24H_new11_E09	GCAACAAAATTTCATTGTGTATAATTTAAATAATTCTAACCGCAGAAATTTCACTTAATCGAAGTAAACACTAAACGGTTACCTATTAATGGTACAGGTGTGTGGCGTATGACGACAAGCAGATATAAAATAATGGAATTTCTGAAACTAAAAAACGAAAACTCTGAAATTTCTGAAACTGGAAAATTTAAAAAAAAAGCAGTTTGGTTTTTTTTTTAATATTTATACGTACGTACGAACCTAATAAATGTACAAGATCGCTTTTATTGAAACAATAATTTTATGTTCTTATATCGCTTAAAAACATTTTGGTTCTTCGGTCCTGATTCGCACTGTAAAGTTATGGAATGCCCTTTCTGAGCCCTGACCTATACAAAGAAAAAGAAACGGATTTTAGAA…	679	1
117	24H_new11_E10	24H	C_24H_new15_B03	ACATAAGGTTTATTACAAGTTAGTGAGCGTGAGTGTGGTGCGCCTGCGCGGCCGCCTTCCTCATCTGCACCAGCACGTTGCTCATCTCTTCACGCTTCCTCTTGGCGCGGATGTGTGTGCCCAAGCGACGCTTGAGGAACTTCAGCGCGCGCTTGTCCTTTGACACCTTCAACAATTCCATAACCCTCTTCTCATAGGGTGCATGGCCGACAACCTCGCGGACCAGATCACGGACAAACTTTGAGTGTTTGGTTTGTAAACCCTTTAGCCTGGCTGGTCTGATTTTGATGGCTTTGTCTGTAATTCCTTTTTTACCAGCCGATATTTTGGTTGTTTTGTGGCCTTTTCGCAGGCCCACTGCGATCTCAAACCGGGGTGCCATGTTTCCGGATTGACAAT…	425	1
118	24H_new11_E11	24H	C_48H_new19_A12	TTTTTCTACTAAAGGATCGATAGGCCGTGCTTTCGCAGTCCCTATGCGTACTGAACATCTGGATCAAGCCAGCATTTGCCCTTTTGCTCCACGCGAGGTTTCTGTCCTCGCTGAGCTGGCCTTAGGACACCTGCGTTATTCTTTGACAGATGTACCGCCCCAGTCAAACTCCCCGCCTGGCAGTGTCCTCGAACCGGATCACGCGGGAGTTGTGAGGCGACGAGCGTTGCCGCCACGCCGCCACTCTGCACGCTTGGAACGAAACACCGTACGCCCGCCGATATA	285	1
119	24H_new11_E12	24H	C_CPP_new09_I16	GCCGTCGCATCCTTTATATTGCATGAAAACAGAACTAGATCTCACAATACAAAAAATAATCTTGTACAATAACCATGTGCTGTAATTGGAATACAAATGGAAGTTCCCAGTTTCATCACAACGAATGCAACCTATCCTCTAAAATTAAAAATAATGAATGATGAGATGAAAAGCGCCACCTATGCA	186	1
120	24H_new11_E13	24H	C_5TH_new05_P05	CCCATGTAAAAATAAGTTGTTTTATTAATTAGTGGTTACAGGCGTTCTAAAGGAGCGCTTTTCGACTTTTTGTTGCCTCCGTTTCAGATGCCTCTGTATACGGCCTGCACCTTTTTTCTTCAATTCTTCATACTGTTTCACGAGAGACTCGACCCGCGCTTCAGATTTATTTTTGAAATGGGGCTGCTTTCCTTGTTTAAATTCTGCTTCCACCTCGAGGCGTTGCTTATCTTTTCTCTCACTTTCCAATTTCTTTCTTTTGGTGGCCTTTTGTTGATCATTCAGCCTTTGAAGCAGCCGGCGTAGACTCAACTCTTTCTCTGGATCTGTTGTCTGTTTTAACTCATTTTTTATCATTTTCATATCATTCACACGGGCATTGGAGAGAAAATTATAGTT…	608	1
121	24H_new11_E14	24H	C_5TH_new04_A04	TTTTTTGTACATAATAATTTATATATTTAAAAAAACAGCAATGCAATATTTTCCACATTAAAACCGAAATCTTAAAAAATACAATTATAACTATATTTTACATTACAAATAATGAAAGCCTTAATTAATAAATTTTCTATCCTAACTGTTGGTTGATTTTTATTCGTTACCACATATTTACTTTAAGTAGTAATAGTAAGCAGGCATTATACCTACTCGTTATTTGAATATTTTGTTTGTTGACAATCCGATGTAAAGGAAATAAATCTCTGAAACGTGCGTTGTTGCGTGAAGTTAAAGGACCACTACTTGGTAAAATTATATCTGAAGAATGAATGGACGAAATATAATGATTAATGATGAATAAAAGACGAATTATCTGACTGTATAAAGGTTTAC…	548	1
122	24H_new11_E15	24H	S_24H_new11_E15	GGATCAGATTCTGTGCTCTTTTTGTTACTATCAGCCGGTTTGTCTAGTTCCGGGAAGAGTTTGATGACGTCAGCTGGATCTGTGTTAAGCTTTATAAACTCTTTCATTGACTGCGAGTACTGTTTGTTCTCGAACAGATCGAGGGCAAAGAGCATTTGAATCGAATGCACGGTCTGCTTTTTCTCTTCGACAGAACTGTCCGACAAATTCGTCAAGTCAATAGCAATTTGGAACTGCTTATCCTTGAGCAGCTGCTGCCTCTGCTTGGTGATGTCGACGGAGCTGAGGCACCATACCTGTCCCACTGACGACACGAATATCAGACCACGCTTACACCTATACATCAGTCTTGCTTTATTGAGATCAGGTGGTGTCTGTATGAACAGTGATGGCTCCACA…	542	1
123	24H_new11_E16	24H	C_24H_new15_B03	TTTTTGTCTTACATAAGGTTTATTACAAGTTAGTGAGCGTGTGTGTGGTGCGCCTGCGCGGCCGCCTTCCTCATCTGCACCAGCACGTTGCTCATCTCTCCACGCTTCCTCTTGGCGCGGATGTGTGTGCCCAAGCGACGCTTGAGGAACTTCAGCGCGCGTTTGTCCTTTGACACCTTCAACAATTCCATAACCCTCTTCTCATAGGGTGCATGGCCGACAACCTCGCGGACCAGATCACGGACAAACTTCGAGTGCTTGGTTTGTAAACCCTTTAGCCTGGCTGGTCTGATTTTGATGGCTTTGACTGTAATTCCTTTTTTACCAGCCGATATTTTGGTTGTTTTGTGGCCTTTTCGCAGGCCCACTGCGATCTCAAACCGGGGTGCCATGTTTCCG…	417	1
124	24H_new11_E18	24H	C_48H_new17_K04	GGAAAAAAATAATTTGTTCTATTAAGGGAGAGGCTCTATTTTGAAAATTAAAATTAGATCATGTTGCCATTTCTAAAAAAAGGATAATCCTTTATAAATGGGGTTTAAATCCATTACATATAATCTGCCATATTAGAAATTACTTAAAATAGGTAATTCATTATATGAGTGTTCAGCTGGAGGTAAATTTTGGTATCATTCGATAGATGATGGTATATTTAAAGAAAATAAAATAATACGTTGATAAATTATTGATTCTCAGATAATAATAATAATTAATATTATAGAAAATAAAGAAATATAGGATCCTAAGGATGAAAAAATATTTCATGATAAGAAATTATCAGGGTAATCAGAATAACGGCGGGGTATTCCGGCTAAACCTAAAAAATGTTGTGG…	657	1
125	24H_new11_E19	24H	C_5TH_new04_J21	GAAGTAAATATATTTTTTATTTTTAAGTAATAGATGTTACACAAATATAGAACTACCTGGCCCTACCTGCTTAACATTAAACAACATTGTTTTTAATCAAATCATTATTTATTTATTTCCTACAATGTGGTAGGTACATGTTTTGTTCTTAAAATTATTGAATTGTATAGATAAACAACTAATGTAGTATTCAATTTTTTCTTTTACAATTACTTAAATAANNNNNNNNNNNNNNNNNNNNNNNNNNNNNNNNNNNNNNNNNNNNNNNNNNNNNNNNNNNNNNNNNNNNNNNNTAAACACATATTCGGCTCACTGCTGAGCTCGAGTGCCTACCCGCACTCGGGAGACCCCGCACTGGAAAGCGTGGTTGGTCGGTTGGTTGGATGTTCGCGGCTCAAG…	648	1
126	24H_new11_E20	24H	C_24H_new11_E20	CGGCAATGAATTCCTTTTATTACGTGAAAAAAACAGCAATAACAACTCGCGTACACAATCAATAAAGCCAAATATTTGAAGGCAAACTAACTTCAATTTATATGGAACAAGCAAGATATAAACATGATTCAAAATATTTTACTTAAACAATTTGATGACATACCTGTCTATAATCTTAAAAACAAATATACTGAAACAAACTGAAATGCAAAGGACCTTTACATAGCATATTAATGTGCCCTAAGCTCGAAAATTGGAGCAGCTTGGTGGGTTTAAGCTCCAGGCTGTTAAGGCTATAAGATGGACTGTTAATAATACAGGTATTCTTGAANNNNNNNNNNNNNNNTTTAGACATATTTTTGTACTTATTCATAGAATACTAGAAAGATAATTTGTTCG…	652	1
127	24H_new11_E21	24H	C_48H_new19_A12	TTTTTTCGACAGATGTACCGCCCCAGTCAAACTCCCCGCCTGGCAGTGTCCTCGAACCGGATCACGCGGGAGTTGTGAGGCGAcgaGCGTTGCCGCCACGCCGCCACTCTGCACGCTTGGAACGAAACACCGTACGCCCGCCGATATAATCGACCGCGCACCGCTTCCGCCCAACCGAGTAAGTAATGAAACAATGAAAGTAGTGGTTTTTCAGCGACGACCGCGAACGGTCTCCCACTTATGCTACACCTCTCAT	256	1
128	24H_new11_E22	24H	S_24H_new11_E22	CTGACCAACGCTGCAACGCAAACGCACTATCCTAGCAGGAGCTATTAGCGATACGCTAAATTCCTTTGACCAGACCAAACTGAACTTTACTTTTTAAAAGAAAAATACTAAACTAATTATTAATAAAACTGAAACAGACTGAATGTTAATATTACCTGCTCAACGTAGGCTTCTTAGCCTGAGGCTGGAAATTGCTTGTGAAAAAGGTCTCGTCATCGTCTCAAAAATGTAAAATATGTAAATATTACCTATATTCGCTTTCATATAAAATTAGATTTTTATTTAAATATTTCTTTGTTTATTCTTAATGAGNNNNNNNNNNNNNNNNNNNNNNNNNNNNNNNNNNNNNNNCCC	354	1
129	24H_new11_E23	24H	C_5TH_old01_C07	CCTTATAAAGTAATTTTATTAGAATTTTTTGAAAGATTTCTTGGAGCCCTTGCCCTTTGAAACCTTAAGAACATTGAAGCGTACAGTTTTGGAGAGCGGCCTGCATTCACCAATCGTCACGATGTCGCCAAGTTCCACATCTCTGAAGCAAGGTGACAGATGGACAGACATATTTCTGTGGCGCTTCTCAAATCTGTTGTACTTGGGCAGGTAGTGAAGGTAATCTCGCCTGATGACAATGGTTCTTTGCATCTTCATCTTCTGCACAACCCCAGTGAGGATACGTCCACGGATGGACACATTACCAGTGAATGGGCATTTCTTGTCTATGTAGGTACCTTCAATTGCCTCTCTTGGAGTCTTGAAACCTAGACCAACATTCTTATGGTGTCTCATATC…	503	1
130	24H_new11_E24	24H	S_24H_new11_E24	GAACAAAATATTATACATAATATCGACTATNNNNNNNNNNNNNNATCTATTTTTAGCACATCTTTTTTGGTCTCACTACAAAATAAATATATTCATTAAAAAACTTCTACTATCACAAATCATTTTATATCATTTTTGGTCTCTAGAACCTAAGTATTGTTAGTGATACATAACAAATTA	180	1
131	24H_new11_F02	24H	C_24H_new11_F02	TTTTTTGGCATGCTTGGCTTGTTTTTATTAGCAATCATAGATTTTGTTCATGTTGTGATTTTGTTCAGTTAACGTAAACATAGATTACAGAGAAAATGTTTTATTTTATTATTTAGATTTTATACAAATGTTCATTATTGATTATTTTAACTCCACATAGCAACACATTATATTCATTGTGCAAGTGTAGTGTTAAAAAACTAAAAGATGACATCTTGCACTTATACAGACTTGAAGATCTGAATTAGNNNNNNNNNNNNNNNNNNTGTTTAGTAGGTTGCCTTTAAATATTCTGGCCAAACTATTATAATAAAATAATAGTTATTAATGGCTTATATAGTTTGATGGAGGCACATTTGGAACCCTGACATTGTTAATTTTTTTCATTACTATAATTAN…	587	1
132	24H_new11_F03	24H	C_24H_new11_F03	TTTTTTgTTTTTTTTTTTTTTTTTTTTTTTTTTTTTTTTTTTTTTTttaaaaAAaaggggtatccccttaaAAAAattTTTtaaaaaAagggccccccttccccaggGggaaAAaactttgtTtccCCCCCcaATTttcaAAAatttgcCcAAAAAAattcccGGggcaataaAAAAAAAaccctTtttTTTTtaaccCCccgggtTTTCCCCcttTTTttcCCCCcaagggGGGgaaattcccaaaaaaaattcCCCccgggccgggaacaAAAAtccaattTTttTTTTTTttggGAAAAaaattccttTTTCCCCCccctaaAaacaaAAaatTTTTTTTTTTTTaaAaggGGGTttaaAAAAAacccacCCCCccccgaaggGgccaattccCcgg	400	0
133	24H_new11_F04	24H	C_5TH_new01_C08	AGTTGTAACTTATTTATTAGGCAACTTAGAACTGGATCATCTGTCCTTTCCTCTTCTTGTCTCCGCCCAGCTCAAAGTGCTTGCAGCGCTTCAGTGCCACCTGGGACCTCACCTTGCAGTCGGCACACTCCAATCGGAGCACAATTTTCTTTGTGGTTTTTGCCTTTTTCTTGAAGATGGGCTTGGATTGACCGCCATAACCCTGTTGTTTACGATCGTAACGTCTTCTACCTTGAGCAGCGTGCCTTTCCTTGGACTTTTTGTATTGTGAAACTTTGTGTACTTTGTGGCACTTGCATTTTTTGCAGTACGTCCTGCGCTGTTTTGGTACGTTCACCATTTTCGATTTGTCTGATTTACACCAGCCAAACGTCAAATTGAAAGAGC	387	1
134	24H_new11_F05	24H	C_24H_old01_P12	GTCGTTTTGCTCGATCTCTTTAGGCGCTTCACTAGATTCCGTCAGACCGTTTTCGGATACAGTTTTGATTTCCTCTGGCACTGCCTCCCTTTCGATAGGTAATTCACCATTTTCTTTGTTGATATCAGCGTTTTTAGCATTATCTGATACTTCAGTATTTTCAGGTAAATCGTCTACAATAGTTTCGGGAGATTTTCGGTCATTATTTAAAGTATCGACTTCATCTGTAATTTCGGCATCGTCATTTTTTACTACTTCGTTTGTAATGTTATTTTCGAGTTCAATATTTTCTTGCGGAAGCGAAACCGTTTCTTGTACCTCAGGCGCATCATTAGTTACTGTAACCGGCGATTCTTTATGGAGCACGTCTACATCGGATTCGGACGTTTCGGTGGCTTT…	619	1
135	24H_new11_F06	24H	C_48H_new19_A12	GTTAAAAACTCTTTATACTAAAGGATCGATAGGCCGTGCTTTCGCAGTCCCTATGCGTACTGAACATCTGGATCGAGCCAGCATTTGCCCTTTTGCTCCACGCGAGGTTTCTGTCCTCGCTGAGCTGGCCTTAGGACACCTGCGTTATTCTTTGACAGATGTACCGCCCCAGTCAAACTCCCCGCCTGGCAGTGTCCTCGAACCGGATCACGCGGGAGTTGTGAGGCGACGAGCGTTGCCGCCACGCCGCCACTCTGCACGCTTGGAACGAAACACCGTACGCCCGCCGATATAATCGACCGCGCACCGCTTCCGCCCAACCGAGTAAGTAATGAAACAATGAAAGTAGTGGTTTTTCAGCGACGACCGCGAACGGTCTCCCACTTATGCTACACCTCT…	543	1
136	24H_new11_F07	24H	C_CPP_new09_H23	TTTTTTCGTTTTGTATAGAAAATTAAGTATATATCTTGAACATGGCCATTTTGTTCGTTATGTTGTTTAATTTACTTGCAATTAGGTAAAAATGGTTTTGGCGCTCACGTCATAAAATTTGCGTCGCGCGTCAATCGCTCCGTGCTTTTCACTCACGTGAAAGTCATAATTCGGCGTCTCGTTTGCGAATTTTATTTTCGAATTTTATCCATATCGTACCGACGCGCTGCGCGCTCTTAATGTCACTTTGGTATTTTTAcgaATAGAATTCCTTGTAATGTTACTTTTCAAAACACTGGACGTGGACGGTTCAGCAACTTTCTCTTTTTCTTTGTTTGgtggtaTTCTTTCTTCAGCTTTATAGATTAGTTAATATTGACCTTATTcacCTGAATGTCA…	495	1
137	24H_new11_F08	24H	S_24H_new11_F08	GGTCAGGGGGTACAATTTTGTGTATTAAATCTAGGTGACTACTATCGCCGAGAATGTCGTTGCTCAAACATGACTGTGAAGTCAGCTTTCTTACTTTATTCTTCTCTCTGCATGTCCTCAACACCTTTGTTTGGGGACTATTTATATTGTCACTGCTTACATTCTTATTTTCGGCGATATCCAGCTTCTGTGTAAATAA	199	1
138	24H_new11_F09	24H	C_5TH_new05_O16	TCAGCCACTTCAAGTTCAGCAATTTTCGCCATGGAATCCACTTTGATGGTTGAGCCAAACACCTTGATCTTGTCAGTGTCCATAGGAGTATTAGCTATGAGTATATTAGCATTTTCTAATCTCTTAGGTTGGTGTACTCCAACCTTTTTGTTTAACAGGAATCCTTCATCTAAGAATGACTCTTCTAGTAGTCCACCAGATATTTTGATTATTTGTATAGCTTTAAGGTTCCCTGAACCCTTTAATCTGAGTACTGCATCTACAGCCAACTTGGTGAAATGTTCTTTATGGTTTGACAGAATTTTTGAGCTCAAAGTTGTACGTGCAATGTTTTCCAAATCAGATCTAAGCCTGTCTTCATTCATGTCCTTCTCATGATCAAAACTGGCATTAGCAAGT…	667	1
139	24H_new11_F10	24H	C_5TH_new01_P21	CTGTGTGATCTTTATCACTTCGATCTTTCGAATGCTTTGTTCTATCGCAATCTTTTCTGTTACTTTCGTCGTGGTTTTTTGGATTACTAACCGTTTTTTCAACAGCATGTAAGACATTGTTTTGTGCCTTAAAGTTATCGACAGTCTTTTCACAATTTATATTTTCCTTACCAAATTTATCATCGTGCAAAAATAATGGACCGTTGACGTCACATTTTTCCTTACAAATTTTTTCATTCAATTTTGAATCTTGATTCTCTTCTATAATCTTCCTAGGTAATTCTGAACAATTTGTGACATTTAAGTGATTCAGGGAGTGTACATTATAAGCTATGATTTCTTTATTGATGTGGTTTTGAAATAGTTTATCAATTTCTTTTTTTTCTCTAAAACCTGATT…	534	1
140	24H_new11_F11	24H	C_24H_new11_F11	TTTTTTGCATAAAACATTTATTTAATTGTCAATAGCTTATATTGATTACAAAATCAATACATATCATACATTTTGTGTAAACGTAAATGGGAATGATCTGCAATGATTGGTGAAAGTTACACCAACCTCCTAACTGAAAAACTTGAAACATTTATGGCCAAAAAGGAATCATGATTATTTATGAAAGTTTACAAGGACTTCTTGGAGTCCTTagaACGGGAACGCGATCTTGAACGCGAAAGagaCCTTCCCTTGGAGCGCGAACGGGAACGGGAGCGGCTGCGGGATCCagaCCTTGGGGAGCGCGAGCGAGTGCGGCGGcaagaCCTcGATCGGCTGCGACGGCGTCTAcgagaACAATCTCTGGCGTAATGCCCACGACCACCGCAATCGTAGCAG…	666	1
141	24H_new11_F12	24H	C_48H_new15_M02	CTTTTTACATTTTATATATTTTTATTATTCTTAAATCTATGTTCACGAGGCCTCCATCGCGGTGGCGGTTTCCTCTNNNNNNNNNNNNNNGTCTCCGCCGAGCGCCGCCAGCCTGCCCTTCGCTCTGCGGTCCAGAATGGCTTTGCGGTCTTTGTTCATCTTTAACTTGACGATAACACACTTTGAGGGATGGATGCCCACATATGCTGTAGCTCCGCTCGCTTTTTCTCTCTGGATCCTCTCAATGTACACCACAAACTTCTTTCGGTACACCTGCACTACTTTGCCGACCTGCTGGCCCTTGTAGTGACCACGTACAACCTGTACTTCGTCGTCTTTACGGATGGGCATAGATTTAACGTTGAATTTCTGTCTCAATTCTTTGGAAAGTGGAGACGA…	465	1
142	24H_new11_F13	24H	C_CPP_new08_A18	GCCCTTAGATGGAGTTTACCACCCACTTAGGGCTGCACTCTCAAGCAACCCGACTCTGAGGAGCGTCCCTCTCGCCGCCTCGCTCCGTCGCTACGGGCCTGGCACCCTCTACGGGAAAGCGGCCCCGTTCAAGACGAACTTTGACGGGANNNNNNNNNNNNNNATAGCGGAACCTCCCGAACACCACATCTCCCGCGACCGTTAAAGCCGCGCGATTCAGTGCTGGGCTGATTCGCGTTCGCCCGCCGCTACTAACGAAATCCTGGTTAGTTTCTTTTCCTCCGCTTACTAATATGCTTAAATTCGGCGGGTGATCCTCCCTGATCTGAGGCCAACC	337	1
143	24H_new11_F14	24H	S_24H_new11_F14	CTTTTTTTTTTTTTTTTTTTTTTTTTAAaacaacgggtTTTtttaaacctccgaaAgggtTtAAAACTtaaaAAACcgtttTtattttaggtaaaggaccgaaaccccaAAAccccctgttaagcttacacctaaattggcaacaattttttccctggcaaataaC	166	1
144	24H_new11_F15	24H	C_48H_new17_C03	ccAAACTTTATTATTATAAGAAGTGAAAAATCTTAACTAAGCTTAATGTCTACTTTCCTGCTGCCGTAGCAAGTGGATTCCTTAGCACTAAGATCACTGAGTCACCGCGAAGAAACATTTTCGATATGAACTTATCTTTGTTGACTGCCTTACCCTTTTTTCCCTTTCCCCGTTCTCGGAACTTCTGTCCACATTTCCTTCACGTTTTCAAGGACCATGTTACAGTGCCGGTCGAACGCCTTAACTCGGCCCAGAAGCTTCTTGTTATTCCGACAGTTTATCAGCACTTGTGTGTTGTTTTTAACAGACTGTGTGAGTACCGAAAGGGGGCCAGTGCTGAATTCTTCGTCTTCTATCTTGGATAATTCCTCCAAAGTCATTTCCGAGCGTGGCTTCGAT…	520	1
145	24H_new11_F16	24H	S_24H_new11_F16	GTTTATCGAAAATTGTTTATTTTACGTAAATGTACACTATAAATTAAATGTCACAGCATTTTTAATAAAAATAAGGTTTTGCGAACTTGGTTCACTTGTAATTAATTTAAAGGGTCACTTTAACGGGCGCAGACTCTAAGCCGACCCAAAAAACTTCGCCGGTCTTTACAATGGTAGCCCTGAATTTGACAATATCATTGTAGCCAGCTGGAGGGGTCCAGGTGTAGTAGACGGTCTGTTTGTCGTCCTTCTCATCGTGCAATTTGTGCGTTACAGTGTCTCCTTGGGCATCGCACTTCATGGGCTGGGAGATAGAGTCTTGAGGATCCACCTTGAAGGTTCCCACGATTTTGTCGTCAGAGCCACGTACTTGCAGCATGATCCCTCGGATGGTGTCCT…	620	1
146	24H_new11_F17	24H	C_CPP_new08_A18	GATACTTGTTCGCTATCGGTCTCGCGGTAATATTTAGCCTTAGATGGAGTTTACCACCCACTTAGGGCTGCACTCTCAAGCAACCCGACTCTGAGGAGCGTCCCTCTCGCCGCCTCGCTCCGTCGCTACGGGCCTGGCACCCTCTACGGGAAAGCGGCCCCGTTCAAGACGAACTTTGACGGGANNNNNNNNNNNNNNATAGCGGAACCTCCCGAACACCACATCTCCCGCGACCGTTAAAGCCGCGCGATTCAGTGCTGGGCTGATTCT	270	1
147	24H_new11_F18	24H	S_24H_new11_F18	GTTCCTTTTCATCATCCTGGCTCTTCATGAAAAAATTGTGCAAAACCTGAGGGTGAGTCCATATTTTCTGGAGCACATGGAAGTCTTTGAGCACACTCTGTTTAGTTTCTTTGGCGTAATTCTTAAGGTAGTGCGTATACATCTCCCTTTGACTTTTGGTTAGTGATACGAACACTGTGTACTCGTGCTTCTTTGGTAAATACGGGTAGAGGACGGAAGCCTCTTGCCTCTGAAGGCATCCTTCTAACACTTTGTGAAGAATGTGGGTCCTTGCTTTCATGAGCTTTATGTCTTCTTCTATGGAATCCCTGTGCTGTCCGTTCATTATAGGATTTTCGAACCGATTAGAATACTCTGAGTAGCTGCCAAGAAGACACGGCTTGACAAAGTTCACCATGC…	654	1
148	24H_new11_F19	24H	S_24H_new11_F19	ATCAACCCGGTGTTCAGGGCCGTAGCCTGTAACTTCCAAAAGTAAAAATTAAAAAATAAATAGTTGATTTGTTTACAATTTTTTTTATCTCTGAATTCTGATTGTGTAAGTGAAACTTGTGTCTCTAAATATTCATATTAATAAATTAAACCATAAAGTTATCACCAAAAAATATTGTACTTACAAGTCTTCCTTGACATCGTAACAGCAATGAGTTACAAAGATCGATGTCGGACGTGTTTGGGCCATGAGAAGGAAATGCGCCATGTTCACACGACCATATCTATAGCCGGAGATAGTGTTCGACTATCTGATATTCTACTTAACTTTTATAACTATACGGTACCAGAAGACAACACTCAACCTGACAAGGTCTGCATCAACTGTGTCCACCAACTC…	678	1
149	24H_new11_F20	24H	S_24H_new11_F20	CTCTTTAACCCTTCTTCCTCTGCTTCTATGAATGATTCTGGTAGCTCAGTGTTATTCTTATTGCACAATATATCTTGACCAGAAGGATGTGGCGCAGGAACCATTTTCTCTGGTTGTTCCGGATGGCAGCCTATATCCTGCCCTTTAAGCCagaGCTCGTATCGATCTGGTTGGAATCTCTTAACAAATGTGTCCATAGATATCTTCACCATATCATTGCTACAGGTGCACTGGGTGGCTCTCTTCCCGTACTCCACCCATCTAGGTGCGGCAAAGTTGGTAGACTCTGCACAATTGAAACCATGGTTGAATCCTGCGTGGTAGCCAAATGGGAAGGTAATCATGATCTCTCCAGCCTCTTGTGTTATCTTACTGCATGGCACGGAGTACTGTTTTAGT…	464	1
150	24H_new11_F21	24H	C_5TH_new01_K24	aaTAAACTAAAACCTAACTAGTATTTTAAAGCTAAGACGAAGTCGTCGATATCACAGGGCCCTCTTATCACTGGGACGATGCGCGCAACGGGGTTACACGCACACCGTCAAAAAGTTTGCGCAAATCGTGATCCGGCTTCAGCCGGCGAATTACACAATTTTACACAAGATTCTTCAGAATCTTCGACAAAGTTTTTTTCGTACACACTGCGTAACACTCACTGAGAATATGCGGTTGGTTATACAGCGTAAATTAAATATGGTACTTCTTCCGAGACCTCCGATTGAGTTAGTCAAACACTGAAACATTATTCGAATGCCGGCCGGTTCTAAGGAGAGCCGCGCGTGCGTTTCGTGTGGCGCCGTGGACACGACTC	377	1
151	24H_new11_F22	24H	C_5TH_new03_P17	GCATTTATCTTTATTCAAAAAGTATCACCACAATTTTTAGAGTGAAATATTGTCAGTCCTCAACATTTATTAAATAAAGAAAAAATCAGATAAGTTACAATATTCAGTGGACAAACATTACTAAAAGTAAAAAAAATGTTGNNNNNNNNNNNNNNTGTCACAAAAAAGCTATATGTATATTGATCGCTTAAACACATTTTCTTATTCTTAATCTCAATGAAGTGACAATCAATGTGGATTACAAAAGAAATGATCGTTGCAAATGTATTCTAAAACTCCTGACAGAAATGATAATGTTATCTTATAAATAAACACATGTACCAAATTATTAGCTAAATACAACAAATTGCTATTTGCACAATGACTCAATGTGGATGATTTTATAAAACTGATAGGAAA…	609	1
152	24H_new11_F23	24H	C_CPP_old01_J17	CGTCACTACCTCCCCGTGCCGGGAGTGGGTAACTTGCGCGCCTGCTGCCTTCCTTGGATGTGGTAACCGTTTCTCAGGCTCCCTCTCCGGAATCGAACCCTGATTCCCCGTTACCCGTGACAACCATGGTAGTCGCAGAAACTACCATCGAAAGTTGATAAGGCAGACATTTGAAAGATGCGTCGCCGGTAC	192	1
153	24H_new11_F24	24H	S_24H_new11_F24	CCTTTTTTTTTTTTTTTTTTTTTTTTTTTTTTTTTTAAAATTTtgggcccattTTtaaAAAAAAACCCCCCccgggaAAacaaccaAattttccaAAAAAaattcttctTTtggGCccCccgGgggcctTAaAaatTTTTTTAAAAAAacctTTTccggatccttgtaaaccccccgtaaAAAAATTTttgggcCcccccCCCCCccgggaaaccaattcttTAaacaattTAaacaatctttcctTTAaaatcCCccgtggaccTTTtaatttaaacCCCCCTTTTTccggtttaccttccCCcCgggtaAAAAAaccttaAaatttccccaatTtaaAATtaaggaAAAactggggaccCCCCCCCCcaAAAAAAAAAAAaggCcCcaaaacCCCCC…	606	1
154	24H_new11_G02	24H	C_48H_new19_A12	CGCAGATGTACCGCCCCAGTCAAACTCCCCGCCTGGCAGTGTCCTCGAACCGGATCACGCGGGAGTTGTGAGGCGACGAGCGTTGCCGCCACGCCGCCACTCTGCACGCTTGGAACGAAACACCGTACGCCCGCCGATATAATCGACCGCGCACCGCTTCCGCCCAACCGAGTAAGTAATGAAACAATGAAAGTAGTGGTTTTTCAGCGACGACCGCGAACGGTCTCCCACTTA	234	1
155	24H_new11_G03	24H	C_24H_new11_G03	CAAAGTTCAGAAAGATGTTTTATTTTCACAAGTTTTTAAATTTTTATTGTTACACTCCTCCTCTCAACCTCAAAACAAGATGTAAAGTGGACTCCTTCTGAATATTGTAGTCAGATAGAGTGCGCCCATCTTCAAGTTGCTTGCctgCGAAGATCAGTCGTTGTTGGTCAGGGGGAATGCCTTcttcagcctgAAtgttcgACTtcacatttaccattgcgatggaacgNcttcaccagaaATGTGATAGTTTTGCCTGTCAatgTTTTGACAAAAATTTGCATTCCACCTCTCAAACGAAGGACTAAATGAAggGTGGACTCCTTCTGAATATTGTAGTCAGaTaGAGTGCGCCCATCTTCAAGTTGCTTGCCTGCGAagaTCaGTCGTTGTTGGTCA…	414	1
156	24H_new11_G04	24H	S_24H_new11_G04	GTCTTCGCCCTTGGTCTTCTTTCTTCATCTTCGTCCTCGCATCTTCATCCTTGGTCTTCGTTCTTAACTCTTCTTTCTTCGACAGAGCCGTCGAAGAAAGAATTTCGTTTCTTCGTTTTCCGTCTTTATCTTCGCCTTTGGTTTTCTTTCTTCATCTTCGCCCTTGTCTTCTTTCTTCATCTTCGCCCTTGGTCTTCTTTCTTCATCTTCGCCCTCGCTCTTCGCCGTCGTTAAAATATTTAAAGTGTACTCATTCCGATTACGAGGCCTCGTAAGAGTCCCGTATCGTTATTTTTCGTCACTACCTCCCCGTGCCGGGAGTGGGTAATTTGCGCGCCTGCTGCCTTCCTTGGATGTGGTAGCCGTTTCTCAGGCTCCCTCTCCGGAATCGAACCCTGA…	616	1
157	24H_new11_G05	24H	S_24H_new11_G05	TTTAGGGCCCCAAAAagaataattttcccttcccacccgtTttaacaaaAAAaggcataactaaggGgAcaaacCCCCGggtTttaAATTaatTttgttaAaAaccataatNNNNNNNNNNNNNNGacattttcttggaaaaAAATTTtatTTTtcccaatcccggGggacaAAAAAAAAGGGgacgGggaaaatttcaaggCCTTtaaacggaATTTtgtttaattcccttcAaggaccccgggttccCCCCCCGGGCctaaAAAAAAttgttTtcacaaAAAAaccCCCCTttGGGGGCccccattctttttatttgttcgGGGGTTTTTTTTTTaacgaccccccttTttgttgttcccgggaAAAAaaatctTttaagttccaAAaactttccct…	424	1
158	24H_new11_G06	24H	C_24H_new11_G06	GTTTGACTTCCAATCAAAAAGTTTAATAAATTAATATAAATAATTTTCTCACTACTAATTATTTCATTAATTACTTTAATTATTGCTAATATTTTTATTTTCTTATCCTTATTAATTTCTAAAAAATCATTTATAGATCGAGAAAAATGTTCCCCATTTGAATGTGGATTTAATCCTATAAATTTACCCCGTATTCCATTTTCTTTACATTTTTTCCTAATTACAGTAATTTTTTTAATTTTTGATATTGAAATTACTTTATTACTACCTATAATTTATTCATTTAAAAAAGTTAATTTTATTATTTGATGAAAAGTAAGATCAATTTTCTTAATTGTACTTCTAATTGGACTATATCATGAATGAAATCAAAACATATTAATTTGAACTATTTAAAGG…	583	1
159	24H_new11_G07	24H	S_24H_new11_G07	TTTTTTACTTTTTTTTTTTTTTTTTTTTTTTTtaaGGGGGAtCcAAAAAAATTttttacccCccttaaattgAAAAAAAaaaAAAatcCcAAAAAgCccacaaatTtctttaaACCCcacGgccCTTtcAAAaaaaAAAGgggcccagaaaaaAaaggattgctacccCCCCCCcaaAAAAAAAAAaccCGgggaAAAAaacccctTtaattgtaaaaCCtTtaggGGGGCCCCAAAAAaAaggtcaaAaacccttcccaAAaggaaacCCAAaaggaccCCcatttaaggttttcCcAAAAAAAaggggggccggaAaAAAatttaACCccccaacccaaaaaacaaaAgGGGAAaagtcGGGGGGAaAaaAAAAaacccccaggccaaaaggggtgg…	483	1
160	24H_new11_G08	24H	C_24H_old01_A22	GGATTCTTTTATTTCCGATTAAAAACTAAAGTATGTCGTTCGTTACAACTGAACCGAGGATAAAATCCTCGCTTCTGTGATGGCACTTAGTAGGGGTGGAGTCCATAGGCACCCGTCAGAATAGGAGTCGGTACACCCACATGGGAGATTCTCGCAATAGGGGATGAGTAGATGACGGGAGATGCGTAGCGGGTTATGATCGGGGAAGAAATCACAGGCGAAGTGAGGATGCCAACGGAGCGTTTCTGGATCTGGTGGGATTCCTCCAGGGCTTTAGCTTCCAGATGAGCGGCGCGCGCGGCGGCTATCTCAGGAGTTTCAGTAGGCGCAACCGGTAAACCAGCTTCAGGGGCCGCAGGGCTTTCAGGTGCAGGCTCCGCTTGAGATGGGATAGCGATG…	653	1
161	24H_new11_G09	24H	C_72H_new22_H22	ATTTTTGTTTGGTATTTAGCACGTCCGGTTAATCTGTCTCTGAAGCAAGGCTTGTCAAATAGGCGAGCACGTGGAATGAGCTGCGACCTTTTATTTTTAGTGTGATTTTGTGTTTGGAGGTCAGTAAAGGTTTCTTCTCTTATCACTGCCAGGCTTCTACTACGACGTAAGTTAGAACCTTCTATTTCTTTATGCTTGCACAGCCTCCCGTAGCTACCGCTGAATTCAGTGTCCGAATTTGAAAATCGTTTTTGCAGAAATTCTTCTGCTGCTTTCGACCGTGTCAAATGTTGATAGAACTCGTCCTGTGGTAGTTGTACTGGTAGCTTGTAGTAATCGGCGAGCTTGCTTTGATATTTTTCGTTTTTCTTGCCTTTACTGTCGCACTCTTTGCTCTTC…	606	1
162	24H_new11_G10	24H	S_24H_new11_G10	AGTCTAATGCTTTGACTATTCCATTGCAGGATCGCCGTTGGGGCCATTTTTAACTATGTCGAACAATTTATACAAATTTTGGGCAACGTTGGGCGGTAAGGGCATTTCACTGCATGGAGAAATGATACTGACTAAAAATTCTGATAAAAATTCCATCATCTTTCCTTGAGAGGAAAGGTTTTCTTTTTGGTTGGACCCGAAGGCACAACCATTGGGGAGGGATGATGACGGC	232	1
163	24H_new11_G11	24H	S_24H_new11_G11	GGAGACGACTAAAAATGTCACCCAGTATATTTTGCAGTAGTATAGTAGCTTAAGCCAGCGACTTCATGCACGTGGATTTTGGAAGTGGATCGTAGATATTCTATACTCAGAGGCACGTTTGTGTGAACTGAAGGAGTGTCAGAAAAACAGAAACATGTTTATAAATTATCATCTGTACGAGTGATTGCA	189	1
164	24H_new11_G12	24H	S_24H_new11_G12	CCACTTAATTACCTTTATTATAGGTTGCTCCAGTTGGGGACATCAATGAAATCTTAAAATTATTTATATTAATGACATACTGACTTAGTTTTCCAGGAATGATACAAACTCAGTAAGCTTGAACAACTGATCTTCACTGGATGTATGCAATGGTGCTGGTTGAGTGGGTGGTGTAGGGTTGATGGTAACGCCATCGTCTTGCATTTCCCATTTGCGCTCTCTACATATCTGCTGTACTGCCTCACAACTCAGACCAGTCATTGATACAACAGTATCCAATGAAATAGTGCTGTATGAACGGCCAATTAAATTGAAGGCTCTTTCACGTACTTTTTCTTCAAGAGCTCTGATGATATTGGCTACAGGCTCCGTCCATGTGTACgcagcGaGGGCGtggta…	471	1
165	24H_new11_G13	24H	C_24H_new11_G13	CATGTAATAAAGAGTTTTTATTGAACTTAATTGTTTTATAACTAAAACTACATAAAATAATACTTACATAAAATAATATTTACAACTTAGCGACACTATCTGCGATAATGCTAAGGTACAAAGCCATTTACTTTGTAATGCGAGGTTTTTCTTTTAAACACAATATTTATTTATCTATTTACATTTTATTAATTTATATTTCGAATAAGATTTACAATATTTTAATATGTAAGCACGACGTAATTAACCTTTAGTAGGTCCTATTCAGTGGGTCCAATTTATTAATTTTAGTTAAATCTAACCTAAAAATATATAGATTATTATTTATATCTTGGCACTTCAATGCATTGAAATTGAGCTTATTTAATGTCTACGAAACTATACACTTGTCGTGTTAGT…	683	1
166	24H_new11_G14	24H	S_24H_new11_G14	CTGTCTCATCCGCTTTATTTTAAACTAATACTTATCAAAGTGAAAATATGTATTGACAAAAATTGAGCTAAAGGAATAAAAGATACATATACGCAATGCTAAATCAGTTACAATCAAAACTAAAATAGGCTTACAAGATTAGTCTTACATGTACAATACAGTACACTACTGTACTATCTATTAGCTCTTTATATTTTGAGATTTGTGTAAACCGAATTAGCATAATGTACAAATGTAATCTATAAAGAGTAAATAAGAGTAAAACAAAAAAGGAAACCTCAGATTACTAAGTGCGTTCTGGCAGCGATTCCAAGGCATACAGTTGACAAAATACATATTTAACAAAATAATTACATTTAATTTTGATTTGATAACTATTGCTAAGAAAATTTTCAAAAC…	692	1
168	24H_new11_G16	24H	S_24H_new11_G16	GCGAATCCGTCAACATTTAGATCTCTAGACTTGTTCTGTATAGACCTTAATTTGTCGACATTAACCATACAATGCGCCTAAGTGTGGGTACCTATATATTTTTAGACTTGAACAACTAAAGTCT	124	1
169	24H_new11_G17	24H	C_48H_new19_A12	ATTCTATCGACTAGAGGCTCTTCACCTTGGAGACCTGCTGCGGATATGGGTACGAACCGGCGCGACATCTCCACGTACATCCCTCACCTGAATTTTCGAGGTCCGCAGAGAGTATCCGGACACCGCCGCAAATGCGGTGCTCTTCGCGTTCCGAACCATATCTCCCTTCTATAGGATTCCATGGAACTCGAACGCTCAGGCAGAAAAGAAAACTCTTCCCGGACCCCTCGGCGGCGTCTTCAGGCCACTTTGGGTTGCCCCGTCGAACGCTCGCTTTGAAACGAGGGAACGATTGTTGAAACGGTTCCGCTGCCGGGTTCCGGAATAGGAACCGGATTCCCTTTCGCTCAACGGGCGTT	359	1
170	24H_new11_G18	24H	C_CPP_new08_E10	ACACTTCTTTAGTCTGAATTTTTTTTGGCGGATTTTTACGTCCTTTCTTTTTGGGCTCTTCTACCTTTTCTTGTTCCTCATCTTTATTTTCGGCTGATAAGTCCTCGCTTTCATTGTCATCTTCTTTGTCAGGGGTAAGTTTTGGTTGAGCCTTTTTTCGACCTTTTGGTGCATTTGAAACTGTTTCTTCCTCTTCAGGTATTTCCTCACTCTCTGGTTCAGGCTTTGCTTGCGGTTTTCGTCCTCTACCTCTACCTTTTGGTTTTTCATCAACAGCCTCCTCTTTATCACCATCTGCTCCCTGTTTAGCATTTTTCTTGCCCCTACCAGTTTCTTTAGGCTTAACTTCCTTTTCCACTGGTTCTTTTTTTGCAGCCTTCTTACGACCCTTTGCAGGAG…	774	1
171	24H_new11_G19	24H	S_24H_new11_G19	GATATATCAAAACCATGCTTTATTGAAAATAACGGATTTCTTACATGTATACACAAAATATAATTAATAATAATCAATGTATACCAATTTCGACTGATATAATATTGTCAACACTGTACTTTAATACGAAATTCAACTTACATTATAAAAGGCACAATTTTNNNNNNNNNNNNNNATAACATAAAACCTGGGCCGTAAGTAGGGGGGGAGGATTGGATTTTATAAAAAATATTAAAATACATGTACATTGCATATAAAAGTCATAAGATTGACGTAATTTTAAATGCCCTCCCTATATATAATAAAACAGTTATTTTATGTAGTACTGAAATATTTAAACGGCTCATCACTCAAAATGATTTTGACAGCAGTACAAAAAGTACTCTTATGGACTCAATA…	722	1
172	24H_new11_G20	24H	C_72H_new21_K18	ATACACAACTGAAAAGTTGGAGGTGCATGCCCCGGACCGGATTCGAACCCACACCCTCCGGAATCGGAGGCAGAGGTCATATCCACTGGGCTATCACTGCTCAC	104	1
173	24H_new11_G21	24H	C_24H_new11_G21	CCCATTCAATAAAGTCCATAGCATTATCAGTAGGATCTCCTTCTCCGTATGTCGCCAAGCAGAACACGGCTAGTGAATTTGGAATATCCTTGAGTTTAGTAAGCTCTTCCATATCACATTCTTCAGGATCGGCAACCATTCCTTTCATTTTATATCTTATCCCCTCTTTGGCTAGACGTCCTGCAAATTCCTCTCCAGTCCCTGTTTGGGAGCCATAAAATACTACAAGACTCCTTCCCGATGATTGTAATTTTTTTATAAAAGAATTTTCAGTAACTTGTATAGATCCTGCTGGCTGGATAGCATAGTTACTGAGCAATAAGTCGTCTTTTTTGCTTTCTTTTCTTGAACTGTAAAGCCACCACACAGCTGCGCCAAATAAAATAACCAGCATTATTA…	554	1
174	24H_new11_G22	24H	C_24H_new13_D18	TTTTTTATCGGACTTGGAGATGTTCTTTTGCGCCTTGCCGGATTTCTTGGCGGCCTTACCGCTAGTCTTGGGTGGCATGTTGCACGCAACGAACGATTAAAAACACACTTGAATACTGTAGTACTGCGAGCGCGACTGTCTCGTAGTCAGTTAGCGAGAAAAGTGATC	168	1
175	24H_new11_G23	24H	C_48H_new16_L24	TTTTTTTAAATCTCCTTTATATATTTTACGAGATTAATTATTTTATTTTCATCTATTGTAGTATAATTTTTAGCACTGTCTGATGTTAAAGTAAGTTGGAAGACCAACTTATGAGACATTCTAAATTGTCTTCGCGTGCCTTATGNNNNNNNNNNNNNNNNNTCGTCTGagaAGTCGGTCCAGGCGAATTTGCCGTagtcgaGGAAAGTGTTGTCGTTGATGTACTTCTCGACAGAAGCCTTGGAATTACC	251	1
176	24H_new11_G24	24H	S_24H_new11_G24	TTTTTCCTGGGCCTTTTCCGCACTTGGCCATTTGTGGTTGACATACCTGAGAATTTTCTTAATTCTCTATGTGTGTGAAGTTTTTCAATCCAATTCAATCCACATTGGGCCAGCATGGTGGACTAAGGCCTACAACCTCTCGTTCTGAGAAGAGACTCGTGCTTAATAGTGAGCCGAATATGGGTTGTTAAAGGTACTATAATATTAAAGGTAAGAATAACACAGTGAAAAGTACAACCACCCCTAACAATTATTATAAAAGTGTGACTCACAGGAGGGCTGGGGTGCAGTAATGGCC	298	1
177	24H_new11_H02	24H	C_24H_new15_A17	GCGTCATTTATTAGCTGGTTACATAGTTATAAGTAATCTTTGACGGTTTTGATGTTCACATTAAACTTTAGATAATAGAAGATACATATAAAGCAACTTAACCTAATGTAGACTCGCCCAACCCATTTATCTTAGTCTTCTAGCTTCACGCTCGGACTCGAGGAGTGTAAGAATGTCTCCTTCACGAATTGGTCCCTTCACGTTCCTGATGATTTGTCGGCTCGTCTCTCCTATGAACTCAACTTTGACCTGAGTACATGGTCCTTGGGAGCCGGTACGTCCCAGGACCTTCATCACGCGGGCGAGAACGTTGGGCTTATCCATATTTTATTAGATATCGAGCGAAAACCTTAAATACACGTGCAACGCAACAAGCGTGTAcgaaaaaGGAATC	394	1
178	24H_new11_H03	24H	C_24H_old01_O02	GcgttttTTTTtccgctatctccttctttTtgttttctttctatatTtcttgttttattggacttTtcttgtgtttcctctgggatggggtctTCTTTCttcacaacaggtgcgactTtctCTTccgttgcattgaTgtctacgtTGGCGATaGgGgcgctcttagcGtcgatgatgacttcaGTCTTcacactcacatggccggaggcCGGGCTGGgtaacacgctgcagtcagCCTGGCTggccttcAcaaaaaacctcctctagaTGCGgtaGCGgtccaccACGGAGTATGCGtActgcatcActaaaggcggggCTAGCCTGTCtCTGgtaaggaccccggcgaataggatatgcacaggtcCGATTccactGCAAgaccacatgacGgcaaag	399	1
179	24H_new11_H04	24H	C_24H_new14_A01	CGGTTTATTTTGATAATACCCATATATAGCCACAGATTTAGCGGACTTACACATAGATTGGTGGCGGTTTAGACCGACCCGTCACCACAATCGGTTTACCGTGTAGCATGGACTCTCC	118	1
181	24H_new11_H06	24H	S_24H_new11_H06	GTTGTTCTATCATAAACCATCAAATAATGTAGGTAATAAAAATTAAATAATCATAAGG	58	1
182	24H_new11_H07	24H	S_24H_new11_H07	GTTGTTGTTGTTCGGTATTTTTTTAACTTTTCTATTGCCATTATCACTTTTACTGACTCTGTTGAAGTCCCTATTGTTATCTGTATCGTCTGATTCAATTCTATCATATACATAAGTGGTAAACTCATCAATTTTAATTTCATCATTCGTTATTTGTCTATCTTTTTTATCACTGTGTAGAAAATCTGTATCATTCTGAGTTTCTAATCGATCAAAATCATCGTTTAGAAACTCGTCATCACTATTGATATCACTCAATGTTTCTTTTTTAGGCTCCAGAACGATTGTAAG	291	1
183	24H_new11_H08	24H	C_5TH_new05_A02	GTGTATTTATTTGTTAACGATGTTAACCGATATAGGCACACGGCTTAGGAGGCGGTCCAGTCCTGCGCCGAGCCTCCCCACGAGGGTGCCGCGGCGGGGGCGGCGGGCTGCGCGGGCGTGCCCCACTCTTCTTGAACCTGAGCAGCCCAATCTTCCTGTGCAGCAGCAGCGGGTGCGCCAAACGCGGCAGCGGGCGCGGCCGCTGGAGTATCCTCAGTCCACGTGCTGACCGGCTCCGGAGGCTCGATCCAGTCTTCGTGTACTGGTGGTGGTGGCACTTCAGCCTTAGCCGGAATAACAGCCTGTTCTTTGGCTTGTTGTTCCTCCTTTTCACTCTCTTCTGGGTCTCTGTAGAAGAACAAGTCAACCACCACATCCCATCTCTGGCCACGGGCGAGG…	640	1
184	24H_new11_H09	24H	C_5TH_new05_O03	CCACACATGAGCCTTTATTACGAATAAAGAACTAAAATTATCAGTCTTAAAAAAAATAAAACAGAAATCACTGGAATGAACAATAACGCAAAAATTGANNNNNNNNNNNNNNNNNAGCCCTACTCCGCTTTATCACCATTTGACTGGTCGGTAACCTTACGCACTGGGCCGGTCTGGGCTATGGGCACCTTCCTCTCACCCTGGACCGCTGGGGGAACCTTCCTCGGCGCAGTCACAGTCAACACTCCATCCGAAGACAGCCTGGACTCCACAGTATCTGGCGTACAACCTTCGGGGAGCGCATACCGCCTGGTGAATTGACGGGAGATGAATCCGTGCTGGTCTTTCTTCTCCTCGTGTTTCCCCTCAACAACGATGTAGCCGTCTGTAGTTTTGAcg…	481	1
185	24H_new11_H10	24H	S_24H_new11_H10	ACCAAAACCTCCACCGCCGCCGCCACCAAATCTAGAACCACCACCACCGCCAAATCTAGATGCGCCATTGCCGAATTTGGAACCACCATTCCCTCCACGGTTATTATTCCAATTGCCAGACATTGTGTATTTTTAAATAAGTCTGTAAGATGGTCTTGATTGAAAAGGATGTTCCTTTCCTTTCCTTTCTATGTAGCAGGGTCTATCTTGACCACGGCTTTTACAAGAGC	230	1
186	24H_new11_H11	24H	C_72H_new21_J03	ACTTAACTTCTCTAGAATAAAGAGTTCTTAGAACAGAAATTACATATGCTTGAATAANNNNNNNNNNNNNNNNNNNNATTAATAATAAAATTTGAATAAAAATTAAAATAATTAATATGTAATTGTGTATATTTATTCCTGAATTTCCTAATAATGTTAATAATAAATGTCCTGCAATTATGTTAGCAGTTAGTCGAATTGCTAAAGTTCCTGGTCGAATAATATTACTAATTGTTTCAATTAAAACTATAAAAGGTATTAAAATTGGGGGAGTTCCTTGAGGAATTATATGAATAAATATATGTTGGGTATTATTAATTCATCCATAAATTATGAATCTTAATcatAGGgtTAAAGCtaagttaaGGATaaagttaaatggctagtActttgtaaaat…	410	1
187	24H_new11_H12	24H	C_5TH_old01_A23	CGGACGGAACCAGCTACTAGATGGTTCGATTAGTCTTTCGCCCCTATACCCAGTTCCGACGATCGATTTGCACGTCAGAATCACTACGGTCCTCCATCAGGGTTCCCCCTGACTTCGACCTGACCAGGCATAGTTCACCATCTTTCGGGTCCCAGCATCTGTGCTCG	167	1
188	24H_new11_H14	24H	C_24H_new13_D18	AGGCCTTGCCGGATTTCTTGGCGGCCTTACCGCTAGTCTTGGGTGGCATGTTGCACGCAACGAACGATTAAAAACACACTTGAATACTGTAGTACTGCGAGCGCGACTGTCTCGTAGTCAGTTAGCGAGAAAAGTGATC	139	1
189	24H_new11_H15	24H	C_5TH_new03_P09	CTTTTTGCCTCTGGCTTCTTGGATTTGTCTTCTGTTTCCACTTTTGCATCCTTCTCCTTGTCTTGACTCTTGTCTTCTTTTTTGTCTTCCACATCCTTCTTATCTGCACTCTTTTCCTTTTCTACTACATTTTCTTTCTTCTCTGCAACTTTGCCATCGccACTTTTCTCTGCTTTGTcttTTttgtctaagtTTTTGTCTAACtt	206	1
190	24H_new11_H16	24H	C_24H_new11_H16	ATCTTGGGTTGCTGAGCCCTTTATCACTTCGTCAATAACGTCGTCGAATGTGCTACGTTGGATATCTTTTTCTTGTAAGCGTCTAGATTTTCGTGTATTCGCTGAGGGCGATACGAACACTTCCATCTTTTCTTCCTTCGGTTTTTCTGTGTTTTTTATCTGTTCTTTAGGCGTTATACTTAGAGTTGATGTTGCAATGGCGTTCGAGTGACCAGTAAGTGGACTTTTAATGGTCAGAATTAAACGGGGTCTTACTTCCGTTTTATTAGGTGATGTTACAGTTTCGTCCCCTGAATCTTCATGGAAATCATAAACATCTCCAGGCATGTTATTTAAATTATTAGTTACCGAATTTTTTATTTTTTTATCTACTTTTGCTCTGCTGCCTCTACCTCGCTT…	562	1
191	24H_new11_H17	24H	S_24H_new11_H17	CAGTTTTGTTGTCTGCAGGTTTGTCTGTGGTGTTAGACGACTGCGGCTGTTTGGTGGGCGCCCCGTCCCCACCGTCGAGCGACATGGCGGCAACGTTGTAGCTCAAGTCATGACAATGGTCTTCCATGCTAAAGTCGGCGTTTANNNNNNNNNNNNNNNNNNNCAATTTGTAATCTTCCAAGCCTTTTCGCTCGTGCTCAGAAGACTCGGTTGCTAGTTTAGACGTGTCTATATCAGCAGATGTAGATTGGGGACTGGACTCAGCCCTTTGATTTTTCTTGACATTTTTTTGACGACGACCAGATGCAGTTCTATATTTTAAGAAACCATCTTTGGTACCATTAAGGTAGTGCTGTACGGCTTGTTTTAGTTTGGCAGCACGAAGATCATTTAGATCAC…	676	1
192	24H_new11_H18	24H	C_5TH_new05_D01	CTTTTCTTTTTTTTTTTTTTTTCcttTTTTCcttTTTTTTTTTTTTTTTTTTTTTTTTTTTTTTTTTTTTTTTTTTTTTTTTTTTTTTTTTTTTTTTTTTTTTTTTTTTTTTTTTTTTTTTTTttgggggccccaaaaAAAAAAAAAAAAAAAAAaaaaaataaaaAaaaaagGGGGGgggggaAAAAAAAAAAAAAAAAAAAAAaggccCccaAAaggGGgggaaAAAAAAAAAaccccccccccaaAAAaggGGggcccccaAAAAAAAAAAAAAAaggGGGGGGGgaaAAAAAAAAaccCCCCCCCccaaaggGGGGggcCCCCcccaaaaaaatttgggggggaaccCcccttggccccCccccaaAAAAAAAAAaAAaagGGGGGGGggaaccC…	602	0
193	24H_new11_H19	24H	S_24H_new11_H19	GCTATGACTTTCCTCGACCTTAGTGTTTTCATCTGTACTTTTTCTCCGCTCGTAAGCAGGAGTAATCAATGTTAAATTTTTTCCAACGTTAACTTCCAATTTCTTTTCAGGGTCATTAGTTACTTTTATTTCATTTGTATTATCTTTCAATAGCTCTTCAAAATCGGTTTCACATTTAACATTATCTGGCGTTGACACAGGGACTGGTTTCTGAATATCTAATTCTTTCTTTTCAATATTTTTATCATTATGCTGTGGCTGACAATGATTGGAAAAAGGAACAGATGGATGAGTATCATGTTCACTCTCACTTCTCGGATGTAATCGTATGGTAGCTTTTGGAGTGGTAGATGTGTTAAGCAACAATGGAGTCATGACTACATTTGCAAGGCTCGTTGT…	737	1
194	24H_new11_H20	24H	C_48H_old01_P03	GTTTTTATTTGTACTAAAAAAAAATATTACGCTGTTATCCCTAAGGTAATTTTTTC	56	1
195	24H_new11_H21	24H	S_24H_new11_H21	CTTTTTTTTTTTTTTTTTTTTTTTTTTTTTTTTTTTTTTTTTTTTTTTTTTTTTTTTTTTTTTTTTTTTTTTTTTTTTTTTTTTTTTTTTTTTTTTTTTTTTTTTTTTTTTTTTtaaaacccccaaAAAAAAAAAAAAaacccaaAAAAAAAAAAAAaggggaaAAAAAAAAAAAAGGGGGGGGGGGggaAAAAAAAAAAAAAAAAAAAAAAAAAAaaccccCCCcccaAAAAAAaaAAAAAAAAAAAAAAaatTTtttttcaacggcccCCCCcccggGggaAAAAAAAAAAAAAAacgGGGGGGgtaaggggggaaAAAAAAAAAaggGGGGGGGGGggggccCCCcctgGGGGGGGggcccaaAAAAAAaaaaaagggtTTTTTtgggccccccaa…	485	0
196	24H_new11_H22	24H	C_CPP_old01_J17	ACGCGCCTGCTGCCTTCCTTGGATGTGGTAGCCGTTTCTCAGGCTCCCTCTCCGGAATCGAACCCTGATTCCCCGTTACCCGTGACAACCATGGTAGTCGCAGAAACTACCATCGAAAGTTGATAAGGCAGACATTTGAAAGATGCGTCGCCGGTACTGGACCGTGCGATCGGCAAAAGTTATCCAGATTCATCAAAATTAACGACTTCGGACGC	215	1
197	24H_new11_H23	24H	S_24H_new11_H23	CCTGTTGAGGTTCCTCTCGTTCCTGCTCACTGTTAGAACCGCTGTTGAAACTCGAAGTATCCTCGTGTATGGAGTTCCTCTCAGGCGCCATTGAGTACGAACCAACAGAAGAATTGGCTTCCGTTGTCTCCATGCTCCGTGCGCCATTTTTCGTGCACGTGGTTTACATTAAGAAACTCAATTGATCGAACCACAATAATAAAATATGCACTATTACCGCTGTATTATTGTATTTGTAAATCGTATAAAATAATATTTTTTAGAAAAATAAGATATTATTTCAAATTTTTTTGTGTACGCGGTGACAGTACACAATGCTATGAGCTAAAATGTCAGTGCTTACACACTGGCCAGCACGATGAAACAACTACACCTCCTTTAGTAGATTGAAGGAACCAG…	618	1
198	24H_new11_H24	24H	S_24H_new11_H24	ACAAGGCAACATTTTATTAAGTCGCCAATACTATCAAGTATTTATATAAACCTAAGGAGCCGGCGCGGACGACACAAATTATGCACAATGTTTATACAAGGCGCGCCGGCCGCCGCGGCACTACAAATTACAATAAAAATACGCGAAGCATCTTTAAAAAGGAGATTATAAACAATAGACCTGACGTCTAAACAAAGCTATGCTTTCCAACATAATAAACCGAGTGTACACAAAATAATTACATACACGTAAATATATAATTTTTTTTTATATACCATCAAAATATGTTAATTCAATCTTAATTATATAAAATGTCATTATATATCTATCATTATTAATAAGTCACAGTGTATCTTGCCAACATGGTTTCCGTAATGTTTCAATTATTATACAATCGCA…	730	1
199	24H_new11_I02	24H	C_CPP_new08_I05	TTTTTTATGGGTAAAGTTACCTTTTGAAAAAGCCTTTATTTGTAATGCTTTAACAAATTCCAATGAATAATAAAAATATTATCACTCATTTATATTGATATAATTGGAAATAAAATGCAAATCTTAAATTAGGGCTCTCTCTCCAGGTATCCTTAGTGTTGTTTTCTTCTAAATGAACATCCTTCAGTTAACCTGGCGCGACCACCAGTGGGCTGGCAAaAAATCGTcaaGCATCCTGCACATACAACAACTCTCTGaGCGTGACTGAATACGGTTGTGATTTTGTAACATCCTGGGCATTTCACATCCATGAAGTATGAGTTTGGATGTGGCACCAGCCTTTTGAGCTTGTGCTTCCTCCTCTCTGACGCGGGCGACGGGTGCAATAAGTCAATTGcg…	438	1
201	24H_new11_I04	24H	C_24H_new15_A02	TTTTTTGTTTTTAATTTTTATTGCTTATAAGTAACTGTTCATTTCTTAGCCTTGGCTTCTCGTGCTACTTTCCTCTCCGCAGCACGCTCTAACTGTTGAGCAGGCTTCAGGTTACCCTTTTTGCAAAACCTTTGGTTCCTCAagaATTTAGGGTCCATACCAagaGTagaTTCATGTCTGAACTTCTTGGGCTTTGtgataCCGTTTCTgtgagcCtTACTATTTTGGttatgatttgtgtgatTTTTtgActtttgCATTTTGCatcaaat	272	1
202	24H_new11_I05	24H	C_5TH_new01_P08	TTTTTTGagaTGGATCTGCACGGATTGCTTCGTGGGCCTTCTTGTATAAAGATTCAACTGAATCAGCAGCAACACCTAATTTGATGTATTTGCCAAACTGTCTCTTGAATGAGTCTTCATCTTCTTGTTCAAGGTTTCTCATGTATTCAGCTACGTGAagACCAAATATGTGTGCTCTGTGAACTTCTGCATTAAATTTCTTTGCTTCTGCATCATAACCTGGGAATCTCTTGATAGAGTGTGGAACGTTAagaCCACCGTCAACTGCCCCTTTCATTGCTCCAAATACTCTGGCACCAGTTGTTGTGCGTGCTagaCCAACATCCAAGTAACATCTAAATGCGCCAGGTCCATTATCGACAGGTTCTACATTGAACTCGTCATCAGTAACATCTGTAG…	592	1
203	24H_new11_I06	24H	S_24H_new11_I06	GGTGCATTTGAGTGTGATaGAAGTCcaaTGGTAATTTATAAGTCTGGTCTGGTGGAATTACTGAaaaAACGTATGCCTAGAGGCCGgttTTATTATAAATTAagaGTGTGCCCTCAAACTTTTGAAATACTACTAGATGTCTTTCTATTTCATCTCNNNNNNNNNNNNNNNAATATTTCTGAcaaATAGgaaAAAAAGCAATTCTAGTGTTAGGGTGTGTTGTgTTGTGTGatctTACGCCAAAAATTTTTTAAACATATTCTTCTGATGTTAATTCTTATTACATATATAAATTTTAACTACATTTTTATCACAATCTCAAGAATCTATGTTTATAATTAAAAATGAATACTTGGTACTTTTGCTAATAGAGGAAAGCTGTCAATAACCATTTCTATT…	624	1
204	24H_new11_I07	24H	C_24H_new11_I07	CACTTGCGGGAGTTTTAGCGATCGACTTATTGAGAGTTTTGTCTGCCACAGGATCTGCTTGTTCCGAAATATCAGCATTCACTGATTTCCTTTGTTTCTTTTCGCTGTCGGGAATTTCAGTGATTGACTTGTTGATAGTATCTGTTACAGAATCTGCTTGCTCTGAAATATCAGCATTCATTGATTTCTTTTTATGTTTCTTTTCACTGTTGGGCGTTTTAGCGATTGACTTATTGTGAGTTTTGTCTGCTACATCTGTGGTCTCTGCTGCTTGTTCCGAAATATCAGCATTCATTGATTTCTTTTTACGTTTCTTTTCGCTGCCGGGCATTTCAGTGATTGACTTTTTGATAGTTTTATCTGCTACATAATCTGCTTGTTCTGAAATATCAACATTCA…	601	1
205	24H_new11_I08	24H	C_CPP_new10_J08	TTTTTGGTTTTTGTTTTATTGTAAAGTCATAGTCTAAGTTTACAAGTAGGGTTCGGGGAACTCGAAGGTGACTTCGCGCCCTGTTAGCTTCTTGTACACTGATTGGAAAGTGTCCACCTTGTGTTCAATAGTAGTCTGTTGGTTCTTATCAAGGTGCACTTTAATGAGCTGTGATCCATCCAGCTTTACCCTGATGCGCTTGCCGACAATCTCAGCAGGGAATACGAGGTCCTCTAGGATAGCATCATATACAGATGTCAATGTTCTAGATCTAGGCCTCTTCTGTTTAATGGCGACGCGCGTCTTATGGCTGGGCTTGGGCAGGATCTTGCGGTCTCCGATGAACACTACATGCTTGCCGCTAAACTTCTTTTCCAACTCACAGACCAATCGGATTTG…	563	1
206	24H_new11_I09	24H	C_24H_new13_F23	ATCGTTTACTCATAATTTTAATTCTCAACAATGTACACAGAATAGCAATTTACAGCAGAAATTACGCCCGTTTAATGTTTCACTGTTCAAGTAGTTATACTATGGTATACACCAATGAGAAGTATGTAGAGCAAGTAGTGATGGCAGGAGAAATGGCCGGTTAGTCGTATCTCGATTGGTGTTCGTTAGGATCAGGGGCGGTATACACATCAGCTACAGCGAAAGGAGCACATTACTTCTTGATGAACTGAGCGTAGCCCAGAGGTCCAGAGACGTAGAGGGTCGAGAAGGCAGCCGCCGCGTAAGGTGAAGCCACGTAGGGAGCGACGTAGGAAGAGGAAGCGACGTAGGGAGTAGGAGCTACGTAGGTCGATGGCACGACGAAAGGAGCAGACCTCT…	741	1
207	24H_new11_I10	24H	C_24H_new12_M06	CTTTAAATTATTTATTTACACATTACTTATTTTATTGGACTATTACTATAAAATAAATACATCCTCCAAAGAAAAGTGTTTTATTGCAATAAAACAAAGACATTTGGGTGAGAGGTTTAATGATTTTTAACTTAACTGATTTGAATTTTCACTAATAAAGTTTTAAATATAAGAGTTTATAATTTATACCCTGACCCAGTACATTCCACCACGGATCCTGGTGTAGTCTGGAAGACCTTCGGTGGGTCCAACGGCTGCTACAACTGGGCAGCGGTCAAAGAGGAATTTGTAGCAAACATCTCTGATATTTTGTACATTTACAGAGTCGATCCTTGCATCAAGTTCATGAAGGGGAATACGCCTGTTGTAACATAAGATTTGACGGCCAATATCCTCACA…	781	1
208	24H_new11_I11	24H	C_5TH_new01_D16	GTAATACAAATCATTTTATTATTAGATAGACACAGTTCCCATCGCTTATCAGAAACAATGTACAAGGCTATAGTAGTAATATCAAATATAAACAATATGCACCCTTCGATTACTGTAAGCCTTGTATTGAGGATACAGGATTATAATTGAGCGCTTCTAGTTTCTGCAGACAAGAGATAGTATTGAACAGAATGCAAATGTTTATTATTCACTACACAAGGTTACAGGCAGCACAATGAAAAGGGAATCATAGCGAACGACAGTTCTCACACGATGGTTCCAGTGCGACTAGAGATTTTCAATTCAAATTGTCACATGCATCTTGGGTTACAGTGTCTTTCAATTCGTAACAAGCCCTTACACAAATGCCTATTTGTAATTACATATATATCGTTACAG…	539	1
209	24H_new11_I12	24H	S_24H_new11_I12	CGGATTCTTTGGGTATATACCACTTTTCAATTAAATTGTACACTTGGAGTTGTCTACTGGGATCTGTGGTGATTTCTTTGATGAACTTCTGAAGGCCTTCAAAATTATGTGAAGCCCACAAGCCTCCGTAGTGATCTCTGGAGTCCAGATGGAGAACATTCTTCCGTATTCGACTGCACGCTGCAGCTACTATAGACTCGACCAGACCCGTTCCAACGACGATGACCTGGAAGTCGGTCGGTAGATCGTCGTCCATTTTTCTCCTTCAACTTGCCGGAATCAAATTAATATTTAATAATTAAAATTAGGAAATATGATAATTGTGCTCCCACTGTAAAAGATTTAGCTTTCACTC	355	1
210	24H_new11_I13	24H	S_24H_new11_I13	GTTTTTTTTTTTTTTTTTTTTTTTTTTTTAAAAAAAATTTtccctTTTTtaaAAAAAAAAacctttcccaaccaaatggttccaatgggcCCCCCCCCCAAAAagaaaaccccctTTTTcgggtccCCCgggggccaACCCCCCCCCCcctTttaaagggttggagGGgttaattTTTtccaAaaggaaagtcCCcccgGgggcCCCcgaaAAAAaactcccgGggccagtggaaagtccccccccaaaaAAAAAAAAactTTtgggccggTTttgcttgattcGGGGGgccccaaaaAaatttgcgggcCCCCCccaAAAAaatggGGGGggggacaaagaAaacggcattTTTTttggcggGgatctTttgtccggtcccCCCCcgggaaatt	395	1
211	24H_new11_I14	24H	C_48H_new17_K19	ACTAATATTTTAATAAATGCACTAACAAGAGTAAACTTATAAATACTGGATGGCGTTTTAAAGCAATACAGGGTTTATCAATCTTCTTTGGGGCAATTCTTCTGGTCTGTCCGCATGAAGTATGCACGATTGATGTTGTTTTTGTCGGCTGCTGTGTATGCTTTCTCTAGAACTTCCAAAGGCGGGTTTCTCTCTCTCGTAAGTATCCATGCATTTCTTGTGTGGAAGATGCCGAAGTCATAGCAGCTCCAGACCAGGCTGAAGCTGTCGTAGTCAGTGTCGACGACCCAGTACGGCGCCGCCACGTTGACTGGCAGCGACGGAAACCTCACCGACAGCTTGCCCTCGTCCGACCGGCTCACTTGCATGGCCTCTCCTTCTATCTCTGATTTCATTCCC…	587	1
212	24H_new11_I15	24H	C_5TH_new06_F10	CCCCCAAAATATTAAATTTAAAATTTTTATAATTTATTTTATTAAATTATAAAATTATTTtaaTTTTAAATTAAATTTTTTTCTAAAAAAATTAGATATATTTAAAAACGATTAACATTTCATTTCTAATTAATTATTAAAAATAATTATACTACATTAACTTTCTTAATTAATTAACTCTTTTAAATTCGAAATTTTTTTTTATaAaAAATCTATTTAATAAACTCTGATACACaAgAtacactaaaatAaATTTTCTttaTTAtcaacctAATATttcttttTAtTtcaaatttctTcCacAATaccatTCCCctacaaAATtctaaaTTTTTTTc	338	1
213	24H_new11_I16	24H	S_24H_new11_I16	ACAGTAAGAAGTAATCTTTATTTGAGTGGTTCAATTACCATAATTGACATGTCAGTATTTTGTTTATCATGTTCGATGATGCCTTAATTACTAGATATCTAATTGCTAAATTATTAAATAAGTTAAATTATGCAGCATCCACCGATATTGTGTCTTCC	158	1
214	24H_new11_I17	24H	S_24H_new11_I17	GTGGTGATGAGACAAAATAACGAGGCAAATGTAATTGAATATGTATGTTTGAACGCAAACTCTGAGCGGCCAGACTTCAATACTTTACATATGCTCGTAGCTGGGGTACGACTTTATGCAACTTCACCCTAGGTATTAACAATTATAATATACTTGTATGTTAACATGATTTTATTTAACCGGAACGTGTAACCGTAACCGTAACTTTATGTAATCGTAACGGTAACTGGAAATATCGCTATCTCTCTCATTGCGTTGGGACAAAAGAGATGGGATTGGGACAACTCCGCCATCATTGTACGACATTTCTCTATTTCTCGGTATGTCGTTGGTCCGTGCTAGGTCTGCACTAAGGTAATCGTCGGCCGTGATTAGTTATCCTGCATTCCTGCCTGTAAG…	648	1
215	24H_new11_I18	24H	S_24H_new11_I18	GGGCTTATTTGTTATTTTCTTACTCATTCCAACCACATACTCCGGCATGATAATTTTGTTATTCCTAAATACAGGCTTTTTCTGCTCTTNNNNNNNNNNNNNNNNNATCTTTGACATATTGAATGTTGGTTTTTTGAAAACTGAGCCTGTTTCATCAATAGCTTCCATGTCCTGTTCTGTTTTAGATTCCCTATCTTCCATTTCACGCATAAATGCCAAAGCAGTTTCCATATTTGTTTTATCAGACATTTGTTCTGCCGTAACATCCGATAGTGAATAGTATTGCCACTTCTGTGGGTTCTTCAAAAAACCAGGTGCCGATCTTGACCGTAAGCACTCTCGAAGGTTCGCATCTGGCCGTTTGAAAATACTCTCTCTACCGCGGAACTGTTTCATTTC…	690	1
216	24H_new11_I19	24H	S_24H_new11_I19	GTTTTTTTTTTTTTTTTTTTTTTTTTTTTTtccCctTTTTTTTTTTTTTTTTTTTTTTTTTTTTTTTTTTTTTTTTTTTTTTTTTTTTTTTTTTTTTTtggGGggccCCcccggttttaaaaaaaaaAAAAAAaacccaaaaacgggGGGGggaAAAAAAAAAAAAagggggAAAAAAAAAAAaggaccccCCCCCccgaaAAAAAAAAAggGGGGggttTtccCCCcccaAAAAAAAGGGggaAAAAAAAaggggttttaaAAAAAacgaaAAAAAAaccccggGGGgaaAAAaccccaaatttttttaAAAAAAAAAAAAAAAAAaccccgGGGccccccCCCCAaaAaaccCCCAAAAAaacCCCCCCcggGGGGGGGGGGGggaaaAaaccCccc…	514	0
217	24H_new11_I20	24H	C_24H_new13_F23	GCTCATAATTTTAATTCTCAACAATGTACACAGAATAGCAATTTACAGCAGAAATAACGCCCGTTTTAAAGTTTCACTGTTCAAGTAGTTCTATACACCAATGAGAAGTATGTAGAGTAAATAGTGGTGGCAGGAGAAATGGTCGGTTAGTCGTACCTTGATTGGTGTTCGTTAGGATCAGGGGCGGTACAAATCAGCTACAGCGAAAGAAGCACATTACTTCTTGATGAACTGAGCGTAGCCCAGAGGTCCAGAGACGTAGGGGGTCGAGAAGGCAGCCGCCGCGTAAGGTGGAGCCACGTAGGGAGCGACGTAGGGAGAGGAAGCGACGTAGGGAGTAGGAGCTACGTAGGTCGATGGCACGACGAAGGGAGCGGACCTCTTCTTAATCAGATGAGC…	570	1
218	24H_new11_I21	24H	C_24H_old01_D10	ATTCCTCCTTAATTCTCTTTTCTTGTTCCCTTTTCAGTTTTTGTCTCTCTTCGTCCATTTTACGCTGTTCTTCAATCATCGCTAACCTTTCTTCAGCCAGTCGTCGCTGGGCTTCTTCTATCTTTTTATTATTTTCAGCCATGATATCCTCCAACTCTTTCCTTTTACGAGCTTCTTCCTCCTGTCTGGCCAGCTCCTCCTGTCTCTGCTGTTCTCTTTGCCTTTCCAGCTCTTCCATCATCTCTTTCTCCATCTTCCTTTTTGCTTCTTCTACTCTTTTTGCTACTTCTTGTTCTATTTCATCCTTTCGCTTCTCGAGTTCTTCCTCCACTTTCTTCTTAACGAGAAGTTCTATTCTCTTTGCTGCTTCTTCTTCTACTACCTTTTGTTCCGCCTCTC…	714	1
219	24H_new11_I22	24H	C_5TH_new06_F10	GCACAATACTATTCCCCTATAAAATTTTAAATTTTTTTCTATTAAAAATACTTTAACCCCCATTATGTATTCTTATATTAAAATTTATTTTATTAATTTTATTTTATTAATTTTTCCCCC	120	1
220	24H_new11_I23	24H	C_CPP_new10_N11	GGGTTACCCCGTCGAACGCTCGCTTTGAAACGAGGGAACGATTGTTGAAACGGTTCCGCTGCCGGGTTCCGGAATaggAACCGGATTCCCTTTCgcTCAACGGGCGTTNNNNNNNNNNNNNNNNNNNNNNNNNNNNNNNNNNNNNNNNNNNNNNNNNNNNNNNNNgtTTTTGTAATGATTTCTCAAGTTAGCCTTCATATTTTGGTGGTATACAATGTAAACACGTGCTATTGCTTTCCTGACAACACGTATTTTTGAAAGTTTTGATGCCACTCCACCAGTAACTTTGGCAACACGTAAATTGGTTAACTCGGTTTTTAACTCTTCAAGTCGTTTGAAAAGTTCTTTCTTGTCTTTAGTTCGCAACTCCGAACACTTAACTTTACCCATTTTTGACCA…	447	1
221	24H_new11_I24	24H	S_24H_new11_I24	GCACGATAAAGATCTATTTCTCTAATAAAGTCTAAAATTAATATTTTATTATTGATAAACAGTTCATTCATTAACATCATAGTTTGTTGTTTTTATGTGAAGATTCCACCANNNNNNNNNNNNNNCGACATCCACAATTCTTGAGAATATACTGAAATATGATGGTTTTAAATATGAACAGTGAGCTTTGTACAGGTCACACGAATCCTTCCAACTGGAAGTGTACATGAAGGATACGATTCCTAAAGTCGTGTACTTGATTACGCCTTCGTTGTAACACTGCTGTAAATACTGCAAATGTTCAACAGACTTGGGGTGCCTACATTCCTCACTCACGAGTATCACTTCATTCGTGATACGTTTCATGTTATCTTTAAAATCTAATTCGTTTGGATTATT…	774	1
223	24H_new11_J03	24H	S_24H_new11_J03	GCGGCTACCATAACTTTAAGTGGTTTGTTATCTGGACCACATGTTTTCAAATGCAAGTCTTTGATAGCGGCAGCGGCCGAGGAAGTTTTGTCAAACTTGATATACGCGACACCTTTCGATTCCCCCGTATTACGGTCTCTAGGAATATATACATCTTCGATATCACCGAAGCGTTCGAACTTCTCTCTAAGATCATCTTCTTTTAATTGTCTGCTGCATACCACAAATAATCTTGAATATGGTGTTTCTTCCTTTCGTTCACCACTGCGCTTAAAGCTCTGATTCATTGTTTATATTGTCTTAAGTAAACGTTGAAAAGTTTGGTCTGGTCAATGTTCGAGTCAACAACACGGTCAATCGTCACGCTTGTTTCTTATTTTCCACCTTTATAAATTTTAT…	450	1
224	24H_new11_J04	24H	S_24H_new11_J04	accaAAACTGGTCTCTTTCTTTTGAATTGATTTCCTGCACTGGATTAACTTTCCTATATGTAGTCCCGACAGGCCCGCTCTGTGGCAACTCCTCCGTCCTGGTCGTCTTGAAGTTGAAGGCAGAGCCAGCCTTGGACAGCTTGTCGAGGATGATCTTCTCATCCAGGTCGTCTTCCGTCCGCGCGTGCATTGTGAGGTGGAAACCCGTGAACAACTGCGCTACGTGCTTTATGTGATTCGCACACGTGCCTTTGCGTACCGTTTGAGCTCCTTCACCCTGCCAGTTGATAAGGACATATTTAGATATGCTTCCATTAGGCACATCAACTTTTAGAAAGGCGTATTGTATCTTGCCACTGTTGAAGTCATCTATCAACTCTGTAAGCCCTCCATCACCTT…	647	1
225	24H_new11_J05	24H	C_24H_old01_O09	CGGAAACATCTTCAGCCTTATCAGGCTCAGTAGTTTTAGTCTCTGTTTCTTGTCCAGAAGTTTCATGTTTTGTGTTTTGTGTGCTTTTCATAGTGTTGTCTGATCCAAGTTTCTGCTCATACAAATGTCGATAAAATCCACCTAAATCTCTTTGCTTGGTAACATCTCCTATACTTTCTAAATATTCTTCACGTTTTTCTTTTTCCTCTTCAATGCGAATCTCTTCTAGTTTTTTCTTGTAAGCAGATGTTACAAACACTTCTTTATCAGCAAATTCATCACCTTCCTTTTCCCTTTCTTTTTGTACCTGACGTTCGACTCTGTGTTCGTTTTCTAATTTCCTTTTATTGGCTGATTTTATCAAATTATCTATGTATTTTGGCTTCTTTTCATCTTTTT…	631	1
226	24H_new11_J06	24H	C_CPP_old01_J17	GGTTGATGAAGACACCTTTGGCAAATGCTTTCGCTGATGTTCGTCTTGCGACGATCCAAGAATTTCACCTCTAACGTCGCAATACGAATGCCCCCAGTTATCCCTATTAATCATTACCTCGGAGTTCTGAAAACCAACAAAATAGAACCGAGATCATATTCTATTATTCCATGCACGAAATATTCAAGCGGC	192	1
227	24H_new11_J07	24H	C_24H_new14_A01	GTAATTGTTGTGTATTTTTATTACATTTTCAGTTTATTTTGATAATACCCATATATAGCCACAGATTTAGCGGACTTACATATAGATTGGTGGCGGTTTAGACCGACCCGTCACCACAATCGGTTTACCGTGTAGCATGGACTCTCCC	148	1
228	24H_new11_J08	24H	C_5TH_new06_F10	CCCCTATAAAATTTTAAATTTTTTCTATTAAAAATACTTTAACCCCCATTATGTATTTTTATATTAAAATTTATTTTATTAATTTTATTTTATTAATTTTTCCCC	105	1
229	24H_new11_J09	24H	C_5TH_new04_K06	CACCTAAGGATTAGCTTGAAGACTTCAGGTAGTCTTTCAGCACATCCAGCGCTGGTGTCTCCTCACCAAAGTCTTTGATTACTACGCATGAGCATCCAACAATCTTTCTAGCCTTGCCATCCTTGTCAATTTTACATAAGCCTGCCCATTCACCAAGTTTTTTGTTGTTGTCAACCTTGACGAGGGGAATTTGATGCTCATTACAAAGGGCCTGCACTAACTTTTTGTATGCAGCCTCATCACAATTTTCAGCTAATACACAAAGTACAGCCTGTCTCTTGTCAAGGGCTTTTGCTGCTTCGTGTAAGCCATGTACAAGTCCACCATGGATGAGAGCGGTCTTCAGAACCTCCTGGAGCGCTGTATTCACGTCCATCGCCCCTCCGCTGAGAACGGGGT…	473	1
230	24H_new11_J10	24H	C_48H_new17_L02	GTATAACCGCAACTGCTGGCACAAAATTAGTTATTAATTATTATATTACTAAATCTTAATTTCTTAAATTTTTAATTTTAATTACTATTTAACTTAATAATTATTTTTTAAATAATTAAAATTACACACTAAAATTTATATGTAAAATAAATTTATAATAAATTTTATAAAACATAATTTTTTTATTT	188	1
231	24H_new11_J11	24H	C_5TH_new03_O04	GCGTTTTCAAATAATTTAATTTCAGCTTTATAATGACTCATTATAAAAAACCAGTAACAATCAATCAATCTATCTTAACAACCATCACAATTAATTGTTCTATATGATCATTAGAAACTGAACCAATACATTAATAATACAAGGGCAATATTAGACAGTTCATACAGATTGAAACAATAATGAGTTTACAAAAACATACTGCAATTATTTTAAGAGAGGAGAACAACAAAGAAGTATATGCTTGTAATACATTATTAAAAAAAAAGGAAGAATAAAATATCTATTCTCCATTTTCCTTCAATTAAGTAAAAAGCCTCAGCTATATAGAGTGTATACAACAACAATCCATCAAGCAGTGATTAGACCCAGCAACTCTAAAGAGAAATGCCAACCGGCCTA…	563	1
232	24H_new11_J13	24H	C_24H_old01_P21	TGGCAGTGACATTGCTAATTTACACAGAATTCATACAAAACATATTGACAAATAATAATAGGCAAGCTGAACGGCATTCCGGAGCACAAGAATTGAATTCAACTTTGTGTAAAATTACGTTCAATTGTGAGCAAAATTGAATTCATATCTAATTTGGCATTCAACCTCGAGTAAAATTGTATTCAC	186	1
233	24H_new11_J14	24H	S_24H_new11_J14	TTTTTTCTGGTAACTTTTTCCTCTTTATATGTTTTATATTCTTCCCTTAAAAGCTGGAGTTCTTTCTCTAGTTCCTTGCATTTTACTTCACAATTTGAAACTACCACTGCAGCGGGTTTTGGagaTTTATGTGATACATCCATTGCAAGCGATTCATCTGTTTCTAAATCCGATGTGTCTATAACCGAGGACACTTCgtgTCGCTTTCCTTTCATGTGATCATGATATAGC	231	1
234	24H_new11_J15	24H	C_CPP_old01_J17	CGgctgtgcaaccataCTCCCCCCGGAGTCCAAAATCTTTGgTTTCCCGGaggCTGcccgCcgaGCCATTgaagtaacGtcggcggatcgCtagaTGacatATTtacggttaaaACTagggcggtatcTAAtcgccttcgaACCTCtaaCTTTcgatCtTGATTGAtGAAAacacctttggcaaatgctTTCGctgAtGTTCgtcTTgcgacgatcccagAATTTcaccTctagcgtcgcaatacgAatgCcccCAGtTatcccTattagtcaTTACCTCGGAGTTCTGatcaccggcgaaataaagccGAGATCATATTCTataatTCCATGCacggaataTTCAaGCGgcatTTTGAGCCCGCTTtgagcacTcTaatttGTTCAAAGtgaaaTTGT…	450	1
235	24H_new11_J16	24H	S_24H_new11_J16	GCTGTTTTACATTTATTTTGTCTTAAAAACTATTGTTAACAATTTAACATTTTACGTCCCACTNNNNNNNNNNNNNNNNNNTTTTTTTTTTCAATACTCATAATTATCACagaTATTTTTTATACTTAAAACAAATTACTTAAACTACAACCATACTAACCTTTTCTACTTTTTCAAAGTTTCTTGCTTTCATCTCCTGTTCTATGTAAATCTTCCAGTACCTCCCCGTGGTCGGGAATGCTGTGATAAGCTTCTCGTACATAGACCGGACCTCATTTATTGGCCTCGTTTGCGCTTCTC	300	1
236	24H_new11_J17	24H	C_5TH_old01_C07	GCTTATAAAGTAATTTTATTAGAATTTTTTGAAAGATTTCTTGGAGCCCTTGCCCTTTGAAACCTTAAGAACATTGAAGCGTACAGTTTTGGAGAGCGGCCTGCATTCACCAATCGTCACGATGTCGCCAAGTTCCACATCTCTGAAGCAAGGTGACAGATGGACAGACATATTTCTGTGGCGCTTCTCAAATCTGTTGTACTTGGGCAGGTAGTGAAGGTAATCTCGCCTGATGACAATGGTTCTTTGCATCTTCATCTTCTGCACAACCCCAGTGAGGATACGTCCACGGATGGACACATTACCAGTGAATGGGCATTTCTTGTCTATGTAGGTACCTTCAATTGCCTCTCTTGGAGTCTTGAAACCTAGACCAACATTCTTATGGTGTCTCATATC…	497	1
237	24H_new11_J18	24H	C_CPP_old01_J17	CTTTTTGCTCAAAGTAAAATTGTCGGCCCATCTCGACACTCAACGAAGAGCACCGCGATAGGATTTTGATATTGAACCGTCGCGTTAACGACGGCTCACCGACGATATGCTCCGCAGACGTGTCAGTATCACCGCGGATGCGGTGCACCGACAGCGCGGCGCACAAATGCAACTACGAGCTTTTTAACCGCAACAATTTTAGTATACGCTATTGGAGCTGGAATTACCGCGGCTGCTGGCACCAGACTTGCCCTCCAATTGTTCCTCGTTAAAATATTTAAAGTGTACTCATTCCGATTACGAGGCCTCGTAAGAGTCCCGTATCGTTATTTTTCGTCA	339	1
238	24H_new11_J19	24H	C_24H_old01_A22	GGATTCTTTTATTTCCGATTaaaACTAAAGTATGTCGTTCGTTACAACTGAACCGAGGATAAAATCCTCGCTTCTGTGATGGCACTTAGTAGGGGTGGAGTCCATAGGCACCCGTCAGAATAGGAGTCGGTACACCCACATGGGAGATTCTCGCAATAGGGGATGAGTAGATGACGGGAGATGCGTAGCGGGTTATGATCGGGGAAGAAATCACAGGCGAAGTGAGGATGCCAACGGAGCGTTTCTGGATCTGGTGGGATTCCTCCAGGGCTTTAGCTTCCAGATGAGCGGCGCGCGCGGCGGCTATCTCAGGAGTTACAGTAGGCGCAACCGGTAAACCAGCTTCAGGGGCCGCAGGGCTTTCAGGTGCAGGCTCCGCTTGAGATGGATAGCGATGGT…	651	1
239	24H_new11_J20	24H	C_24H_old01_D10	AGTACTTCTTGTCCTATTTCATCCTTTCGCTTCTCGAGTTCTTCCTCCACTTTCTTCTTAACGAGAAGTTCTATTCTCTTTGCTGCTTCTTCTTCTACTACCTTTTGTTCCGCCTCTCTAACGCGTCTTTGTCTTTCCATTTCTGCTAGACGATCGACTTCATCCATTTTGCTGCGACCTTTAGACTTCTTTCTGCTATGTCTACTACCTTCATACGATCCACCTGAACTAGAAGATGAAGATGCCGAATGCGACCTTTTTCGTGATTTAGAGCTACGTTCCCTGATTTTCTCAGCGTGTTTAGAACTTCTACTCCGCGACGACGAACGGTCTTTTGAGCGACTCTTCTTTCTTGAATGTTTGCTACTTTTATGGTGACGCCTTGGCGTTTTACTTCGT…	563	1
240	24H_new11_J21	24H	S_24H_new11_J21	CTTTTTTTTTTTTTTTTTTTTTTTTTTTTTTTTTTTTTTTTTTTTTTTTTTTTTTTTTTttaaaaaaaAaaatttggggtTTTTCCCCCcccacgGGGgaaaaAAAAAAaacCCCCcaaaAAaacggGggGGGGGgccCCccataaaAAaccCCCcccagggggtttttTTttccaaAaaggGGGgccccaattTTTTTTTTttacCCccaAAAACCCCCCCCcctgGGGGGGGGGGGGGGGgcccaaAAAAAAAaatTtggGGgGTTTTTtggggAAaacCCccaAAAAaccCCCccgGGgttTTttgGGgggggAAAAaaccCCCCCCCCCccaaAAAAAAAAAAaagGGggggagggggaaAAaaccCccGGGGGGgaaAaaaaaaaaAaattccc…	623	0
241	24H_new11_J22	24H	C_24H_new11_J22	TTTTTCcaATTCACGTGGGATTTAATTATAAAACTATAAAAGGCACAAAATGGACGGCAGCACATTCTGAAATATTACAGTACTTTGGAATGTTACCATAACTACTGTCTACTTAATGTCAGTAAAACAATTTCAAACAATACAATAATAGACAATATAATATAAAATATTATATTACAGAATCAGTAAAGCATAGATTGTAATGTTAAAATACTAAAGACCATACTTTCAACTACACAATACAATAGGCTAGGCTAGTTGACTCTTTTTTTTAAATTGTCTTAAATTGTTCCTTATCGTTCTATTTGATTGAAAAAAAATTTCATATTTTTTTGAGACATGATTACATGAAAATTTTAGTTTTAAAATATGTTTTTGAAAATACGAGCCAAAACGCCT…	415	1
242	24H_new11_J23	24H	C_5TH_new04_P21	TTTTATTGGTAAAAGTATCACTTTTGGGGCGCACTCGTGCTCGAGCTCTTGGAATCCCGAATTGAAGCCGAACGCCTGCGTTTGATCTCTTCCTGGCGACGCACCTTTGATTCCTTCTTCCTCTGTGCAAGCAGTTTAGCGTAATCTGCCTCAGATGCCTTGCGCTTGGCTAGACGCTTCTTCTTGAGAGCCAGTCGGTGACGTCTGCGCTGTAGGACCACTGGGGTCACTAACCTTTGGATTCTGGGTGCCTTATATCTGGGTTTAGCGTTTTCTTTGCCCTCCTTAGCAGGCAGGAGACGTTTGACAACATAACGGCGGACATCGTCCTGTTTGCTCAGGTTGAACAACTTGCGGATCTTGGAAGCCCTCTTGGGTCCTAGACGACGGGGCACATTG…	549	1
243	24H_new11_J24	24H	C_5TH_new06_F10	CCACAATACTATTCCCCTATAAAATTTTAAATTTTTTCTATTAAAAATACTTTAACCCCCATTATGTATTCTTATATTAAAATTTATTTTATTAATTTTATTTTATTAATTTTTCCCC	118	1
244	24H_new11_K03	24H	C_24H_new11_K03	CGTTTCGACAATTTTCGTTTGAAGTTTTGATCCGCTTTTTCGTTGACAGTTGTCAATGGAACCTCATTGTTAGTGAGGCACTTGAGCAGGAAGCGCCCCTCGCGATCGTCCGCGTGCCAGTTGAGCTGCACCAGCAACGGCTTCTCGTGCGGCTCCAGGCGGCNNNNNNNNNNNNNNCCGTGCGTCTCCCACAGCGAGTACGAGCCCAGCGACAACATGCGCATGTCTGGACGGAATTTCTCGATTAGCGTTTCTATAACATCGCTAACAGTGGCGTCGGAAGCAACACGGATGCACTTCGTAGCTATCTTCTGCCCCGAATCTTGAAAATAGAATCGCATGACGCCATGAAATTCTAAATTCTCGTTGGGTTCGCTGagCTCGAACAAGTCAAGGCGG…	511	1
245	24H_new11_K04	24H	C_24H_new11_K04	CACTCGTTGAATTTTCTTATTTGTTGGTAAGGTTTTATTTTTACTATTTTCCGTCTTTACCTCAAGTTGTTTTAAGCTGATATTGTCAAGGGTTTGTCTGTTTTCTTCTTTACAATTTTCCAATACACAATTCTTTTCTTTGATAGCAGATTCTTGAAAATCATGTTCATCCAAGAATTCTTGGTCCAAATATTCTATGGTCAATTCCACTTTGGGTTCCAATTTAACTGCAACCTCATTGGTTTGTGAACATAGTCCAGAAACAATGGGCATCTCTGAGTCATCATTGTTACCCGTCAGATTATATGAATACAATGGTACAACCGACAGACTGACCAACTCCTGAGTGACAAATCTTGTTGAATCTGCAAggTCTTGGAAGTTTTCCAAATATTTCTG…	458	1
246	24H_new11_K05	24H	C_48H_new19_A12	TTTTTTTGCTTcccAATGATAGGAaaaGCCGACATcgAAGGATCAAAAAGCAACGTcccTATGAACGCTTGGCCGCCACAAGCCAGTTATCCCTgggGTAACTTTTCTGGCACCTCTTGCTAAAAACTCTTTATACTAAAGGATCGATAGGCCgtgCTTTcgcAGTCCCTATGCGTACTGAACATCTGGATCAAGCCAGCATTTGCCCTTTTGCTCCAcGCGAGGTTTCTGTCCTcgctgaacTGGCCT	249	1
247	24H_new11_K06	24H	C_5TH_new04_D20	CCCTTTGCCGGTAGGCTGGTAACTAGCCACGGCCGAAGCCTCCCACCAGCCAGACCTGGACCAATTAAGAAAATCTCAATCTGCCCAGCTCGGGATCGAACCCAGGACCTCCGTTTTGTAAATCCACCGCGCATGCCACTGTGCTACCACTTTTTGCAATCATGTCATNNNNNNNNNNNNNNNNNNNNNCAACTAATTGACATAATTATCATAATTTTAAGTAAAGTTACATTAGTATAATAGTGGTAGTAGCAAGTAGTAATGTTTTTTTTTCGTTCCAAAAATCGTTATTTACGTAATTTCGTTGAAATAATCATGTTAGATAAAAACAAAAAATTACTGCCACTTGATGTAAAATGGTGTAGTCAGGGTAATTTCGTTAAAAAAAAATATGTTAGA…	460	1
248	24H_new11_K07	24H	C_CPP_new08_O04	CGGTAACTCTGACACTGTGTCAAGATTTATTCAAAAATCCATCATACACAGCGGCCGAGTCAAGTTAACCCTAAGCTCATNNNNNNNNNNNNNNNNNNNNNNNNNNNGAGTGGCACTTGCCGCAGTAGTGCCGGTCCTCCATCACCGCCATGAACACGCCGGCGCCGCACTGCTCGCCGGTGCACTCGCGCCGCAGCCGGTGGATCTTGCCGTTCTCGTCCACCTTGTAAAACCTAAGCACAGCAAGCTTGACCTTC	257	1
249	24H_new11_K08	24H	S_24H_new11_K08	GCGTCATTTTGCCATTTAGTTGAACTAAATTGGATCAAAGTGCTAAAGAACATGGCGCGTCACNNNNNNNNNNNNNNAGCTCAGGGCTCGCCGACATGTTGCGCCGCTCTCAGCGCCCGACACCTTTCTAAGAAGCGCCGGCCGCCGTAGAAATCGTTCACGGATTAGGAATCCGGTAGTCCATGCAAATGTTCCGCGGAGCCTAGTTTGGTGTCAGGCGAGGAGTGAGGACGCGGCTCcggGCAGGGCTCGGCTCAGCTCACCACATGTCGCGAGACACGTTcacaaACAaAcacagacAaaCaacaaAATAAtAcGTAAAcagTtGTCTcGTACGTAcAgG	343	1
250	24H_new11_K09	24H	C_5TH_old01_H23	GTTTAGAGTTTACAATTTATTACAAAGAAATACTTAAATAGATTGTGACATGCAAAATAAATTcgCTGTTACTAAAGCAAAATCTATAAATGCCTTTATACAATNNNNNNNNNNNNNNNNNGGGTATGTTAACACCGGAAAAATGCCATTTACTCGTAATTTGAAAAGTTACTTTTTTTATAAGTTACCTAATTATTTAGTCAAAGTTCAGAACATTTTTATATTTTTCTAGTCATAAGTTAGTATGTTTTCACACGAAAATTCTCAAGTTAATCTTGATAGAGGTATTTACTTATCATAAAAGTTCAACCTAACATGTAACTCCTAACTCCGTTCAGTACAACCAGGGTTATTGTGAACACATTTAGACAATTTTTTGGTGCTTTCTAAACACAGTAA…	743	1
251	24H_new11_K10	24H	C_24H_new13_D18	GCGCCTTGCCGGATTTCTTGGCGGCCTTACCGCTAGTCTTGGGTGGCATGTTGCACGCAACGAACGATTAAAAACACACTTGAATACTGTAGTACTGCGAGCGCGACTGTCTCGTAGTCAGTTAGCGAGAAAAGTGATC	139	1
252	24H_new11_K12	24H	S_24H_new11_K12	ATGAAAAAAAATATAATATCATACACCTCTTAATTATACTAACTGGGTAAAGTTATCAAAAATAATATCTTATATTGGTCCATTTAAAATTTTTAAAATTAAAATTACAAAAAGAGATTTCTGAGTACACAAACACATACCTACGAAGCCAGCAATTCAGAAAATATATAAAAATATATTTAgagGCCATCCGTGTAAAGGAGTTATCCCATATTGTTGGGATAGTACTAATATACATAGAAGTCTTTCAAATCATGAAGTTTTATAAATAGTTACGAATTAAATAAGAATAATAAAAACGAAATTCTAAAGTATTCGTTTTTTTACAAAATTGATCAATTTTATATTTGAGTCTGGAATAAATATTGTCAAAAACAAAATATTCTAAAATATAAATCA…	522	1
253	24H_new11_K13	24H	C_CPP_new08_I05	GTGGGTAAAGTTACCTTTTGAAAAAGCCTTTATTTGTAATGCTTTAACAAATTCCAATGAATAATAAAAATATTATCACTCATTTATATTGATATAATTGGAAATAAAATGCAAATCTTAAATTAGGGCTCTCTCTCCAGGTATCCTTAGTGTTGTTTTCTTCTAAATGAACATCCTTCAGTTAACCTGGCGCGACCACCAGTGGGCTGGCAGAGAATCGTCGAGCATCCTGCACATACAACAACTCTCTGAGCGTGACTGAATACGGTTGTGATTTTGTAACATCCTGGGCATTTCACATCCATGAAGTATGAGTTTGGATGTGGCACCAGCCTTTTGAGCTTGTGCTTCCTCCTCTCTGACGCGGGCGACGGGTGCAATAAGTCAATTGCGAGCGGC…	424	1
254	24H_new11_K14	24H	S_24H_new11_K14	ctCCCattaaGTTCATATCTATgcatAACtAacagaGCTTTCTTCATTGCTtcatagttTgtaAattcAACaacgccacagCCTCTTGGCTTTCCATTttcATCattGAAAAGTTCAACATAagcCaCATCAcctaccttcTCTTTCAAtaaatCCttcAATTCagtccaAcgaaaCTCATATGgtaTATTTGAAACAAATAatcgTTTCCCTTCagaCCTATCCCGAtcgtcagaCCGgacacgtgtagcgtcAGAAAACCTGGACGGTCTATCTCCGCGCCtGgaaCggactcGTTcctTcTCTCTTTGGttgtccatctatCcttagaCTTTATTCACTGTTGTACAATATATATTCAATAAATTGATTAGAATTTTGCTTGGATAGTCACGAAAT…	475	1
255	24H_new11_K15	24H	S_24H_new11_K15	CGTTTTAAAACAGTATCATTTTATTTCAAAGTCAAAATAGAAATATAATAGAATGTATCATTTTAATAGGAATGTTTCAATATAAATAATACGAAAATNNNNNNNNNNNNNNNNNNNNNNNGACAATCACCAACAATTTTAATTACAAAAAAAAATAAGTCATAACTTGTACTTTAACTAACTAACATTAATATAATAATGATTCATAATATTGACAAGATTCATTGTAAGTCATTAAATACTCATTAATTAATGCATAAAAGCCTCAACAGAATAATATACCTAAGCATCCTCATACATTCAATTGTTAACTTGACAGATTTTTCTTCATGGACCCNNNNNNNNNNNNNNNNNNNNNNNNNNNNNNNNNNNNNNNNNNNNNNATGTTTATTGCATTTT…	574	1
256	24H_new11_K16	24H	C_24H_new11_K16	TTTTTGGGTATCTAATAGAATATTTTATTGTTAAAAATAATTTTAACATAGAGGTCACAAGTCATTAGAGCCACCTGTGTCTCTAATGACTTGTGAcctTTATGGCATCTGTGACATAATTTGCTCATGTTCATAAATGGCTATTGTCTATATTATGTACTAGCCCATGCCACAAAGTTTCTCTTGTAGTTCTGGTTCCCATGCGAATATAGGAATAAAAAAGCTTGATGCTGACAAAAAAACGTAGCTGTCTATTGGTAAAAGATTTAAAAAAAATCGGTTCAGTAGATTCCCCTTTAATACCACAATTTACTTCTATAGTACAGATTATAGAAAAAAGTAACTACATGAGGCAAGGGAGGTGAAAGATGACTAATAACCCTGAACATGGACTTCCAT…	556	1
257	24H_new11_K17	24H	C_24H_new11_K17	ACTCGTCGGCAACTAATAACAATAATTTCCGGCTACCTATTATAATGTTAGGTTCAATCACCTAAATTATTCACTATCTTCTTTAAACTACACCCACCTAACTCTATAAGAAATTCTAAAACTAAACAACACTACTNNNNNNNNNNNNNNGAAAATATCATAAACGATCTTGTTGCTTCATGCAGCTTGATCTAACACAGCCTATTTCAAACTGTAATACATGTTATCAC	230	1
258	24H_new11_K18	24H	S_24H_new11_K18	TTTTTATCATTAGAACTCAGAGCGTGTGCCAAATTGAGATTCTACCAAGTGAAGCTAATATAAGCGTGTTAAAAAGGAAATAGATGATTTTTTTAACAAAACTCGGCGATATTCTTTACTAATATAAGATATCTCCTTCCAGAATATGGAACCTGGACGAGACTGGAGTCACAACTGTTTTAAAGCCGGAGAAGATAGTAGCTTAAAAAGGCACAAAACAAAGGTTGGTGCTATAGTTTTCGCAGAGCGTGGGACTTTAGTTAGTAGCAAGTGTCGCAGGAAATACGGTTCCACCTGTTTGTCTTTCTCCGTTTAAAATTTAAAGACTTGTTTTAAGAGATGGGCCCTCTGAGTCAATTGAAGCTGGGAATAAATCAGGATGGATGACTGCCACTGAAT…	684	1
259	24H_new11_K19	24H	C_5TH_new05_P07	GTAATATAACAATTACTTTTACTATTATAAATAACTCTATACAATGATTAATGGTGTTGATCTTTAGGGTCCGATTTGCCATATTCCTTCTCCCACATGGCGATAAACTCTTTCTTTCTCTCTTCACGACGTTTGAAGTACTCTGGATACTGAGCTTTCTCCAGCGGATGCCAGTAGTCCAGCACCCAGTCTGGCGGGGTGACAACACGTTGATGGGCTACACCTCCCACACTCATAGGGAATTTTTTAGGAATAGGATGTTGTTTTAAGAACAGCTCCTCTTCTCCTTCTTTCAGTAATTGGGCTGCCTTGATCATGTCAGTCATTTTGGCGTTTTTATCAAAGCGCTCCCTGAGAAGCACAGCTTGGTAACGGTATACATTTAGATACAATTCAAAC…	642	1
260	24H_new11_K20	24H	C_72H_new20_D17	AGATTCGACTATTTATTGCCAGAAAACCTTTTACAAACACTGACTTCACAAAAAGTTAGTGTCAACTGTACATTCTAGTCTACTATTAGACGCAATTCCGAATTACATTGAAAATCTGAACAATCAAAACTGTCAAATATTTATCTGNNNNNNNNNNNNNNAAATCTTATTAATATAAATTATTATCTATTCCTCAACTTGGAACATTTCTTCAAATATTGCTGAATAAAAATGAGAATTCCTACTTCCTATCCACATTACTTACATTCGAGTTTGTAATCTATCATCACATATAATATTATGAGAAGCAAATAAATAAAAAAAATCAGAAATAAAAAACATGACCCATAAGAATTAAAAAAAATAGCACATGTAAAAAGTATGACAAATACATATTAT…	674	1
261	24H_new11_K21	24H	S_24H_new11_K21	CTCTTTCTTCTTCCTTAATCATTATGGACCCCTCTACGGGTGAAGGCCTCCTCCATTTGGTGCCTGTCTTTCGTTTTGGTGATCCAATTTTCACCGGCTTTTTTTAT	107	1
262	24H_new11_K22	24H	C_5TH_old01_P21	CCGGTATATATTTATTAAAGTGGTTCATTTCCAAAAAAAAAATATCTTTCATAAATAAACTCCTTAACTTAAAATTCCTGTGCACCCCAACGTATGTCTTGATTGCGAGCCTTCTGTTTTCTCTCCACTAGTGATGTCAATGCATCGGAGCGCACAGCTAATGAGTCGATCCTCTCCACCAGTTGTTGGTAGNNNNNNNNNNNNNNNNCTCCCATCACTACGTGCCCCAACTTCGAGTCAATCTTGGCATCCAAACGTGCGTTACGGATCAAATTTACAATCCAGCACTCAGCTTCATCGGGCTGCATATTTAAGTTCTCAGCTAACATTCCAATACTGATGACTTGATGGATGCGACaGAAAGTCTCGAAAATCATGAGCCGAGCGTTTTCGaCAAAC…	670	1
263	24H_new11_K23	24H	S_24H_new11_K23	TTTTTTCAAGAATTATGAAATATTTATTCACAAAACAATCAATCATTCTCTATTATAATAGAGACTGCGACCATAAATCAAATTCATAATCATACAACCATTCAATACATTCTAAAAGCAAAGGGTTATGCTGTGTAagaTTGTTGGTCAATTACCAAAATTATATTGAAAATTATACCATAAGACTGCCATATTGTTTCTTATTTTACTCTTAACTTTTCATAATACCAAACCATGAATTTAA	244	1
264	24H_new11_K24	24H	C_5TH_new03_N11	CTTTTTTTGGCTTTCAGAAACACTGGGCTTGTAAATAAATTTTTATTTTTGTCTGCAGCTTTCGGTAAGCTANNNNNNNNNNNNNNNNNTATCGGCTTATTTACAGTCTTCGTCTTATGTTCTGAAATATGATTTTCTATAGATTTAAAAACAAATTCTATATGTGTTTTACATTTCTTGCAGTATGCAGTTTTTGATTCAAAATTGATATTAACTTCCTCCTTTTGGAACTTAGGTAATTTGTCTAATATA	252	1
265	24H_new11_L03	24H	C_24H_new11_L03	TTTTTTCGATCAATGTTTGATCGCACCGGTAACGGCACTATGATGCGAGGCGCATCTTAGGCGCGTTCGCCTCTGATCCTGCGCGCGAGCTGAATGTCCTTCGGCATAATGGTGACGCGCTTGGCGTGGATCGCGCACAGGTTGGTGTCTTCGAagAGCCCCACTAGGTAANNNNNNNNNNNNNNNNNNNNCGCCATCACGGCGGagcTCTGGAAGCGGAGGTCGGTCTTGAAGTCCTGCGCGATCTCGCGCACCAGCCGCTGGAACGGCAGCTTGCGGATCAGGAGCTCGGTGCTCTTCTGGTAGCGACGGATCTCACGGAGGGCCACGGTGCCGGGCCTGTAGCGATGAGGTTTCTTGAcgccgcCGGTGGCCGGGGCGCTCTTGCGGGCCGCCTTC…	560	1
266	24H_new11_L04	24H	C_CPP_new08_A18	GAAAGTTCTTTTCAACTTTCCCTCACGGTACTTGTTCGCTATCGGTCTCGCGGTAATATTTAGCCTTAGATGGAGTTTACCACCCACTTAGGGCTGCACTCTCAAGCAACCCGACTCTGAGGAGCGTCCCTCTCGCCGCCTCGCTCCGTCGCTACGGGCCTGGCACCCTCTACGGGAAAGCGGCCCCGTTCAAGACGAACTTTGACGGGANNNNNNNNNNNNNNATAGCGGAACCTCCCGAACACCACATCTCCCGCGACCGTTAAAGCCGCGCGATTCAGTGCTGGGCTGATTCGCGTTCGCTCGCCGCTACTAACGAAATCCTGGTTAGTTTCTTTTCCTC	343	1
267	24H_new11_L05	24H	S_24H_new11_L05	GCTATTATTTAAATGCCATTCTAAGAAGCCATAAAGGTTTCTGCAAAATACTATTCGATTTGTGGCTATATCTGAAAATTTACAGCTGTATTTATAAACATTGATTAAAATTGAAAAACTACTTCAAAGCAAAGTGAACTACAAATAGTAGTGATTAGGTCTACTCTGAAGTAAAGTGTTAAAGTTTCAATCAATGTTTAAAACATGGCTGTTTACGGTAATAGGCAGATACAGTGTTTTACAATAACACATTTATCGGAAGATACAATGTTTTGTCGTAACACAGTAATCTGAAGATAGTGCCTTGCGGTAACACAGTAACCTGAAGATAATGTGGTTTGCTGTAATACATTCATCTGAAGATACAGTGTTTTGCAGTAACTCAATATATATGTAAAG…	662	1
268	24H_new11_L06	24H	C_72H_new19_H22	CTTTTTTTTTTGATGAGTTTTTTTGTTTATTGCCTTAATCTAAATGTTTACTTGACTTCACGCAACCTTCTGACAGCTGACCTGCAGGATGAAGCTGCGGTGGTGGagaAAACCCAGGCACCGCCCGCTACTGTCCTTTTACAACGCTTGCAAGACCAGATGCCAACACGNNNNNNNNNNNNNNNNNNNNNTCCACAGAAAGAGCAAGTATATTTTGCGTGTTGGGTGACTTCCATCTTTTTAACCATTTTACGGAGGGAGGCACCGTAACGTGTGCCATATTTTCCAGTAATTCCAACCTTTTTCGTACGTATTGCCATTGTGAAATAACCTGCCTAACACAACAGTTGACAGAAAagaGGC	363	1
269	24H_new11_L07	24H	C_48H_old01_M14	TTTTTTTGGTTTCTTTTGGTGCATATCCAACAAGCTTTCTTCCCTTTTATGCTTCTTTTTgtgTTTTTTGGCAGCTTTCTCTTGTTCTTCGTCCCGCCTTGCAACGTGACGTTCCCTTGCTTCTCTTTGCAgtgTAACATTGGTATCCTCTTCTTTTGGTaTACCTAACGCCTTAcaaGCCTTATCTTCAGGAGTGTCCGTCCAACTTGACCTATCAAACATATCAGGTCCTTCTTTTGCTCTAAAACTTCTAGCTTCTAATCCCAAGTATTTTGTCTTGCCTTCTGGTAGTTCCAGCATCCATTGTTCTcTagaTTTGATGTTGGAGTTCTTTAATGAaTATCCATCAAGTTTCTTTATTTTCATCTCCataGcTCTCTCctcTagatgTTGgtgcgC…	553	1
270	24H_new11_L08	24H	C_24H_old01_O02	GGGCATTTCGGGTTTCTCGATTTTCATTTCTTCTGGTTTTTCGATTTTCATTTTTTCCTCTTTCTTTTCGGGCATCATTTCCGAGATCTCCATCGGCTTGGCCTCTTCGGATATTTCTGCGGCAGCGGATCTTTCTTGTGGGTCCTCTGGGATGGGGTCTTCTTTCTTCACAACAGGCGCGACTTTCTCTTCCGTTGCAATGATGTCAACGTTGGCGATAGGGGCGCTCTTAGCGTCGATGATGTCTTCAGTCTTCACACTCAGAGGGTCGGCGGCAGGGCTGGGCAGCAGGTTGCAGTCAGCCTGGCTGGTCTTCACGAAGAACGTCCTCGAGATGCGNNNNNNNNNNNNNNNNNNNNATGCGTACTGCATCAcTAGAGgtgGGGCTAGCCTGTCTCT…	492	1
271	24H_new11_L09	24H	C_24H_new11_L09	ACTCATTAAATGAACTTTATTTATTTATTATTCAATTAAATTGAGCTTAAATTAAAAATAAAAATTAATAAATATCAGTTCAGTGTGACGTTTATTCAATCAACAATGTTTACTTTAACTTGTTCCAACAGTTTCGATTTGGTTCTGTTTATTTTCTTATACTTAGGATTCGCTTTCACAGATCTTCTGATACTGCTTCTGGTCATGACCCTGTCGAATATTTCTTCACTGGTGTCTTCGCTTCCATCATCTGAGAAGTGGTTGTTCATACTATCGTTCATTTTCTTTGTAGGTCTTAGTAAAACAGGTTCCGTCGTATCATCAGAAAACACACTATCTTCGAATGTTCTATCATCATCGCTCGTAACCTTTTCATTACTAAATTGACGCAATAATACT…	567	1
272	24H_new11_L10	24H	S_24H_new11_L10	TTTTTTTGCATTGCATCcgaGTCAGTTTTGCTTGTTGTTATCAACTCAAGTGCCCCTTTGTATTCCATCTGCAATTTATCgggTTCCATTTTAAGTCTATCTAACTCAAGGGTTTTAAGTGTCAAACTACTAGtCATaGTTTCCAaaAGTTTagcTTTGCTTTGCAGTTCTTCGTTTTCTTTATTTTTGAATTCAAGGTCAATTTTTAAGCTTTCATATTCCATaaaCTTCTGTCTTAATTCTTTCAtagggTTCGTCACTTTCTCTTTCCACATATCTCTCTCTGcgaTGCTCGAATCAACCGCTTCTTTGACTTTCTCATACTCGtctgataCTTCTACNNNNNNNNNNNNNNgcTCACATaGTTCGTTTTTAATTACTTTGGGTTTTTCAAACAAG…	640	1
273	24H_new11_L11	24H	C_72H_old01_J03	TTATTTACGCTTACAATATAATTAANNNNNNNNNNNNNNNNNCTTTAgtggtGACCTGCTGCCTCCTGCTTCCTTTTCTCAGCCCATTTGCTCACATTCTCAGGGGAGTTagaTAGTTTgtgGATCTTgTaAAACACGGGAGtgGCAACGGCGATCCCAATCATCCAATAACGCCagaTCC	181	1
274	24H_new11_L12	24H	C_24H_new11_O21	agggagcttatttctcttctggcttgccttcggggatccatggaggtccgacgggaacttctggcttttctgcgcgaactggcgttgaccaaCTCactgccGcgctgtgCcgtagaAAGTAGTAAGACCTTCATCCTAATTTTTTTCGGATTCCGTGTCAATAAAAgaTGAACTGTTACAGCCTTTGTATCACTGAcacTGAATTAGTACAAAAAAAAAATTATTTTTCCTATgtgCgTACTTcgaAgcGGTCGGCaAtCtatTGGTC	268	1
275	24H_new11_L13	24H	C_48H_old01_F11	CTTTTTCCTTTTTTTTTTTTTTAAAAAATTATATTTATTTTGCTTAATTAAGGGGCagctGGCCTGCctcgtccaAATCctcctcTAAATTCAAcacCAGCaAATCctgGACCAACATCAgctTTCTTATCatgTCcccCaccacCAGGAGTAgtgGGagcacaaCGGtatGCAAAGCgGtcTTCacCCAagcgaGCTGGGGcaTCAGGgggGCCAACGGcacCTCTCCTTacaGTctcagtaCgtACTGATCTCTTGAGGgTaGctggtacaATTTCAGGGGGCAAATGAAGGAAAATTctctAgtactcAataCCTTCATTTgggaggtaCCagtaAAAATGCctccacgcAAACTGTTCCTTcacGtatcctcTAAATTTCAAAAActgCatagcT…	550	1
276	24H_new11_L14	24H	C_48H_new19_A12	CTTTTTATTCTATCGACTAGAGGCTCTTCACCTTGGAGACCTGCTGCGGATATGGGTACGAACCGGCGCGACATCTCCACGTACATCCCTCACCTGAATTTTCAAGGTCCGCAGAGAGTATCCGGACACCGCCGCAAATGCGGTGCTCTTCGCGTTCCGAACCATATCTCCCTTCTATAGGATTCCATGGAACTCGAACGCTCAGGCAGAAAAGAAAACTCTTCCCGGACCCCTCGGCGGCGTCTTCAGGCCACTTTGGGTTACCCCGTCGAACGCTCGCTTTGAAACGAGGGAACGATTGTTGAAACGGTTCCGCTGCCGGGTTCCGGAATAGGAACCGGATTCCCTTTCGCTCAACGAGCGTT	365	1
277	24H_new11_L15	24H	S_24H_new11_L15	CGCCAATTACTAAATGAATGAATTTTCTCCTACATTTTATCAATGAAGAATACAAGTTTTTCACCCATCAAATAACTACTGTACGATTTTTGTATTACAGTGGGTATTACCAGTACTTTCACATAATATTTAGACTGGCAATCACAAATTTATGAACAATTTATTTCCTTTTATAGAGCAATATATAAGCTTGTGCTGAACATATTTTTTTGAATTTACATAGTGGTATTATTTTAAAAGACCCAGTCTCAGGTCGAATATTATATGAACGCACTGTAAGATTCAAAAATTGTAATTAAAATTAACTTAAATTACATATTAAATTACACATTTTAAAATTCAAATTCAATATCCTTAACTATAATTTTGGCAAAGCAAATATACAAAAAAAAATATTGA…	581	1
278	24H_new11_L16	24H	C_5TH_new06_C12	ATTTAAAATTATTTTATTTTATTTTCTTAGACCTACACACCAACTCTCACTGGTGGAGATACTAGTATAACCCCATCACCTCTTACAAATAACATAGGGATATTCCTTTTGGTGGATCTGTATACTTCTTCATATGTTTCTTCATCAATTTCAACTGTGGTTATGGTTTCCTCAGCATCACCCAATACCATATTTAAATGTTGATCATAAGCATGTAGTTTCCCACGTAATTCGCGTTCATTTCGCATTTTTACATAAATTCTTTCATCTAGACTAAGCCTGATTAAATCCAGAGGTTCCTTCACTGTCATTACCGCCACAGCATCAGCGTCGTCTGCCATGGTTATAGAATATGTAAAGTAAAACCAAACAATTAATAGTTAATTATATTTTACTAAA…	524	1
279	24H_new11_L17	24H	C_5TH_new01_J22	TTTTTTAGAAAGGCATTTTATTTTATAAAAGTACAAAATGTTTATCTTATTAGTTTATAGGAATGTGTACTTAGTTGGTACTTTCTTCTTTTATAATAAAAACTTATAAATAGCACCACAGTTGTATATAGTTTCACTTAATTAGATCTATTTTTCCCACTAGCAATATTCTTACAGTAAACCATAAACAAAGAGATAAATAGGCAGAAATAAAGGAAATAGACAAAAAAATTGTCTATCATGCATACTTGGTAGTATGTATGATAGCTCTTGGAGTATGCCAATTTTTTTAAAGCAGTATTTTACCATGAGCAAACTTGGCTAGCTATGTTCTATAATATTGTCACTCTTTTAACAGTATCAAATGGCTCTTTAATCAGTCTATTTACTTCTCTGTAT…	661	1
280	24H_new11_L18	24H	S_24H_new11_L18	GGAAGGCTAATAGTTTATTCGGTGTTATGTATTTAGATATATTTTACATATGTACAAAACTTAGAACTATAACTATAATAAGTGACCCAAAACTTAAAACTACAAAATAATAAAATGATTACTCAAAGTCCATTTTGCTCGCCAAGTCGTTTATGCCAGTAACAATATGTTTTTTAAATGGTTCGAGTACGAGTAATACTTGAAATCTTTTTATCTTTTAAAATATGTGATGTTTTGTATGTGAACACTTTGTATAGTAATAGGGTTTTCTTATAAGGGCATCTATATCCTCAGGACGATACTGTTTGAGGCATCCACAGGATCTCTTGTTCCGGGAACTTGTTTCAAACCCTTCATAACCAATACTGCAAGTTAATGGTTTTATGTTAATCTTTGCTA…	643	1
281	24H_new11_L19	24H	C_CPP_new10_A21	GGCCGTAAACCTTTTTATTTCAGTCCACAGTTTACTTAAACTAGATTACAGCCTGCGTCCTCGTCTACCACCCTTCCTACGGGTTGAGTCTGATGGCACAGGTGTTACGTCTTCAATGCGGCCAATCCTCATGTTGGAACGGGCTAGGGCACGGAGAGCAGACTGAGCACCGGGGCCAGGTGTCTTGGTTTTGTTGCCACCGGTCGCACGTAGCTTGATGTGTAAGGCTGTGATACCTAAGGTCTTGCATTTCTCAGCAACATCCTGGGCGGCTAACATAGCGGCGTAGGGAGACGCCTCGTCACGGTCGGCCTTCACCTTCATACCTCCCGTTACCCTGGCAATAGTTTCCCGGCCAGACAAGTCGGTAACGTGTACGAATGTATCATTGAACGAAGC…	539	1
282	24H_new11_L20	24H	S_24H_new11_L20	AGGTGAATATAACCATTTATTTGAATAAAATGCTTTATTTTATTTAGTATTTCTTTGTAACACCAAGATATTTAAGTTAAACACTGACATCAAGTAAATGTAGATATTAAGTAAACAATTATTATTTTAACTTTTACCATTATCATTCATAAGTCATAGAAAAAAAATAAAACAATATCTCAGTCCTTCT	190	1
283	24H_new11_L21	24H	S_24H_new11_L21	GCTAGGTTATTTATTGCTCAATTTTAATTTAATAATCGTATTATTCCCAAAGGACACAGTGTAGACACCTTATGAGATTAGTAAATGAATTAGTTATAAATATATTTTCTAAAAATCAATATTGATCATTATTACAAAAATAAAAGAACTTTGTACTCTCTATAGACTTTGCACAGTCCGAGTTCACAGTGTCACAAATAAAGTTTTCAAAAGTAACATTTTTTTTTAATTATTAGCACAGCACTAATATTTTATTATAATCACTCTTAACTACCGAAACCAAGTAATTAACATCAAAATAATGAGTTTTAACGAGACTAACTGAAAGCAAATATTTTTTTTATTATAACTATAATTTGTATTGTATTCTTTTTATTGACTAAAAAAATACAAAAAAAA…	662	1
284	24H_new11_L22	24H	C_5TH_new06_F10	ACCCTATAAAATTTTAAATTTTTTCTATTAAAAATACTTTAACCCCCATTATGTATTCTTATATTAAAATTTATTTTATTAATTTTATTTTATTAATTTTTCCCCC	106	1
285	24H_new11_L23	24H	C_5TH_new04_K06	CACCTAAGGATTAGCTTGAAGACTTCAGGTAGTCTTTCAGCACATCCAGCGCTGGTGTCTCCTCACCAAAGTCTTTGATTACTACGCATGAGCATCCAACAATCTTTCTAGCCTTGCCATCCTTGTCAATTTTACATAAGCCTGCCCATTCACCAAGTTTTTTGTTGTTGTCAACCTTGACGAGGGGAATTTG	193	1
286	24H_new11_L24	24H	C_CPP_old01_H20	CCATTTTCAAATATATTGTTTAAACTTAGAAAAAGAAACCTAATATTTTTCCTCCGAGATGTTTCCTTCTGGCTTCTTCATGGTCCATGATACCACCACTTGTTGTTAAGACAAGGTATCCAAATTGCCGGGATGGAAGAAGGCTGGTCCACCTTTCGATATCATTGATAGGCACGTCAAATCTTGGCGAGATAGCACCACATTTGTTTAGTCTTCCAGTGAGGTTAACTACTATTTTACCGGCTCTGTGATCATCAACTATTTCAAATTCACCAATGTATCCATGCTTCATCATCACAGTAAGAAACTTGACGATCACTTTTGAACATGGCCGGATGAGCACTTGCCTCTTGCCTCTTTTCTCGGCATTGTGTATAGATTTAAGAGCATCACTCAATA…	475	1
287	24H_new11_M02	24H	C_48H_gen03_F07	CTTTTTGGTTACCTCTAAAGATTTTATTCATATCTTCGCTAAAGTTCTTAAAAATAAAAGAAAAATATATGGCAGGTATTTTTTTTTTAATCGAAACATGGCTTTTTTAATTTAAAAAAATTAGAAATAAATCATTCAATATTTTTTTTTTTGATAACTTAAATAAcacATAGCaaATTTCTTAcgaTGTTACATTAATTTTTGGGTTTTTCAAACTTTCgggCCTATTTGGAAGTTGGAACCTTATTATTActgTTTTCCTAGATACCTATTTTATTACGTATTATTTTTTCAAgTACATCAATTTTTACCTgTcacctcaccacATTGATAcacTGCAATAgaCgTGACAAcgcACTGAATAGCGCgTaAacagagaAACTTAAAgtgAcacCTTGC…	406	1
288	24H_new11_M03	24H	C_72H_new21_A13	CTTAGGATGCCTGTCTGACTAGGGAAGGTTGGCAGTCAGTTTCTTGAACTCGTCCCTATCCTTCGCGAGGCGAAATAATTGTGCGGCGCTCGCGATCACGGTCCACTCTCTGATGTTTCTTAGCCAATACTTGCCTCTTGGGAATTCTTAGCACCTCTGTCTCATCTAAGGGACGTCAGGAACTCGGGGCTCCCTTTTTCCGGGACTATTCTGACGACTACGGAAAATAGTGCAGTGTTTTCCCGTTGCCTTCTGCACATTTTAGTTACGCAATGGCAATACCAAAATACATTAAAAGTATGCCTATATTTAACATTCTGTATAAACTTTGTTTTGCCTATTCATTTTCCTTCAAACAAAAATTGTAAAAAGATTTAAATGGTGCGTAAAAGGTGAAAA…	665	1
289	24H_new11_M04	24H	C_24H_old01_O02	ATGATGGGGTCTTCTTTCTTCACAACAGGCGCGACTTTCTCTTCCGTTGCAATGATGTCAAC	62	1
290	24H_new11_M05	24H	C_24H_new13_D18	GGGACTTGGAGATGTTCTTTTGCGCCTTGCCGGATTTCTTGGCGGCCTTACCGCTAGTCTTGGGTGGCATGTTGCACGCAACGAACGATTA	91	1
291	24H_new11_M06	24H	C_5TH_new02_D14	GTGTTTTAATAATTTACTTTGCCATAATATACATTATTATCTACAGTACAGTAACAGGATCTTAAACTTTGTAGCCAACAGTGTGGCGTTTTCCAATGCATTCACCCACATAGAACCAGAAGACCACCTCCATTCCCACCAGCGTGTTGAGTGTCGCTTGCTTCACTGTTAAGTTCTTCCACGCCCCTGACCTGGCGTTGGACAACAGTTTGCCGATACCAGCTCTGATCTGTGGGATATCGCTAAGTTTGGGTGGTGTCAGTTCCACTTTGGCGTACTGCAAAAATATATTGAACTTGGGCTTCGCTGCTGTGATAGCCGAGTTGACCAGAGACGGTANNNNNNNNNNNNNNNNNNNNGTTTTTTTAATGCAGTTAATTAAGTAAAACAAATGAAGGC…	462	1
292	24H_new11_M07	24H	C_24H_new14_J16	AGCCTCGGAGGTACTATAATTAATTGTATTATAATTGCTTTACATATCTCACATATTTTCATCTGAACGATGGCCAATTTAGACCAGCTTGGCTATACTGGTTTACCTCGAGGGAGATGATCCC	124	1
293	24H_new11_M08	24H	S_24H_new11_M08	ACCATTTAAAATGAATTATATTAAAAAAAAAGAAATAAAACAAAACTGAACTAAATCGGTCACAAAGCGGAAATAAATAGCATTTGATGCTGTTACACTGATTTTAATGAAGTTGCATTCATTTGAGCATAGATTAACAATAAAAAACAACAGGTCTGAGTAAAGGTCACACAGTGGGCCCCTCAGTTGGCACATTCAAGAGTCCTCGTCTACATCTGCAAGGGCCCGTTTTGTTGCCAGCGTCAGGGTGGTTCCGTTGAATGATGTCCAAGTATCGGGTTTCGTGGCCTTTGTCTCAAGTGTCTTTCTTTTCGCTTTCGTTTATAGTTTTGCTTGTTNNNNNNNNNNNNNNNNNNNNNNNNNNGCGTTGTTTACTGAACTTGCCCATGCCTGGCTGaT…	516	1
294	24H_new11_M09	24H	C_CPP_new09_H23	CGAAAAATATATGTATTGCTCACATTTTGCTTTCAATCTCAGGAAAAGCAAACTTATTTTCTTAAATTTTTGTTTTGTATAGAAAATTAAGTATATATCTTGAACATGGCCATTTTGTTCGTTATGTTGTTTAATTTACTTGCAATTAGGTAAAAATGGTTTTGGCGCTCACGTCATAAAATTTGCGTCGCGCGTCAATCGCTCCGTGCTTTTCACTCACGTGAAAGTCATAATTCGGCGTCTCGTTTGCGAATTTTATTTTTCGGATTTTATCCATATCGTACCGACGCGCTGCGCGCTCTTAATGTCACTTTGGTCTTTTTACGAATAGAATTCATTGTAATGTTTCTTTTCaaAACACTcGACGTGGAcggttCagcaaCTTTCTCTTTTTCttTg…	403	1
295	24H_new11_M10	24H	S_24H_new11_M10	GTATTGGACTAGACGCATTTTTAATTTAATTTTAGGAAGGCAAAGATGTGTGAAAACCAATCGAGCGCTAGGTTTAGAAGGAAAACGAGCTCGCCGGAGCCGGCGTCGTATGTACACAGTGTCAGGAGAGAGCATAAAACTAAAATACTGTGGTGATAAAGCGATACAGACACCCGCACACAACATAGTGCATTTGCATCAAATCCTGAAAATATTTTACTCCATAAAACGTCCTTATTAACAGTGTGGCAACGTTATAGTAGTATTCATTATNNNNNNNNNNNNNNNTTCTAAAAAATACATTAGCGCAACATTGTCCACACTGTCGTATATGTAGGGACCGACCCTGACCGTAAACAAATAAATAATTTTATCTATAATTAATTGCTTAGTGAATAT…	539	1
296	24H_new11_M11	24H	C_24H_old01_A22	ACTTCCGATTAAAAACTAAAGTATGTCGTTCGTTACAACTGAACCGAAGATAAAATCCTCGCTTCTGTGATGGCACTTAGTAGGGGTGGAGTCCATAGGCACCCGTCAGGATAGGAGTCGGTACACCCACATGGGAGATTCTCGCAATAGGGGATGAGTAGATGACGGGAGATGCGTAGCGGGTTATGATCGGGGAAGAAATCACAGGCGAAGTGAGGATGCCAACGGAGCGTTTCTGGATCTGATGGGATTCCTCCAGGGCTTTAGCTTCCAGATGAGCGGCGCGCGCGGCGGCTACCTCAGGAGTTTCAGTTGGCGCAACCGGTAAACCAGCTTCAGGGGCCGCAGGGCTTTCAGGTGCAGGCTCCGCTTGAGATGGGATAGCGATGGACTTCAGGC…	642	1
297	24H_new11_M12	24H	C_48H_old01_C18	CCTTTCCTCTTGGTCTCAACAAATATGATAGTCTTTGCTCCAGGTTCTTGACTTTGTCCAATCTCTTGAAGTAGAACATTTAATTTATTCTCTTTTTCATGCTCCTGGCATATATCTACAATCTGTAGAATGTTGTGGTTGGCAGACAACTGCATAGATCCAATATTGATTTGCAAATAATCACCCAGATAGTCTTCAGCTAATTTTCTAACTTCCTTGGGCCATGTTGCAGACCACATTAAAGTTTGTCTATCAGGACGAATTTGTTCTATAATTTTTCTTATTTGAGGTTCAAAACCCATGTCCAACATACGNNNNNNNNNNNNNNNNNCTAAGTAAGTGCATCTCTGCAAATTAGTTGTCCCCTTTTCCAGAAAATCTATCAATCTTCCAGGTGTG…	544	1
298	24H_new11_M13	24H	S_24H_new11_M13	GCTCATGTTTCCGACGTGATTACCTGAACTAATTCTATTTTCGGTCATCATTTTTGCCAAATATGCCCACTAGGGGTGACTAAAATTAGAAACTTATCACAAGTATTTATTTTATTGAAGTCCAACACTAAACAAATTTCACATTAAAAGTCACTTTTAAATACATATGCTACGCTAAAGTTTATCACGTCCACCAACTTAGCAGGGAATATCTTGATAAAACTTTAAAAAAGACGACGACACTCGATACCCGAAGGCGACATCACAAAAGTCC	274	1
299	24H_new11_M14	24H	C_CPP_new08_A18	GCCTCACGGTACTTGTTCGCTATCGGTCTCGCGGTAATATTTAGCCTTAGATGGAGTTTACCACCCACTTAGGGCTGCACTCTCAAGCAACCCGACTCTGAGGAGCGTCCCTCTCGCCGCCTCGCTCCGTCGCTACGGGCCTGGCACCCTCTACGGGAAAGCGGCCCCGTTCAAGACGAACTTTGACGGGANNNNNNNNNNNNNNATAGCGGAACCTCCCGAACACCACATCTCCCGCGACCGTTAAAGCCGCGCGATTCAGTGCTGGGCTGATTCGCGTTCGCTCGCCGCTACTAACGAAATCCTGGTTAGTTTCTTTTCCTCCGCTTACTAATATGCTTAAATTCGGCGGGTGATCCTCCCTGATCTGAGGCCAACG	379	1
300	24H_new11_M15	24H	S_24H_new11_M15	CAGTCCTGTAACTGTTTAAAGACGTGTGGTAGCCGTTGTTCATAGTGCTGTCGTTGCGCCTCGTTCGTCTTCCGTAACTGGTCCATGTATTCCTGTTTTGCCTCTTCGCACGCTTGACTTCTGAGTTTCATGTTGATTTTTTGTTTTTCTACCTCCGCTCGACTTAGGTTAAAGTCAGCGTCCGCCTTCTGGAATACGTCGAGGGCTCGCTCCGACTCGCGAGCCGCTCGCTCGTACGAGCGACGCGCGCGCTCCAGCGATCCCACCGCCGTACTGAGAACCGCCATTTGTTTCGAACCTTCGTTTAAATGTTGCTTCCTCTCCTCGCGTAACTCTTTGGCGAGTAGATGCAACTCCCGCACTACATTTGACTGTAAGTTTTCCGCCACAACTTCGCGC…	577	1
301	24H_new11_M16	24H	C_48H_new15_M02	TTTTTTGAATTTTATATATTTTTATTATTCTTAAATCTATGTTCACGAGGTCTCCATCGCGGTGGCGGTTTCCTCTNNNNNNNNNNNNNNGTCTCCGCCGAGCGCCGCCAGCCTGCCCTTCGCTCTGCGGTCCagaATGGCTTTGCGGTCTTTGTTCATCTTTAACTTGACGATAACACACTTTGAGGGATGGATGCCCACATATGCTGTAGCTCCGCTCGCCTTTTCTCTCTGGATCCTCTCAATGTACACCACAAACTTCTTTCGGTACACCTGCACTACTTTGCCGACCTGCTGGCCCTTGTAGTGACCACGTACAACCTGTACTTCGTCGTCTTTACGGATGGGCATAGATTTAACGTTGAATTTCTGTCTCAATTCTTTGGAAAGTgGagACGA…	543	1
302	24H_new11_M17	24H	C_5TH_new04_P21	ATGATTTTATGTATTTTTATTGGTAAAAGTATCACTTTTGGGGCGCACTCGTGCTCGAGCTCTTGGAATCCCGAATTGAAGCCGAACGCCTGCGTTTGATCTCTTCCTGGCGACGCACCTTTGATTCCTTCTTCCTTTGCGCAAGCAGTTTAGCGTAATCTGCCTCAGATGCCTTGCGTTTGGCCAGACGCTTCTTCTTGAGGGCCAGTCGGTGACGTCTGCGCTGTAGGACCACTGGGGTCACTAACCTCTGGATTCTGGGTGCCTTATATCTGGGTTTAGCGTTTTCTTTGCCTTCCTTAGCAGGCAGGAGACGTTTGACAACATAACGGCGGACATCGTCCTGTTTGCTCAGGTTGAACAACTTGCGGATCTTGGAAGCCCTCTTGGGTCCTAGAC…	757	1
303	24H_new11_M18	24H	C_72H_new23_F24	AGTGGCTCATACTCTTCTTTGCCGACAGGATTGTTTTCAGTGTTTTCATGGTTTTCAGGGTTTTCTTCAATATTGTCAACACTGAACATTTTGATTGATGACAGTTCCTCAGGCGCCGTACTAGAAGGTAGTTTGCAGCCCATTTTGTTGAATGCATTC	159	1
304	24H_new11_M19	24H	C_24H_new11_M19	ACTATTAATTTACACGTTCTTCTCTGTTCTCTCGCAGTTTTTCAAATAATATCCTCTTATGAGTGCTGTTGGACTGTTTGACTGTTTTGCTCATAAATATCGTCAACATGGTATAAGTGTGTTACGTTTACGTTTCTTCATTCTTGTTAGATATTGTAAGCATCGACAACCGACATCGCATAAATACTTTTACCGGGACCATGCGGCGTGCGTCCCATAGCCGTCAGTGGTATACATACTTAATGGTTGTACACACGTATGATTTTTATCGCATTTCTCGTAATGTAAACCACTGTTTCCCAAATTCACACTTCATTTAAATACCGTTACATTTTCTTTCTGTAGATCGACTTTAATGTAGGTAATGACATCGTGTTCGTAGGTACTCTCACTTCTGAT…	558	1
305	24H_new11_M20	24H	C_48H_new19_A12	GCTCTACAGACTATTCCGAGCCCCGACATCGAACTGAGGTGAATTCGAAACTCCGACGCCGTGGTGCACGTGTTAAGACCGCTCGCACCGATCGTCGCGTTCCAAATGGGCTTCGACGTCGCACCTTACGGATAAAGCGCGACTAGTAAAGTCACATTGTTTAGAGCCTCCCGACTCTCGGGGCTCCACAGTGAGCATATCCTTGCCGGATTCGGCTAGGCTGGCTTCGGCCTTAGAGGCGTTCAGGCATAATCCCGCGGATGGTAGCTTCGCACCACCGGCCGCTCGGCCGAGTGCATGAACCAAATGTCCGAAACTGCGGTTCCTCTCGTACTGAGCAGTATTACTATCGCAACGACATAGCCATCAGTAGGGTAAAACTAACNNNNNNNNNNNNNN…	682	1
306	24H_new11_M21	24H	C_24H_new13_D18	ATGCCTTGCCGGACTTCTTGGCGGCCTTACCGCTAGTCTTGGGTGGCATGTTGCACGCAACGAACGATTAAAAACACACTTGAATACTGTAGTACTGCGAGCGCGACTGTCTCGTAGTCAGTTAGCGAGAAAAGTGATC	139	1
307	24H_new11_M22	24H	C_24H_old01_I13	GTTTATAAAGTTTTATTGTTTACTTAATTTACTTTTTGCTGTTAAGGATGATACCGTCGTATTTCTGCTGGAACCACTTCATGGCATCCTCCTTGGTCAGGCGGTGCGGGAAACCGACCTTGCCAGTCTTGCGTCTCCTGTGTGCTACGTTGAATCCAGGCCTTCCAAGGACAACATAGAAGTCCAAACCGTAGATACCAATGGAGGGGTCGTATTTGATACCCAGATCAATGTGCTCCTGGATACCAAAACCAAAGTTGCCCGTCGCTGAGAAGTTGTCACGTCTCAACTCATATTCTCTGACTTTTAAGCCCCTCTCAAGGATCTCTTCAGCCTTGGCACCTCGTACGGTACAGTGGACTGCAATCTTTTCATTACGGCGGATACCAAAAGACCTGA…	643	1
308	24H_new11_M23	24H	S_24H_new11_M23	GCTATTTGTATATTAAATATATTTTATCAGTTTTAAAAAATAGCCTGAATGAACTACTCTACAGGTCTACAAAATAAATTATTTTTTATGTTTAGCCAAACTATAAATTACTATCCATGTATCCAAAATTTACAATTCCTANNNNNNNNNNNNNNNNNNNNNNNNNNNCAAGAATATTAAAACATTAATAGTTATTTCCCAAGAACAATAAGTGAATTGGGTACTTGTTACTTGAATACTTAGGAATAAGTAATATTTTTACTAACAAAGTGATTCTAAAAAAGTGCAAGTAGTTTTGAGTAAGTAATACAAACTTAAATAAGCACCTAACAATTTAATTTGACGAAAAAAGTTGTATAGTGGTATCGAAAGTTGTGATGAATAAAAACGTCATCCTCA…	746	1
309	24H_new11_M24	24H	S_24H_new11_M24	CAAGCTTTTGAACATCTAAATTGGATTAATAATGCAAATATAGTTTGTCATTTATACTCAAAATGCGCAATCGACCCTAAAAAGCAAACGAGGGAACCAAATTTTCACTTCTTTCGAAAAGCTAGTCATTATCGCGTATAGGGATACTATAGTCTGGTAAGTTCGTTATTTAGTATTTTATATTTTCTTAATTGGCTCAAGTCTGGTTTGGTCAGCATCGGCCTTGACTAGTTATTATCAGTTCCTTATTAGCCTTATTCTCAAAGAACTGCCAACGGCCAAATTACGTATTTCGTGAAAACGCACGCGCACACCATTTTGCTTGCTTGTAGGTTCGAGGCACAATATCACTCATGCTGAATCTCTGTCACTGAATCGACCCCTTGAGGTCAGTCAGAG…	702	1
310	24H_new11_N03	24H	C_72H_new19_J09	ACTTTAGAAACTTATCATTTATTACGCTAAAACTATCACTAATCACTACTCCTCGTCCTCAACAACCACTTGTTTTCCTTTGCCGGGGCGATTGGGCTTGCGGCGGGATGGCGAGCCGGCGGGCTTGGGTTTAGGGGTGGGAGGGTTCTCTAGCGCGTCCAACTCAGCGTCTGTCAGCTGACCCTTGTACCATTCAGCGCATTCAGGCACTTTTCTCGCCCATTCGCATTTCTTGTTGACGTCATCGAAGGCTTGTCCCAGCTTGCAGCCCGACCGGCGTGGAGTGTTGCCGTTGATACATACGAAGAAGAACTGACAATCATCAGGGTCGGCGTACCGGGGGTGGGTCAGACCGAAGGTCTCGTTCACAGCGGGGCAGTCGAATTGGAACACATCAGC…	636	1
311	24H_new11_N04	24H	C_24H_new11_N04	GCGTCATTTTTGTGTTTTTCTGTGTATTGGTGTCTGTCCTTTCTGTTTCTTTAGGGATATCTTTCCCCTTTAAGTTGATGATAGATTTTTCTTGGTTTGCGACTTGGGGCTCTGCAGATTTCACAAACACATTCTCCGGAGCCCATTCCAAATACAACGGAGATGACTTAAACTGCGAATATGCTAGTTTGCCAAATGCCTTTTTAGCTTCGTACGGCTCTATGAAGTCCACAAGCGCGGTTATACCGTGGCTTGGCATCAAAAACCGTGCCAATTGGCCGTATTTTTCAAAAAGAACTTTGATTTCGTCTTTTTCAGTGCCAGCGGGTAGGTTTTTTACGAGGATGCACGTTTTGGAACGTTTTTTAGCGGGCCTATTAAACGCATCCAGATAGACGC…	666	1
312	24H_new11_N05	24H	C_CPP_new08_A18	gAAATCCTGGTTAGTTTCTTTTCCTCCGCTTGCTAATATGCTTAAATTCGGCGGGTGATCCTCCCTGATCTGAGGCCAAC	80	1
313	24H_new11_N06	24H	S_24H_new11_N06	TTTTTTGCGATAATTTATAATAATTTTTGATGTCATAGCACACTGGGCCGCGTATCTATCGGTAGACTCGAATCTACCGACTAGGGAGTCTCCCATCGTCTCTCCGCTACACGGACGCGGCCGCCGATAGTGCTCTATCACAGAGTAATGACATAAACGCGCGACTCGTCagaGTCCTCCATTGCCCCAGGCCCGTACTCGTGCATATAAGTTACCTACATACCC	225	1
314	24H_new11_N07	24H	S_24H_new11_N07	CGCTTGCAAAATTATTCTATAACTCGAATATACAGTCAAACTAGATCCTAGTACAAACACAGCATCACTGGCTGAAACTTGATTTCTCACTTTTTCCACTCTTTCTTTAGGTACATTATCACCAAAGAATATAATATCTGGTTTCAAGGGTCCTTCACATACTGGACATAATGGTGTTTTAAATTGCTCTACCTGGTCCTTAGATAGCTCTACATCCCCATCAGGTCGTATCATATTGATACTAGCCTGCATACTAGGGTTCATCTTTAGCAATATTTCTTGTAGCTCAAACCTGTCTATTTCATAAGGACAATTGAGACATTTTACAACATATCCACTTCCATGAAGTCCAATTACATTTTCTGAACCTGCTCTATGATGAAGTCTGTCTACATTTTG…	564	1
315	24H_new11_N08	24H	C_24H_new11_N08	TCTTTTTTTTTTACGGTTAAATCATTTACTCTATATCACGCAACCTAACGGAAATTAATAAACATAAATTAATgTaGCCCTAAGTACAGCGCGGCCGCTTAAATGCGTCCAGCGAAAGTGCCTTCTCCGCGCTGCGTGTCCCACTTCTCGACCCACTCATTTGGGCACAGCGATGTGAAGGCCCGCTTGAAgtACTGGCaTGGCTCGTACTTCTCGCCGCggaCCTTCTGGCAGCGgtgGAAGTCCAGGTAGCTTTGataGCAgtGTCTGGTCTGGTTTgtgTTAGGGAACCgtgGGTCAAAGGgtgCGGTTTTGATGTCGGCTACagaTTTGATCATTTctgGCATTTTACTTTTTGttctcCCAAATTAATTTCCTTCCAATTTATCGAatagaAAA…	415	1
316	24H_new11_N09	24H	S_24H_new11_N09	TTTTTTAAATGTATTTAATCATATTTATTGCGGAAGCTTCAATATAAATATACCTAATTTTAGTTAATTTAATAAAATATACANNNNNNNNNNNNNNNNNNCGTAATATTGATTACAAATGTCATGATTTTATCaaaAAATTAAATAACCTTGTTAATAATAAATAGTGTTCGTATTATGATAATTTAACGCTTGCGTGCGATAGCTGACTTTGCGCGTTATGCGTTTACTTTATATACTCGTAGTAAGTCCAATACTAATATCATCGCTCATTAAAGCCATCGGCACCAGATTATGACTTTCCATACACAATATATACAGCTGTCCCGTAAATAGTACGCCATATTTTATATCTAAAGGGTGATAACTGACAGCAAGGCCTATTAAAATAACGCAATA…	696	1
317	24H_new11_N10	24H	S_24H_new11_N10	GTTATTGTATATGAGCATATTTAATATTTTCTTTTTCAAAATTGTAAAACTCACATTTTGAAATTGCAAAAATTATAACTAAATTCTCATATCGTTTATAGTAACAATCGCCATTTGTTTACTTCATTTCTGTATTACTCTCAAAATTAATAATAATCGTAAACCATTTATACATCTCTAATAATAATATATTTTAATGTCTAACAAATTCATTTCAACTTTTTACCACGATTTTCGTTATTTTTCGTTATTCCAACATCAACTTTCTCATATTTCTAATCAACTTTTTTTATAATACTCTAAACATACTTTTTACAAATCTCCATTACAAGAACTACTGTCTTCTTTCTAATGCACCGAATGACGTAAGTTTTAGAAAAATATTGGAATGATCTGAAA…	631	1
318	24H_new11_N11	24H	C_CPP_new07_C12	ATGAAAGGCCTTTATTAGGAAGTATAACATATTATGTCAAAAATATGTATTTGTTACTCTTTCAGACAAAAACTACTGAAAAGATTTAACTGAAACTTGTTGGAATGGAGAAAGATGATACTCTATATCAACATATATTTGCTTTTTAACCCAGAAAAAAGCATTTAAAAAATTTCAATTCCATTAATTAAGTGAATAGAATCAAAAACTGATTTAAATCTGTTAATTTTCCTTTTTAATGTAATTTCATTCTATTGTTTTGCAGGATTACTAATAAAAAATATTTTATAGGTACTAAATTATGCCAGGTTTGTCAGCATGAAATTCATTTTTCACAAATTCCGAGAAATGTTTTCTGTGTTANNNNNNNNNNNNNNTGTGTTGATCTTGGGTATCTCC…	609	1
319	24H_new11_N12	24H	C_CPP_new08_A18	CGGTACTTGTTCGCTATCGGTCTCGCGGTAATATTTAGCCTTAGATGGAGTTTACCACCCACTTAGGGCTGCACTCTCAAGCAACCCGACTCTGAGGAGCGTCCCTCTCGCCGCCTCGCTCCGTCGCTACGGGCCTGGCACCCTCTACGGGAAAGCGGCCCCGTTCAAGACGAACTTTGACGGGANNNNNNNNNNNNNNATAGCGGAACCTCCCGAACACCACATCTCCCGCGACCGTTAAAGCCGCGCGATTCAGTGCTGGGCTGATTCGCGTTCGCTCGCCGCTACTAACGAAATCCTGGTTAGTTTCTTTTCCTCCGCTTACTAATATGCTTAAATTCGGCGGGTGATCCTCGTTGATCTGAGGCCAAC	372	1
320	24H_new11_N13	24H	C_48H_new16_M09	CCACACAGGTACAACAGAGATCTAAATAAACAAAAAAAAGAATAATACGAATAATAACTAGTGTCGATTATTTAGGATATGATAATTAATTATGCTCGATAACAAAAAGCTCTTATAAAGCGATGTTCGAATGCGAGGAGACTAGAGAAAAGCGGATTGCCTTGTGAGTTAGCGAGCAGTAATGGAGTCTACTGCATCAATTAGCTGTTTTTTTGGTGGGTGGGGGGTTGGCCTTAACACACATATATACATAAAATGCTATATAGGCTGGACGTGAAATGTTACGTAGGCGAAGCACTGAAGGGTCGTAGAGTTAGTTTTGACAACATATATCTAGTAACAAGGCAACAGAAATGGCACGTATGCAGGAAATTGTCGCCGCTTCTAATGCGCGTCATT…	658	1
321	24H_new11_N14	24H	C_CPP_old01_J17	GTCACTACCTCCCCGTGCCGGGAGTGGGTAATTTGCGCGCCTGCTGCCTTCCTTGGATGTGGTAGCCGTTTCTCAGGCTCCCTCTCCGGAATCGAACCCTGATTCCCCGTTACCCGCGACAACCATGGTAGTCGCAGAAACTACCATCGAAAGTTGATAAGGCAGACATTTGAAAGATGCGTCGCCGGTACTGGACCGTGCGATCGGCAAAAGTTATCCAGATTCATCAAAATTA	235	1
322	24H_new11_N15	24H	S_24H_new11_N15	TTTTTCCTCATCTCTCGTTTTTCTTTCCGCCCCCTTGTCACAAAACACTTTAATCTGACAGTATCCTCTGTGATAAACTTGCGTATCTCTTGGATCCTCGAATGTGTCAATTTGAATATGAAGTGGTAAGCCCTTAACACCCTTTTGACTGCTGAAGTCCGTACTCAAACACTGAACAGCGATGTTGATCTTAGCAGCACTCTCCAGTGGGTTCCAGTAGACAGCGATGGCGTTGTGTGAGACCTCCTCGATGCAGCCGGCGAGTCCGATGCTGTTCTTCGTGTCGGCGTCGAGTATCCTTTGTTTGACTGAATGCTGTCTCCCGTGCCagaACTGCCATGCCTTAATTTCGTCCTCTGGTGATTTTTCTTCTCGAAACATAAGCATAACGACGCTCTT…	441	1
323	24H_new11_N16	24H	S_24H_new11_N16	TTTTTTATCTGTATCTCGTTTAAAACTGAGGGTTTCAGTaaagaTGATGTTCGGTTTCTATTAcgaTACTGCAGTtgATGGTCTCTTAATTGTTGTGCAACATATTTGTTGTCATTTTCCACATTGACCTGTCTGTTTCGGACTCTCAGGCGTTGTTGGTACAACTCCAACTCTCTAcgaAGTCTGTCCACTACTAATTTCTGAGCATGACTTATAGAAACTATATCCTTTTCAGCTTCAACAACTTTATTTTTCACATGAACATTATTTTCGTTTTCTTGCAAACGGGCAACCCATATCTGATGTATAcgaATCGCATTCTTTAGGTCTGATTGCGTTTTGCGTATGTCCTCTTTTATTTCATTagaCACTTCCATTTTCTCTCAATTTAAGGCTACA…	528	1
324	24H_new11_N17	24H	C_48H_new17_L02	GCAACGATATATAAAATTTTAAATTAAGTAAATTTATTCGTGGATTATCAATTATTAAACAGATTCCTCTAAATGAACTAAAATACCGCCATATTATTTAAGTTTCAATATTTTATATTTACTATTTTAGTATTTTAAATTAAATTTTTAATAATAGGGTATCTAATCCTAGTTTATTAATAAATTTATTAAATCATAAAATTAATTTAAAATTTAATTAAATTAAAATTTNNNNNNNNNNNNNNATATTTATTTTAATTTTATTTTATTTATTAAATACTGAAATTATTTAATTTAATTTTTGTATAACCGCAACTGCTGGCACAAAATTAGTTATTAATTATTATATTACTAAATCTTAATTTCTTAAATTTTTAATTTTAATTACTATTTAACTTA…	492	1
325	24H_new11_N18	24H	S_24H_new11_N18	CTTTTTGCTTCTCTCAGATTTGTTATCATACAGTTTAGTGTTTACGTGCGTGCATATATTTGTGTTGAGATGGGATCTATTAAAAAGCATTTCTTTAAATTTTAAAACAAGCTATGTCTAAATAATATAATGAAAACTCCACACACCCATACAGGGTATAAATTTTGGTATTGCGATGTTCTTTACTTGGTTTTTTTTATTTTAAAGACAAAGTTAACTGAGGCTCTTAGATTAGCAACTTTTACAATTTCATTTAGTTACACAAAAAAATATTCATAGAATATCTTCTACACATATTAAATAATGCTTTAATTATCTGAGTGCAAACAAGTATCAATAGCTCAACAATAAGAGGTCAGACTCATCACCGAGGGGTGGTGGTTCCATCGTCGCTTTGTT…	707	1
326	24H_new11_N19	24H	C_CPP_new08_A18	GGCCTTAGATGGAGTTTACCACCCACTTAGGGCTGCACTCTCAAGCAACCCGACTCTGAGGAGCGTCCCTCTCGCCGCCTCGCTCCGTCGCTACGGGCCTGGCACCCTCTACGGGAAAGCGGCCCCGTTCAAGACGAACTTTGACGGGANNNNNNNNNNNNNNATAGCGGAACCTCCCGAACACCACATCTCCCGCGACCGTTAAAGCCGCGCGATTCAGTGCTGGGCTGATTCGCGTTCGCTCGCCGCTACTAACGAAATCCTGGTTAGTTTCTTTTCCTCCGCTTACTAATATGCTTAAATTCGGCGGGTGATCCTCCCTGATCTGAGGCCAAC	336	1
327	24H_new11_N20	24H	C_CPP_new09_H23	TTTTTTATTTGGTATAGTATCTTCTTGAGATTTAATCACTTCATCGGTaGAATTTATCGTCGCTTTGCTCTTTTTAcgaATACAATTCCatGTTACTTTTTCGAAAAACTGGGCGGTTATGCAACTTTCTCTTTTACTTTGTTTGgggGTATAGGTATAGTTTCTTCATGagaTTTAACCACTTCATC	188	1
328	24H_new11_N21	24H	C_CPP_new08_A18	TCTTTTTTTTTTCCTCCGCTTACTAATATGCTTAAATTCGGCgGgTGATCCTCCCTGGTCTGAGGCCAAC	70	1
329	24H_new11_N22	24H	C_72H_old01_C23	GCCAGTAAAAATAAACATTTATTAAAACCACCAAAAATTATGATAAGTAAGTACATACATGTTAAAAAAAAGCATATTACTTGGTATTTAAGTCTAAAACGTCGTAGTTAGGGTAAGACCCAGTTTTGAAAGCTTCGTGGAACGCTATCATGGTCTCATCTGGTACCAAGTACGGGACTATGGCAGGGTCTCTTCTCATTTTGTCCAGATACGCCATCAGCAGTTCGAACTTCTTGGGATCGATGCTCGCACGGGCATCGTCTTTGTTCAACACTAGAAGTCGTTCGAACCACGGCCAAATCATGTAGTCGACATAGCCAGGCGCGTCGCCACCCAGGTACTGAGTGCCGCGTTCTTTGAGCTTATCCTGGATATAGTCGAGCGCTTTGTAAAACGAAG…	730	1
330	24H_new11_N23	24H	C_CPP_new10_G02	ATCTGTACAATGGTTATTTTATTGACATTCCACATTTATAAACACTTAATCGACTATCAATGATTTCTGTGTCTTAAATGTTCCCAAGGGTCTTTCAACATCGAAGGGTGAAGGTACGCGTCTATGTTGCTCCTACTCTCACAACCGTAACTACTGTTGGAGTCACTCCCAAAGCTATTGCTATGATGAGAATTGTTTGGCCAGCGATTGTGTTGCCCGCGCCATCGCTGGTTCCTCTGTTGTCGATTGTTTTGGTACCCATTTTGAGTATTTTGGTTTTTATTTTGCCATCTTCCTTGTACAGGAGTACTTTGATTTAATGGAATGAAGTCGTCTGCCATGTTATATTTTAGCGTTTAAAGTTGTAATATTTCTTTATTACTAAAACCGAATGACATT…	506	1
331	24H_new11_N24	24H	S_24H_new11_N24	ACTCTATTATGTTATTTTTGTTATAGTTTGTAATTTTGTTTGTATTATTCTAATATATGTATAGCCTGGGAAGACGAATTGGGCAACTGTAATGTCTTCCCGGGTATTGATTAAGTAAATAAATAAATAAATAAATAAATAAAAACGTGATCGTGTGTTGACCGCGATGTGCACGATAGTTTATCCAGTTATAGGCAACCTACTCGCAATATTTTTTTATGTACTAAAGATATAAAACCCTAATCATCCAATAAACAGATGGGTGAAGGTCGTTTCTAATACGGATCTCCTAATAAACGGCGTCTAGCTAAACACAAGTCCGTGGTTACACATTCACGCTATGACACGAGCAAAGAAAGGCGCAAACATTGGCACAGCGAAAACAATGGCGCTGATTAC…	711	1
332	24H_new11_O02	24H	C_5TH_new06_D08	GTTTTTAAGCTTAACTTAATTGTTTATTCTTGGCTAGCATCAACATTCTCAGTTTGCAAGCCTTTGATGGACGCAACAGGCACATAGGTGACGAGCGTGAATAGCTTGTGTGCGGAGTCTTCATCATCATTACGTCTGCGAGACAGCCTTACCCGTACTCTGAAGGGAACATTTCGGACTCCCTTTGACCATAGGTATTTGTTTAGCCTGGTATCAACACGGACGTCTGGGGTTCCCATTTGTTTTTCCGCAAACTTGCGAACTTCTTTAATAGCACGGGGTGCGCGTCTCTTGAAGCCGACTCCATGAAGCCGCTTGTGTAAATTTATCGTGTATTCGCGAGTCACTACTTCATTGATCGCGGATTTACCTTTTCTTTCCCCTTTCGGTTTAGCCATT…	433	1
333	24H_new11_O03	24H	S_24H_new11_O03	TTTTTTCTATAGCTTACCTCAATAACTCGAcgaATGTagaGTTAGTCTTAAATTAAAAGTCGATCTAAAACTTTTAAGgtgTagaTCTAAAACTCATAAATATCACGTGTTTCAAACGGTTTAAGGAAAAACCTGCATTCTTGTGAATTTTCTTGATTCTCTACGTGTTTGAGGTCTACCAATCCGCATTaaaCCAGCgtggtgGACTACTAGcTCACCCTTCTCATTCTAaaaGGAAACTTGTGTTCAACAGTGAGTcgaATACGGTTTGGTATGAAATCAAAAAATAcgcGCCAACAACCTATTTTACCAATAAATAGcTCTCTCTTTTGTCCTGTcGCAAACGaAagagaACGTGATATGTTGACAAAATGATCTTATTATCTCTCTGAACAACTT…	546	1
334	24H_new11_O04	24H	C_24H_new11_O04	CCTATTCTTCATGTTCTTTCTGTTTGTTGTCAATTTTTTGATCTTTCTTTTGTGTAACCACACCGGATACTGTCCGTTCTGGTCCTTTAATGTTTTTGAACTGAAAATCCTCTTCTTGCCATCCTCTCCGTCGACCTCGATTTTTTCATCATCCGAACTCATTTGTACATCTTCCTCCTCCTCTGGTGTAGGTTTAGGTTCCTCTACCTTCTTCTTCTTCTTCTTTTTCTTACCAATTTCTCCGGCGTCGAGAAATATAACTTGATCAGATTCCATAACCTCACTTTCCGTTACTTTTTCTTCTTCTTTTACACCCAACATCTTCTCTAGCCTGGCAAGTTCTTTTACGGCATAACGTTCGCGCTTTACCGCTCTACATTTTCGCTTCCNNNNNNNNNN…	494	1
335	24H_new11_O05	24H	S_24H_new11_O05	GcCttataTggagcttagcacccacttatggctGcactcTcagaccacccGACtCtgacgAgcgtccCTCtcgccgcctctctCcgtcgctacgggcctggcacccTCTAcGggaAaGcgGCCCCGTTCAAgacgaACTTTGACgggagcggctacagcgagatagcggaacctcccgaacACcccatCTCCcgcgaCCGtTAAaGccgcgcGAttcgatgCTGggctGAttcacgttcgctcgccgcTACtaacgaagtcctggttagtttNNNNNNNNNNNNNNNNNNNNNNNNNNNNNNNNNNNNNNNNNNNNNNNNNNNNNNNNNggaAACTCGAGCTCAGCAGTGAGCAGAATATGGATTGATAACGGACGAACGAATATAAACACGGTTTATA…	615	1
336	24H_new11_O06	24H	S_24H_new11_O06	ACACAAGTTAATTAAGTTTtaacttAATTTTTCTGGAGTTTAGTTCGACTAAGTTATACTTTCTTACATATGTCAATCTAGTATTGTTACAGTATGGTTTTCGCTAAATTTTTAATAGGTAAGTTACCTACCTTATTTTTAAAGAATTTAAGATTCCATTGTTATATTTTTAATTTTCTGATTCTGAAAACAAACTGATGAATCAGCGTTGTAATGTAACTCGTGTTAAACTTGTATCACTTTTGATATCACCGATTATTATAATCTTCGCTAATTAGGTTATCGAAA	288	1
337	24H_new11_O07	24H	S_24H_new11_O07	ACTTAAATAGTTCCCTGTATATACGGTGAGGTGGGAGACGAGGCCCAAATGTCTGTTTTAGAAGCTGAACTGCCTCTTCCCATGAGGTCACTGTCTGTTTGACTCCTTGCCACCACGTCGCTGCGATGCCGGTCAGAAGCATCGGCAATCCGCGTACAGCGATCTTGTCATCCATTGCCACACAGTCTTTGAATATCTCGATCGAGTCTAGAAACGATAACACGTCACTGGTTTTTGAGCCATCAAAACGTGATGTACACTTGGTAAAATTCCCCGAAGTCGTAGGTGTCGGCGAAGGCACGCTCACACTCTGAGCACTCGCCACGTGCTGAAGTATCATTTGTAGTTGTTGGTCAGTCATCATAATGGGCGCCGGCGATGACGACGCGCACCCACCAG…	517	1
338	24H_new11_O08	24H	C_24H_new11_O08	ATTAAACCAACAAATCTAGTTTTACATGATAGAACATGGCATACAATATAATATAATGCTTAAACAATTACATATATAGATCAAAATATCTGAAAATATCTTCTCATTTAGAACTGGA	118	1
339	24H_new11_O09	24H	C_CPP_new07_M16	GGCAGCCAGATACAAAAATTTATTAAATGAAAATATACATGAAAGAATATAGTGAGCAATGTTTATGGAATAGTTTTGCTTTTTACATCAATCTTCACAACATCAATTATTTTCCTAATACTGTTTAGTAATTATGCTTTAGAAACCTTTCAATATACAACACATTTTACAATGATACATATCTAAAATCAAACTTCAGATTACTTTCACGTTTTACATAAAAACCAATTATATGTGTTTCAAATACTCTAGTTCAAATACACAATGAAATACTCCACACTGTAGAAAAAAAACACATAAAATGCATCTTTTGAGAAAACTATTTTCTCCGTAAGTAAGCTTGTTTAAATCAGAAATACAATTTGCTATATATACACAAATAAATAACAATAATAAAAA…	605	1
340	24H_new11_O10	24H	C_24H_new11_O10	CCTTTTTAAGTTTATTTATTATAATAATAATAAAAACAGTAAACATAGACTTTCAGTTAGACATTTTTTAAACCCTGAAACCACAAAGCTTAAAAATAATCAAATATATACTTCTCATCCAAACAGTCAGCCTGTACAGTACTTGCAGACACTGTTTTGATGATTAGTATATTTTCNNNNNNNNNNNNNNNNNGTCATCATCATGGATCAGTCATCAATCATGGATTCAGCCCTGCCCACTGTACTTGACAACATATTGGCCATACTTAAATGTTAAAGCATGTTNNNNNNNNNNNNNNNNNNNCCGTAAATAAATTATTACAGATGCTANNNNNNNNNNNNNNNGCAGGATAGGTACAATGAAGTTACACACTAAATAATCAAATTTATTTTATAATT…	614	1
341	24H_new11_O11	24H	C_72H_new19_L20	CCTCCACATAGTGCTGAATAAATAAGCCTTAAAAACATATGTACCTAAAATAAATTATCTTTACCATTTTATAAATAAAGTCGACGGGACTCGCGCTTATAATACCTCGGAATTAGACTAGATAACTACATGTAGGTTCAGTCTTGTAGTGATTACGTCACTACAGATTATACCAGTCATAATAAAAATGACGGTAGAACATCTATTTAATAGATGTCATACGTTGTCTCAAATACACCTGTGGGGTGGCACGGTGTCAAACAAATCAGTCTTACGCTGACCTCCGTCGAGGGCGGACCGACGCCTGCCTACTGGTGCAGTTATGAGCCAATGTATTATACGGTAGTGTAACATAGCACACTACAAGTCTCAAAACAAATACGAGCAGTCATCCGCAAT…	523	1
342	24H_new11_O12	24H	C_5TH_new03_C12	ataTATTATAATCTATCGGAAGTGAAACCGTTAAATTGCAATCTTAAAACGTCAACTGTCCGAATTTGCCCCTGATTGGTCGGCCTTACAGCAGACCTTTCTGTGGCCATAGAGTTAGGAATTAAACACATATGTCAGTCAAATAAAATATTTCAAGAATTATGCAATTATCATAATATAATAATATTTATTGATTCACTAGTATTTCGTCATGTTCTAACCTAACCTAACTTTAGATTTGACTAAATTATACTTATAATTAACAATAACAACATTTTACTAATGGAAGAACAGTGTTTAAAATTAAGTGTTTAAAAAAATTAGGAAACGCACTGGCGCCCTCCGATTTTC	351	1
343	24H_new11_O13	24H	S_24H_new11_O13	ACTGAGATGACCCCATCTATCATACCAACCGCTAATATATCATCATTCTCTGATATTGCCATACTAAGTACAGCATTGGGAAAATCTATGTTATGTACTACTTTAAATGTTGACAAATCGTATATTTTAACATGTCTGTCCAGTGATGCAGACATAAGTCTGCTATTGTTACTTGCAAGTCTCAATGTAGTTACTGTTTTATGGTGTTGGGAAATGTTTGACAGTAGCTTTCCACCATTAAATATATCCCACACTTTGATTTCTGTGCCTCCAGCACTTACAAAAATACCTCCTGAAGGCAGAAAGACTGTAGATTCCACAGGACTACCATGGTTAACAGTTAGTACTGTTTCATTGGACCTTGCATCATACAACTTTACTGTGTGATCATAACTTCCC…	661	1
344	24H_new11_O14	24H	C_24H_old01_L11	GTTGTATCTTATTTTATTTAACATCTTATTTTTATATAGGTATGTTTTGTGGTAATCCAAAATAACAGGTTCTTCTTAGATTGTACCATTTTTATTTTGAACTGTTTGCGCTGATATAGTGATAAAGGATCACCAGTAAGAAAATTGATACGCCTAGAATGTTCGAGAACACAGCCAGCTGGACGTCCGTAATCATTTTTTATAGTTTAATTCTTGTAACAACCGCAAGTAGTAAGGTAAGTACACGTCACGTAAACAATTAATATGACAATGAC	275	1
345	24H_new11_O15	24H	C_48H_old01_K23	TTTTTTTAGTTTAGGTTAATTTTTGAGTTGGAAGTCGGTTGAATTTTTTTTATTATTGTTAACCAagaCAATCCTACTTCCTACTAATATTATAAACgcGAAAGTTTGTATGGATGTTTGGATGTTTGTTACTCTATAACGCCGCTACTACTGAAGCGATTTAgcTGAAATTTGGAATGGAAATagaTTTTACTCTGGATTAACACATTTTTTATCCCGAAAAAATCTATGGTTTCCCGagaATTGCGAAAACTGATGATTTTGATAATATGAATATTTGTTACTCTTTCACGCCACAACTACTGAACCGAATTAgcTGAAATTTAGtATTAagaTATATTATAGCCTAgaTTAAcacatAGActtAgACTACTTTTTATCCCGGAAAAATCCATGGTT…	614	1
346	24H_new11_O16	24H	C_5TH_old01_I07	ATAGTATAACAATATCTCATTTTTATTTAATTTGTCAGTGGATACAATTACTATAAGCAATCAAAGTATTCTAAAAACAAACACTATACTTTTGTTACAACACTAAAGGTTCTACTGGATATTTTCAATTACTCTTAAAAAAAGGAAGCAAACACAAGTAATAGAATACAGCTATAATGTAAATACACAGATTTACCAAAATTTTTGTTCTTACAAATAAAATTTCAATTTTTAAATCATCATGAAGCAATTATTTGCTTTTCAAAGATCTAGAGTATCAGTTTTCTTTTTATGCTGTCCTTCATACCAAGCCTTAGAGATCATTCGCTTCATATCATCATCTCCAGTTTCATACNNNNNNNNNNNNNNNCCCATTATGGACTCCTGGGGATCTTTCTT…	680	1
347	24H_new11_O17	24H	C_24H_new12_C10	GTATCATGCTGCAGCTTCAAATCCAAAATGGTGATTGTTAGAAAAATGATTATTAATATGTCGTAAAAGACAAATTAATAAAAATAGTGTTCCAATAATTACATGAAGACCATGAAATCCTGTTGCTATAAAAAAAGTGGATCCATAAATTCTATCTGCGATAGTAAAAGGAGCTTCTAAATATTCATAGGCTTGGAGGATAGTAAAATAAATACCTAAAATAACAGTAAATATTAATCCTTGGAAAGTTTGATTATAATTATTTTCTATTAAACTATGGTGAGCTCATGTTACTGTAATTCCAGAACTAATAAGAATAATTGTATTTAATAAAGGAATTTGAAAAGGATTAAAAGGAATAATATTAGAAGGTGGTCATATTGCTCCAATTTCAATGTT…	725	1
348	24H_new11_O18	24H	S_24H_new11_O18	GATATTAGTTATGCTTCGTTCCATAGCTCTTTGGCAAGTCCTAATCATTGTTTTGGCCTTCTTGGTAAATTTCCAAGTCTGGCAGCCGCAAGTTAAAGTAGGTAGGATGCAGGTGTTCATTATTTTACTTTTCAGCTTCATAGGCATTTGGCTTTTCAATATTTCTTTCATACTCCAAAATTTGTTCCATGTAAATTTAATTCTCCTTTCTATTTCTTCTTCGTTCCTATCATTTTGAAAGGATATTTGTTTGCCTAAATATATATATTTATTTATGAATTCCAGTTGCGTGNNNNNNNNNNNNNNTGGAGTTTCTATATGGTTAGTCATTATTTTTGATTTACTAAAATTTATTTCTAATCCTGCTTTTTTGCTTGCTTCGTTCAGTGAATTCACCAT…	629	1
349	24H_new11_O19	24H	C_24H_new11_O19	TTTTTTATTTTTTTTTTTTTTTTTTTTTTTTTTTTTTTTTTTTtcctTTTTTTTTTTTTtttTTTTTTTTAAAAAaaagttttggGggctttccccccttaattTtTgggccCcggGGgaaggGGGGtTtaaAAAaaccccaggGGgttctcgggaaacccctccCCCccttgGgggggaagccccaaaatTTtaccattgaacccCCCCCCCCAAAAAattgGGGGGGTTTAAAaactTTTttccccCCccaAAAAaccCccccccaaaattTtggGgGGGGggggcttcccgggaaAAAGggaaaaaaAAaggggggaaAaaatTTTCCCCCCCccccaaAAaattccCcctttagaaacctttttcCcctaaaaaAAAAAAAaaattttggccggg…	558	0
350	24H_new11_O20	24H	C_5TH_new06_F10	ACCCAATACTATTCCCCTATAAAATTTTAAATTTTTTCTATTAAAAATACTTTAACCCCCATTATGTATTTTTATATTAAAATTTATTTTATTAATTTTATTTTATTAATTTTTCCCC	118	1
351	24H_new11_O21	24H	C_24H_new11_O21	CTATTATAAAAACTATTTATTATTACTTATAGTACCGTGAATTCGATAATTTACTTTGAAAATAATAATTACAACGTAGATGTTCCACTATTTTAAATTAGTCTCTAGAACTAGTGGATAGTCAGATGAGCCGCTCGTCGCGGTAGATCACTCACAGCGCTGCGGGGCGGGGGGAGCGCGTCGAGGGCGCGAGTCGACCCACGCCTCCCGCCTACTACTTAACATTAACTAACTTAAGGCTTCTTTGACTCTCCACTCTCCTCCGATGAGTCCTTGTCGCTCTCAGCGCTTTCCTCGGAACTATCTTTCTTGTCTTCTTTGGCTGGTTGGTCATTTAAAATTTGATCCTTAGGCACAACGGGCTTAGATGGAACAACCTCTGCGGGTTGGGCGGGTGCC…	636	1
352	24H_new11_O22	24H	C_5TH_new02_G11	AGGGTGTCAAGGTGTCTCTATTATTAGTAGCCTGTATATTTTCACTATAAAATACTAAAAAATATATCAGTAACAACATCAAAATTGNNNNNNNNNNNNNNNATTTTTCTTCTAATATTGACATTAAAAATGATAAAACATTCAGAAATCGACGTCACGGTCAAGCTACGAGTATAAGGGAGGCTACTTCATTTATGGCTGATCA	205	1
353	24H_new11_O23	24H	C_5TH_new04_J24	TTTTTTAGGTTTGTCACAAAAAACTGGGTAACATATGGAGATATAGTACATGCCTATAATAGCTAagaCTATTGCGACTGCAACAGCCACTATACCCCAGGCAGAcgAGCCTATGCCTCGCTCAGTTGGGTATAATAAGTCGTTCAAAGCTTTTTGGGCGTTCAATGAagaTCTGTGTTGCTCGATATGGTATCTTATCCCGTAAGGGTCACTGTCATCATCGCATAA	228	1
354	24H_new11_O24	24H	C_5TH_new05_G10	TTTTAACATACATAATGGAATATTACGAACATTTGGTATGTACGCGCTAGCACTTGTGCAAAATGTCTATATCTACGTGCTAAATATATTAAAAACTATATTACCGTTATGAAGAGTAGATTAAAATGATAGACGGAGGACAGAAAAATTATGCCAATTTCAAGGCTCCTAACTATGCCACCATCACATTACGAAATGTTTTATTACGAGTATATGAAACTGTTAAGTTGTCGGCCATCTTTATAGCTCACATTTGTGTGCACAACTCTTGCCAGTATCACATAGATGGAGAAGACGCAAATTAAATTGTTCAGTGACAGGAGAACGGTTCAATTTTGAAAATANNNNNNNNNNNNNNTATTTTATTGTTGGTTCTTACTAGGATTATTTCTTGATAGT…	663	1
355	24H_new11_P03	24H	S_24H_new11_P03	GTGAGGTTTAATTTTCTTTGTATTCTCTTCATAACATATATCGAAGGTCGCATGTTAGCATACTCTGCCTGATAAAGTTGTGTAAATTATAAACTTTACTTGCAAAATGGGTCAACCATATATTTAGCTGATTGAGTTGTCACCCTCACAGGCAACAATGAAGAATGGGCCTTCATTCCACTTTTCTGTCATATAATGTCATTCAGTGGGGATAAGATATAAATCTTCTAACCTATAGTCATAAGATTTTTGTATG	256	1
356	24H_new11_P04	24H	S_24H_new11_P04	CCCATTCAATAATTTATTTTTCTTAGATTTCTTATCGCTTTTATCTAACAACGGTACTTTCATTGAGTTTGAATGGTGAGAGTTTGCTTTATGTTTGTCATGCCGCTCAGATGGTATAGTGGGGGGTCTTGGTTCAGGCAGTTTACCTTCTCGCGCTGGTGAAAGGAAACCTNNNNNNNNNNNNNNNACACTACTGATTTCTCTAGTTTGTTCCTCCTCATCCAATCGTAACCTTGGTCTTTTGCTATTTTGTAATGAAACTGGATCAATTGGTCTTTTAAATATTTCTTTAGACTTTTCTGGACTATCTGTGACTGATATTTCGGGGCTCGTACAGGTAGGGTTGCTGGTATCCATGCTGTCAATGCCATTTTGACGGATTCCAACAGTGCCTGCGAC…	675	1
357	24H_new11_P05	24H	S_24H_new11_P05	GgCcccaaAaatTTTTTtNNNNNNNNNNNNNNNNNNNggggttggGgaccaaccccccCccttttggacccaaaccggggagGGggggggggccCccaAAAAaggggaaccCCCCCCCCCCtttaaAaattgcCCCCTTTtttattgGGggaaaacccaAAAAACCCCCCAAAAAattaAAaatTTTtgaacCCCCCCAattTtggccCcctaaaatTtatTTTtaaatTTTTTtggccCCccaaAAaggGGGAAAaacCCCCAAAAcCccaAAAAAAAAAAATTTtagggccccaaAAAAAAatttaagGGGGGgaaAaaaaattTTTtgccCCCCCCCCGGGGGGGGGGTTTTtggggttaaagggaaAAAAAAacgggtttaAAAaATTTTTttaa…	538	0
358	24H_new11_P06	24H	S_24H_new11_P06	CTTTTTTGCATTTATCTGATTCAGAAGATTCTTTATTATCGTTATCGTCATTTGATTCACTGACACTTTCTTCAGAGGAAGTGTAATGGAACGTTG	96	1
359	24H_new11_P07	24H	S_24H_new11_P07	ACGTCGTAGTAGGGACTGTGCAATGCATTTGTATGAACTTAATCTAGTTAAAGGCTGTACAAAAGCCAAACCTACCAAAGTTTCTAAAGTTTTTTTTTATTATATTTCTGCTT	113	1
360	24H_new11_P08	24H	C_72H_new19_H22	TTTTTTGATGAGTTTTTTGTTTATTGCCTTAATCTAAATGTTTACTTGACTTCACGCAACCTTCTGACAGCTGACCTGCAGGATGAAGCTGCGGTGGTGGAGAAAACCCAGGCACCGCCCGCTACTGTCCTTTTACAGCGCTTGCAAGACCAGATGCCAACACANNNNNNNNNNNNNNNNNNNNNTCcacAGAAAGAGCAAGTATATTTTGCgtgTTGGgtgACTTCCATCTTCTTAACCATTTTACGGAgggaggcaccgtaacgtgtgccAta	275	1
361	24H_new11_P09	24H	C_CPP_old01_J17	CGTATACGCTATTGGAGCTGGAATTACCGCGGCTGCTGGCACCAGACTTGCCCTCCAATTGTTCCTCGTTGAAATATTTAAAGTGTACTCATTCCGATTACGAGGCCTCGTAAGAGTCCCGTATCGTTATTTTTCGTCACTACCTCCCCGTGCCGGGAGTGGGTAATTTGCGCGCCTGCTGCCTTCCTTGGATGTGGTAGCCGTTTCTCAGGCTCCCTCTCCGGAATCGAACCCTGATTCCCCGTTACCCGTGACAACCATGGTAGTCGCAGAAACTACCATCGAAAGTTGATAAGGCAGACATTTGAAAGATGCGTCGCCGGTACTGGACCGTGCGATCGGCAAAAGTTATCCAGGTTCATCAAAATTAACGACTTCGGACGCGAGGCCCTCCGTCGA…	588	1
362	24H_new11_P10	24H	S_24H_new11_P10	CCTCTTCAACAAACCAATCGGGTAAATTCTTGTCATTGAAAGCATATCTATTCCAGCCGTCGTCAATGAGGTCCCGCTTGAACTTCTTCGAGGTTGCTATCATTGTGCCCAAGGCCAGCGTTTGAGCGTCCATCTTTATCGACTTCTTCAATCTCTTTAGTTCAGGATCTTGTGCAACAATTTCAAATCCATCCTTATTGTTCGTCTTTGCTCCTGATTTATTTGCAGCGGGTGATACATTGTCTTCAACATCATAATCACTGTCAGTGTCATCGTCAGAACTCTCTGTATCATCAAGCTTTCTCTTTACAGCGGTTTTTGTTGCAGAATCTTCTGAGGGCAGATCTTTAACTTTCTTGCCTTTTTCTCTATATGTTTCAGCTAATTTATCCAAATCAA…	638	1
363	24H_new11_P11	24H	C_48H_old01_P05	ACAcaaaaATACTTTATTGTACCAcTGTGGAGGTTTTAcacTTAACCTaagTGAACGGTGTCCGTCTACTTGAGTGGAATAAACCTGGGGCTGTGGGTGGCACcaATACCGGGCCgaCCGTGCTTAACaggCTTGTATGTGACGGagaACTCACCAAAGTagtGGCCTANNNNNNNNNNNNNNNNNNNNNNNNGGTTGAAAGTTTTTCCGTTGTAAATGCcgacaaTTGagcCAACCATCTCGGGTAcaatgATCATGTTGCGcaAATGTGTTTTCACGATTTCTGGCTTCTCATttgGaggcgcCTCTTTCTTTGCCCGACGtAATTTCTTCACTAACGCcataggCTTAcgcTTCaggccTcgcgcGaatcgTcggcggGCAcgcgcgtGCAtcaac…	510	1
364	24H_new11_P12	24H	S_24H_new11_P12	GGTCATAATGTTTACAATATTTATTTTAGTTGATGTCTGAAAAAAATAATAGATATTTTACTAACATAAATACTGTGAAATATTATTCTTTTACATATTAAAATAAATTGAAATTTATTAGTCTCATTAAAATTCGAGAACCGCTTGATCAATTGGATTTTTTTTTTGTATTATTTGCAAGGTTGGTTACAGGAATGGTTGAACCAGTACGTTAAATTGTATGGAAATTATACATGATATAAAATCTAGCGTCAGTCAACTTACAAAATACTATTCAAAAGCATTATCCACAGTCAAATGTCTTTCTTCGAAAAACTTgtgCCTCTTTCTTTTCTTctcGTTTTTGGgtgagaAAAATgtgCTTATCGATTTGgTATTTGgttTCTTCTTGCCTTCGTC…	482	1
366	24H_new11_P14	24H	C_72H_old01_O22	TTTTTTGAGTCTTTTATCaGCTTCTTCTTTTTCTTTCTTTATCTTATTAGCTTCCTCTTCAGCTTTGCTTGCATATTTGTagaATGTGTTTTTGACTATATTTTCCCATTCTCCAGGTTTACCACCAGTAAAGAAATCTGTTTTTCTCGCTAagaAATTCACTATTgtgTCTAGCAAATCTTTTACACCGCCTTCATGTTGTTGTGCCATGGCCAAAAGCATGGAATCAAACTTTTCTGGATCAAAACTCATTTTTCTTAATTATATACTGCACTTAATAACTTATGAGTGAATTAGAAATTACTTGGAATGGTTCTATACTGTTATTTTCATACACGTTTCTAGGATAcaCCTGACAATAACAAAGCAAAAGT	374	1
367	24H_new11_P15	24H	S_24H_new11_P15	TTTTTTGACTGTTTTAGGATTATAAAGACCTTTTTCAATAGCagaTTCTACAGTTGTCTGTTCTGTAATTAAAGTATCTTCCGGAGTTTCAACTATCCACCCGATTTGTACACATTCCAAAAATGATACACGTTTTCCTGTTTTTGGATTTACCATGTGGCCAGTAGCTTTGTCAATAATAGGCCGCGACATagcTTC	198	1
368	24H_new11_P16	24H	C_24H_old01_A22	CGATTAAAAACTAAAGTATGTCGTTCGTCACAACTGAACCGAAGATAAAATCCTCGCTTCTGTGATGGCACTTAGTAGGGGTGGAGTCCATAGGCACCCGTCAGGATAGGAGTCGGTACACCCACATGGGAGATTCTCGCAATAGGGGATGAGTAGATGACGGGAGATGCGTAGCGGGTTATGATCGGGGAAGAAATCACAGGCGAAGTGAGGATGCCAACGGAGCGTTTCTGGATCTGATGGGATTCCTCCAGGGCTTTAGCTTCTAGATGAGCGGCGCGCGCGGCGGCTACCTCAGGAGTTTCAGTAGGCGCAACCGGTAAACCAGCTTCAGGGGCCGCAGGGCTTTCAGGTGCAGGCTCCGCTTGAGATGGGATAGCGATGGACTTCAGGCCGATC…	640	1
369	24H_new11_P17	24H	C_24H_new11_P17	GCTTTGCAAGTTATTTTATTAGCAATAGTTTACATCATGAGAATATAGGAATATAGATAAAACCATTCAACTTTAGTTTTGCATCAAGTTGTATTCAACAAATTGATTGATCTTATATTACTGATATAGTTTGAGTTTCATCATACTTTGATGTATTTGGTTTGTTGTTGTTATGGTCACCTCATTTTATTGTAGGAAGTAATAGATATTTCCAGTACATCAATCTTTTCATGGAATAATGATGAATTTCTACTTTTAACTGATTTAGGCAGGTTTCACAGGACAGCTAACCACATGTCGCAAAAAGGTGAAAATTACTTGCAAGAAACATGCCGTCTGTCAGCACTAATATGAAAAATGATACAAGGAATTATATGAACAATATCAACCATGCAGACA…	749	1
370	24H_new11_P18	24H	C_24H_new11_P18	TTTTTTGGTTTTTGAATTTTTTATTTGATACACAAGTAAAGTAAAGATAATATTATTAATCTTCTCTCCTCACACGTGTACCTTTTATTTAGACCTCGCACGCATCTTCCTGCGTTTACGCTTTAGCCTTCGCATACGCTTCTTACGCCACTTTGCTCTCATATTTAGAGAATTTAAGCCTTACGGCTTAATATTTGTAGTAAAACGAGACTATAGTGATTAATTAAATATTTTCAGATACGGAATGATGGTTCACTCGTGCGACGTCTACTTTGAAAGC	280	1
371	24H_new11_P19	24H	C_5TH_new01_E20	ATATAAACTTAAAAGTTTATTACTAATTGATATAATATGGTACAAATACATAATGCTAAAAATAACAAGGCAACATATTGCTACACATCTACGTCACTGCTGTCTTCACTGTACTCAATAGCCTCCACTTCCTGTTCCTCTGTGATTGCTTCACCCTCTAGTGTCTCTTCTTCTTCACCAACTTCATCTACATCTTCCTCTTCTAGAATATTAGAAAGACTGTGGCCGACGCCTCTACCCATTTGCTCAACATAACTCTCTAATGACTTTGGTACCATACTCTTTANNNNNNNNNNNNNNNNNNNNNNNNNNNNNNNTTTATCCAAACCAAACAGGAGGCCCATCCTTTTCAGTATGTCTATATCATCATGTATTTGAAATCGCTTATTAAAATTGAAC…	671	1
372	24H_new11_P20	24H	C_24H_new11_P20	TTTTTTGGTTTCATATGGTGTCTCTGTTTCCCTTTCCTTAGTAACTGGGTATTTGACAGTTGTAATATCAGGCTCAGGCGCTTTTGTAAATGATGATGTTGGTTGCGATTCACGTTCATCAGTGCTTTGAGTAGTTTGGTATTGAGTTGAAGTTTGTTTGTCTCTTTCATCTTCTTCAATCGAGTCAAAACTTGTTCCTAAATCAGTAACGGCTTTTGTAGTTTCTTCAGTTTGGTGCTGATCTGTAGGCACTTCGTCTTTATATGTTGACTGTGTAGTTAATTTGTCCTCTTCTTCATCTTTGtgagATTCCagagaTATCTGTTGTTCTGgtgTCTTaGTAGCTATTTCTTGTTGTATTTCTTCGGTAGCCATTGGATATTCCGAGTGAGTTTTGCT…	444	1
373	24H_new11_P21	24H	C_CPP_old01_J17	CGTCACTACCTCCCCGTGCCGGGAGTGGGTAATTTGCGCGCCTGCTGCCTTCCTTGGATGTGGTAGCCGTTTCTCAGGCTCCCTCTCCGGAATCGAACCCTGATTCCCCGTTACCCGTGACAACCATGGTAGTCGCAGAAACTACCATCGAAAGTTGATAAGGCAGACATTTGAAAGATGCGTCGCCGGTACTGGACCGTGCGATCGGCAAAAGTTATCCAGATTCATCAAAATTAACGACTTCGGACGCGAGGCCCTCCGTCGATTGGTTTTGATCTAATAAAAGCACTCGTCCCATCACTGGTCAGAGTTCTGATTGCATGTATTAGCTCTAGAATTACCACAGTTATCCAAGTAACCGAGTAAGATCTAAGGAACCAAAACTGATATATTGAGCCA…	491	1
374	24H_new11_P22	24H	C_5TH_07185_E03	AGCTATATCCATTAATTATTTTACTGATGTAATGATTTAAGTCTCTATATTGATTCATACTTGATGCAGACCACCCATCAGTTGCATGCAGGTACCAACAACTTGGTGGCGTGCACTTTGTAGATGCACAAATGTACTGACTACCTAAGGACCCAATACAAATCTATATTCAAAACCTATACCACTTAATATATTGGCCAAGGAATTTTCTAATTTTTTTTTTTACCTTTAGTGTACTAGTATACCCTAGTTAAAACCTTATGCACATATCATTGTAACCATCCGAATATATAATTCTAACCACAACCCCATAATAATTACTAATTTTCATAATTATACAAAATGTTGCAATCTAATAAAATGCTAGAAATAAACAAATGAGACATGGATTAAATACAC…	704	1
375	24H_new11_P23	24H	C_CPP_new07_K09	GTGGCAAAAATTATTTATTGTATGGATTACTTCTTCTTAGACACACCGACAGTTCTTCCACGTCTACCAGTTGTCTTGGTGTGCTGACCACGTACACGGAGACCCCAGTAGTGACGCATTCCTCTGTGTGCACGGATCTTCTTCAACCTCTCTAAATCTTCACGGAGCTTGGAGTCCAGATTTGAGGATGTCAGTTGGCTGTACTTTCCATCAACAATATCTTTTTGCCTATTGAGGAACCAGTCAGGGATTTTGTATTGTCTTGGGTTTGACATAATTGTAACAATCTTCTCTACTTCTTCTTC	305	1
376	24H_new11_P24	24H	S_24H_new11_P24	CGGTGTTGAGTCGGAGGCGATTTCCGAAATTCGACGTGAAATTTACCACAATATAAAGCGATAAGTGTGTTCGAGAGTCGAGTCCGTCTGCTGGATCGCGCGGTGCCCCGGCGCGGCCTGCGTCCCCGCATGGCAGTTTTTGCATCGCTAGCGGATGTGCAGTGTGCACCCCGCGTGGCACGGTGCACCCTCGTGCCGCCGTGCGGGACTTCGTGCTCGCACTTTGAAACTAAGGGGCTACTGTGGAAGCGAAAAATCCACTTTGTAATGGAGAAAAATGACAAAAAGAAATGCCCATCAATGTCAGCAAAAAAAAAAagaAAAA	325	1
378	24H_new12_A02	24H	S_24H_new12_A02	CTCTATCATGGCTTTTTTTCTCCTTTTTCTTCTTTTCTTTATCTTTCTCTACTTTAACATCTGCTATCCTTTCCTCTGTTTTTGGTTTCTTTTGTTCAAAGCTTTCCAAAGTATGTTTTGTATTTTTATGTTCCTCTTTCATACTAGATGCACTACTGGATCTAGGCAAAGGACTTGGTACTTTTCTATTTGGGC	195	1
379	24H_new12_A03	24H	S_24H_new12_A03	TTTTTTGCTAGTTAAAAACGGCTTAAAACGGGAACGTATATGGTGACGCTTAGGCACTTGGCGTAAAAGTCGGTTTGTATCTTTAAAACGGCTGTCAAAGTATGACGTATGCCGTCACCATATACGCTGCTTTTTTGCCTCTTTATTGTAAAGCACAGATTAAATAATTAAAGGCGTTTGCGTCGCTAACAGATGCGATATAACTATAAGGGACACAATTTA	222	1
380	24H_new12_A04	24H	S_24H_new12_A04	CGCGGCATTAAATTTATTCATTAGGTACAAAATTCAACTTAATTCTAGGTTCGTTGTCATTTCGATGTTCCGAGTTATTAATAATATTTACAGTGAGTATTATTTACATAATAATA	116	1
381	24H_new12_A06	24H	C_5TH_new04_M24	GTTTTTGcacCTCTTGCTAAAAACTCTTTATACTAAAGgATCGATAGGCCgtgCTTTCGCagtcCCTATGCgtaCTGAACATCTGGATCAAGCCAGCATTTGCCCTTTTGCTCCACGCGAGGTTTCTGTCCTCGCTGAgcTGGCCTTaggACACCTGCGtTATTCTTTGACAGATGTACCgccCCAgtCAAACTCCCCGCctggcagtGTCCTcaaACNNNNNNNNNNNNNNNNNNNNNNNNNNNNNNNNNNNNNNNNNNNNNNNNNNNNNNNNNcagttAACTCcaATGAATATAGAAATAAATTGAATTTTTAATAAAAATGGATTTAAAGTTAATCCTGTAAAAAGAGGGTATCAGTGAATGAATCCTCCAATAATAGCAAATACGGCTCCTATTG…	754	1
382	24H_new12_A07	24H	S_24H_new12_A07	CTGAAGCTGCCCGCCGAGCCATTGTAGTAACGTCGGCGGATCGCTAGATGACATATTTACGGTTAGAACTAGGGCGGTATCTAATCGCCTTCGAACCTCTAACTTTCGTTCTTGATTGATGAAAACACCTTTGGCAAATGCTTTCGCTGATGTTCGTCTTGCGACGATCCAAGAATTTCACCTCCCCNNNNNNNNNNNNNNNNNNNNNNNNNNNNNNNNNNNNNNNNNNNCTGCAATTTGTTTTTTCAACTCTGCTACATCCTTGGATTCATTTCTGCGTTCATCTATTTGATCTTTGACTTGATCTACAGATATTTTTAGGCCTTTAAATTGATCAGTTGTATTGTCAATATGAGAATTAATTGTATTAATTATATTGTTACCTAATTTTCGATTTTC…	696	1
383	24H_new12_A08	24H	S_24H_new12_A08	CTTTTTCTTTTTTTTTTTTAAAATTTGAATTACTTTTATTTAAGTATGTACTTATTTAAATCTAGTAGCAATTAGGTAGCTATATTATAAATTATAATACATCGATTTTATAAACATTAATTACTTACTTAATAATTAATAAAAAAAACTAGGCagaTATTCAGTCTTTACATAACTAGAAAAAAAACCGGAATCACAATACACAGATAGTAGATAGGTTCACTTTAAATTTTACAAGAAAATACAAATTgTATCTTGAACACAATTGAATTNNNNNNNNNNNNNNNNNNNNNNAATAGCAAtTGAAATATAtAcCCGAGAATATAATAAAAAATAACAATTActgCTCAATCTGCTTCTTGACCGGTCCAGTCTTGATAATTGGCACGATCCTTTCCC…	677	1
384	24H_new12_A09	24H	S_24H_new12_A09	CAGATTGTAAATTATAAGTACTATAATAATATAAGCTGGAAAACGTTCAACCGTATAATTTCGGGTTTCACAAAAATCGATCGAGCCTTTTTTCATATATTAGTTATTGTAACTTTATACGGACACAATTTGTAAAAAGTTCTTACCTTAATTTTTTCTAAATATTAACCTACATTATCTGCACCTACATAATCTGATTCTTACTAAAATTAAAATGATATATGACGTAGACATTTGTAGAAAGATAACAAGATAGATAAACAAAATGTTAACAAAAAATATGATTAAAAGAGAAAGTAGAGGTATTTACACAGTCTTTGCACGTACATGGGTCAAAAATGCAACAAAACACATTTCGAGAGGCATACTTCGTTTTTTCCGTTAAATTAAGACATTA	397	1
385	24H_new12_A10	24H	C_5TH_07185_D02	TTTTTTAAGTTTAGTTTTTCATTTAATAAATTACAAACAGTAAATTACAGAATCACAATTACAGTTATTAGGTTCACATTGTTTATCAATTTGAATTTGagaTTTTGTTCATGCAACCACTTATGCAGGAAAAATAGAACACATTTAAGTTTTCACAATAACATACATATATTATAATACGAAGAAATTGATTCACTGAACGAAAATGTTTCagaCAATAAATGACTTACAAATAATAATATTAGCTGATCAATTCGAACAGCTGAAGCTTACAGAACAGTGCAAGAGCTTTTCTCTCTGAATGGATTGACTTTCTGACTGGAAAATCCGAcgaGTAGACAGTCCTCCTGTTCGTGTTCATTTATGAATCGTACTATGTCCGATACAGCCACAGAAACG…	669	1
386	24H_new12_A11	24H	S_24H_new12_A11	AACTTCAACAAGTCTTGTATTTACAATCTATCTACTTCTAAGACTACTTGTATATCTAAGTACAGTCTTGTAAAATATCTATCTATAATTACAACTACTAAGGTCTCCTTAGACATTTAACGAATTTATCATCAATACATGTAAATAAAATTGAAGTGTCTGTCTCCGAATTTAAGATAACTGTGTTTTTAAGTGATAAGTCATGTTACAAAAACACAAACAACTTTTTTTTTAATTTTGTCTGTCTTTCTGTTTGTCTAGGCTAATCTTTGGGATCTGCTGAACCAATTTTAATGGGACTTTCACTATAAGATAGAGGTTAATGAGTTTATAGGCTACATTTTTTTCTGAAAACCTGAATTTCACGTAGATGAAGTCGCGGTCATTTGCTAGTTAATG…	736	1
387	24H_new12_A12	24H	C_CPP_old01_J17	atctTtacttcctttctcccCCCggattccaAattctttgttttcccggaagttGCCcgccgagccatTgtttcaacgtctgtggatcgcttcatgAcatatTTAcggtttggact	116	1
388	24H_new12_A13	24H	C_CPP_new08_A18	ATTTTTCTTCACGGTACTTGTTCGCTATCGGTCTCGCGGTAATATTTAGCCTTAGATGGAGTTTACCACCCACTTAGGGCTGCACTCTCAAGCAACCCGACTCTGAGGAGCGTCCCTCTCGCCGCCTCGCTCCGTCGCTACGGGCCTGGCACCCTCTACGGGAAAGCGGCCCCGTTCAAGACGAACTTTGACGGGANNNNNNNNNNNNNNATAGCGGAACCTCCCGAACACCACATCTCCCGCGACCGTTAAAGCCGCGCGATTCAGTGCTGGGCTGATTCGCGTTCGCTCGCCGCTACTAACGAAATCCTGGTTAGTTTCTTTTCCTCCGCTTACTAATATGCTTAAATTCGGCGGGTGATCCTCCCTGATCTGAGGCCAAC	383	1
389	24H_new12_A14	24H	C_48H_new19_A12	ATCGACTTCCCTTACCTACATTATTCTATCGACTAGAGGCTCTTCACCTTGGAGACCTGCTGCGGACATGGGTACGAACCGGCGCGACATCTCCACGTACATCCCTCACCTGAATTTTCAAGGTCCGCAGAGAGTATCCGGACACCGCCGCAAATGCGGTGCTCTTCGCGTTCCGAACCATATCTCCCTTCTGTAGGATTCCATGGAACTCGAACGCTCAGGCAGAAAAGAAAACTCTTCCCGGACCCCTCGGCGGCGTCTTCAGGCCACTTTGGGTTACCCCGTCGAACGCTCGCTTTGAAACGAGGGAACGATTGTTGAAACGGTTCCGCTGCCGGGTTCCGGAATAGGAACCGGATTCCCTTTCGCTCAACGGGCGTT	381	1
390	24H_new12_A15	24H	C_5TH_new06_F10	ACAATACTATTCCCCTATAAAATTTTAAATTTTTTCTATTAAAAATACTTTAACCCCCATTATGTATTTTTATATTAAAATTTATTTTATTAATTTTATTTTATTAATTTTTCCCC	116	1
391	24H_new12_A16	24H	S_24H_new12_A16	GTGAAATTAAGAATTTTTTATTATATTATTTCTTATATGAATATGATATATTATGACTATGTTTGAATTATTATTTTGACTGTTTCAATTTATGTCATTCGTCATAGTAATACTTGGATGGTGGTGTAGTGTCATCTAATTGTATGGACACTATATGACGTCCAGGTACCATGACTAGTCCTAATACTCTTGGCTCCTCTGTTTCTCCATCAATACTTTTCTGATGTTCAGAACAGGCACCTAATATAACATTAGCATCGCGATCTGTACACAAGAATATTCCTATAAGTACTCTGCCATCAGTCATTTCTATTCTGAAATTCATATTCAGCCATTTTCTCAACTTTGCTTTGCCGTCTAGTTCTTCAATAAGTTTACTGTCTTCTATAACTTTTACAC…	770	1
392	24H_new12_A17	24H	C_24H_new12_C10	ATTACCTCATCAATAAATTGAAATATAAAGGAATAATCATACTACATCTACAAAATGTCAATATCATGCTGCAGCTTCAAATCCAAAATGGTGATTGTTAGAAAAATGATTATTAATATGTCGTAAAAGACAAATTAATAAAAATAGTGTTCCAATAATTACATGAAGACCATGAAATCCTGTTGCTCT	189	1
393	24H_new12_A18	24H	C_5TH_new02_I13	CTTTTTGGGACAAGTTTATTGGTCTATTCACTTCTTAGCTTTAGGTTCCTTGGCTGATGGTGCTTTAGTAACATCATCAGGGTTCTCTGCAGCATCCTTCAGCCTCTTGGCTCGGATGCCAACAAGTTTAGCGATTGAACGTGCCCCTCTGAGATATTGGTAGGCTTTGAAGTCTTTTTCTTCATCAGTAATAACACGAGCAACAGATTTAGGTGCAGGTTGCTGTACTGGCATAAGTGGACTACGAAGCTGTGTAGCAACTTTACGCTCCTCTTCAGTAGCTTCTCCTTTCAGGACCTTCTTGCCCTTAGGGAAAAGAATGAGTCTTGCACGGTATTCCTTTAATCTCTGNNNNNNNNNNNNNNGAGATTCTACAGATTTGTTACGCCTTCGTGGATC…	662	1
394	24H_new12_A20	24H	C_48H_new17_J17	CATAGTTTAAAATTTATTATCCTTAATTACGTCTACCACCATAACCGCCCTGCGTGGCTGGCTGTGTCAATTGGAGACCATTGATGTTAGTGAAGTCGAGCATTTTCAACATGTCCTTAGTGTCGGGGTCCACCTCAATAATGTCATGCTCAAGAGCAGAGACCTCAGGGACATAGTTGTCACGCCTTTCACGCTCTTCCTCCTTCGTCTCGTTCACTGCTGTTATCAGAGCCTGTCTGATCCCTTCAGTTTATTGATGAAAGTCACACAAATTATAATGCACTGATTATTCACTATTCACATATCATTGTATTTTTGTAGGTATTATATATTACTTTACTTCATTTATATGAGTAAATCGCTTGATACACGATCACGCGGTGAGACGTGCGTTCTCTC…	421	1
395	24H_new12_A21	24H	C_CPP_new07_O22	CGTCATAGGGTACCTCCTATGGGATCCTTCGTATTCCAAGCAAGATGGTTGACTTCAGAGCGATTCTACTGTGGTAGGCAGACTCGACTCTTAAGCACCCCCATCCCACCCTGTGGTAGGATTCACAGACCCTCCACAAGCATTCGCTGGTCGCACTCTAAACCCCGCCGTGACGGTAGTCTGAATGACGTTCCAAATTCCTTAACTGCCCTTTTAGAGGTGACTGTAGGAATTTGCCAGAGGATTGGGGGGGTGATAGGAAGAGGGGTTTGGTCTATATGACCGTGGGTAGTGATTGACTGAGTGGATTCGGAAATCCACCAGACTCACGGACACTGAGGTGGCGACCGACGAGTCGGATAACGAAGAAGCCCATAGGAGGACC	385	1
396	24H_new12_A22	24H	C_72H_new19_F23	GGTAATACCCATATATAGCCACAGATTAAGCGGACTTACATATAGATTGGTGGCGGTTTAGACCGACCCGTCACCACAATCGGTTTACCGTGTAGCATGGACTCTCCC	108	1
397	24H_new12_A23	24H	C_24H_new14_A01	TTTTTTAGAATTGTTGTGTATTTTTATTACATTTTCAGTTTATTTTGATAATACCCATATATAGCCACAGATTTAGCGGACTTACATATAGATTGGTGGCGGTTTAGACCGACCCGTCACCACAATCGGTTTACCGTGTAGCATGGACTCTCC	153	1
398	24H_new12_A24	24H	C_24H_old01_M07	GTTTATCaaattaaatttaTTATtacatttAagttacaaAAgtcacaaAGCTTATTGTCCATacagttcatcaaatCcgacaCATTTGACAGGGTTGAacaaaaAcatgttaTTGtgTgGCGGCTCAcgcTGgctcaCTGCCTTcacCACCTCCtGgcCTATGACACCTCCTACcaCAGctgCCGCccccgcCACTACTCCAAACACATCagtcaggaaagcATcagatacaaaACCCAcaggcagaTTCAATTCTttcAcAaGCTCATCTcgcatacgcAACAaaatTTcagtGTCagaTTTccgttTcgcTGGGTcaggatTTCTGTTaTagctCatcacggaatCtTactagtATCTtcatgactaaactatgacgGATCCCCGCGGCGAAGTCGC…	746	1
399	24H_new12_B01	24H	C_24H_old01_A22	TTTCCGATTaaaACTAAAGTATGTCGTTCGTTACAACTGAACCGAGGATAAAATCCTCGCTTCTGTGATGGCACTTAGTAGGGGTGGAGTCCATAGGCACCAGTCAGTATAGGAGTCGGTACACCCACATGGGAGATTCTCGCAATAGGGGATGAGTAGATGACGGGAGATGCGTAGCGGGTTACGATCGGGGAAGAAATCACAGGCGAAGTGAGGATGCCAACGGAGCGTTTCTGGATCTGATGGGATTCCTCCAGGGCTTTAGCTTCCAGATGAGCGGCGCGCGCGGCGGCTACCTCAGGAGTTTCAGTAGGCGCAACCGGTAAACCAGCTTCAGGGGCCACAGGGCTTTCAGGTGCAGGCTCCGCTTGAGGTGGGATAGCGATGGACTTCAAGCCG…	712	1
400	24H_new12_B02	24H	S_24H_new12_B02	GGTATACAGACAATTTTGTCAAATCTTTTAATTTATTTTTCAAGCTTCTTTAATACTGATAATATGAATAAATTAATTTATACTTGGTATTTTACAGAAGTAGTTTCGTATACACATTTTATATTTTCTAAAATTTTTATGATATGAAATCTAAAATAGGAAAATAGGTATGTTCAAACTAGTTTTCATTACCAAAAAATACATGAAAATACATAAATTCCTTCGGAATGGGGCAGATTAGGAGATCTATAAAGATATTTTAAAATATAAAATCATCAAGTATAAATTGGACATAGTCATATTTATTTTATTTCATTAAATAGTGATTTAATACTGTTTTTTTCATAGTAGTTAGATGAGGTAGGTATCAGAAAGATAATTATTTTCAAGTGTTCAATT…	444	1
401	24H_new12_B03	24H	C_24H_new14_A01	CCTTTGATAATACCCATATATAGCCACAGATTTAGCGGACTTACATATAGATTGGTGGCGGTTTAGACCGACCCGTCACCACAATCGGTTTACCGTGTAGCATGGACTCTCC	112	1
402	24H_new12_B04	24H	C_24H_new14_F11	GGTGAAAGCACAGTATATTACAAATGTAAGGTCTACACATTGTGCAGCTCGGTCTGCACCTTGCGCCAGGTGTCGAGCGGGCCGTGCTCGGGCCGGTAGCGCACGTTGCAGCCGTCGTTGGCGAGGCGTCCGTCGTCACGCAACTTCTCATACTCGTCGCGGTCGTACTTTGTGAAGCCCCATCTCTTGGATACATAGATCTTCTGACGACCAGGGAACTTGAACTTGGCACGACGCAGAGCCTCAATGACCTGCGCCTTCCACCTGTCACTGGAGCGCACGGACATGATGGGCTGGCCGATGCGCACACGGGCTACTGTGCCTTGTGGCTTGCCAAACGCACCTCTCATCCCAGTCTGGAGCCTATCAGCCCCAGCGCATGACAACATTTTGTTGATG…	725	1
403	24H_new12_B05	24H	C_24H_new14_O14	ATTTACATGGTCTTACACTAAGATTTAAGAGTGAAACCGATGTTATTGGTCCTGTGATTCTGATGAAGGTCCGTGGTTTAGTAGAAACGACCGTATGGGTAGCCGTAGTTGTAGGGGTAGGCGCCGAATCCGGAGTAGGCGTAGGGAGCAGCGTATCCGTAAGGGTAGGGGGCGGCAGCGTAAGAAAGAGGAGCTGCAGCGGCGACCAGGGCAGGGTCTTTCCTGACGACAGCGTNNNNNNNNNNNNNNNNNNNNNNNNAGTCGACTGTCCTGCGGGTTCCATCAGACTCCAGGAGGGAGTATTGTCCGAGAACGTTGTTGTTGGCACGGCTCTCCACTTGGCTCTTGAAGTCTCCGGTGTAGGGATCAGCCACACCATAGGAGAAGCTGGAGAAGTCA…	507	1
404	24H_new12_B06	24H	C_CPP_new08_A18	AGGTACTTGTTCGCTATCGGTCTCGCGGTAATATTTAGCCTTAGATGGAGTTTACCACCCACTTAGGGCTGCACTCTCAAGCAACCCGACTCTGAGGAGCGTCCCTCTCGCCGCCTCGCTCCGTCGCTACGGGCCTGGCACCCTCTACGGGAAAGCGGCCCCGTTCAAGACGAACTTTGACGGGANNNNNNNNNNNNNNATAGCGGAACCTCCCGAACACCACATCTCCCGCGACCGTTAAAGCCGCGCGATTCAGCGCTGGGCTGATTCGCGTTCGCTCGCCGCTACTGACGAAATCCTGGTTAGTTTCTTTTCCTCCGCTTACTAATATGCTTAAATTCGGCGGGTGATCCTCCCTGATCTGAGGCCAAC	372	1
405	24H_new12_B07	24H	S_24H_new12_B07	GTGCTATGTACAGCAGTTCTACATCAAATGCCCATCGGTTGACATGCAGGCTCTGGAAGCACATGTCGGCGGCCCTGCGCGTGAACAACTTGAACCCGCACTGCGTGTCCTTCACTCCCTTCACAGTGAACAGCCACACCAGGAAGTGGAAGCCATACATCAGTATATTTCTGAATATGCTTCTTGTAGCTAAAGACTCTTTTTCCAAATGTGCTCTAGAACCAATAACTATTGCTTCACTAGTGCTAGTCTCTTGCGGTTGGTCAATGGGACTACATTTCGTGATATCTTTGAGAGCTGCTTCCAGCTTAACCAGATCTTCAAATTTTGAAGCTCCATCTGCATCAGCAAACAGTATGGTGGCCCCTCTAGAGCTTAATATACCCAATCTAACAGCTC…	703	1
406	24H_new12_B08	24H	S_24H_new12_B08	GGATCGGCCGGCTCCATCGAATTATAAGACGTTGTCACGTCAAAAAAAATTACTTTCTATGTACGTGTCTCTGTCTATGCTCGAGCAGCAAAAAAACAAAAGCAAAAATCTCCATTTAAAATTGCCGCTGTTTTAGTTCTAAAATATTCCGTTTGCGGAAATAGTCCAACGTTTTCGTGTTTTAATTAAAGCTGTTTCTGAAAAAACCACAGAAATTGTGTAGTTTAAACGGGTTTAATTAAAACATCACTGGCTTGGCACCGCCTTCAAACTGATCAGAAGGTAGCGCATATGCATGTTATTTTTTGCTTTTTAGTTTA	320	1
408	24H_new12_B10	24H	S_24H_new12_B10	CTTGTATTTGTATATTTATTATTATAATGAACAGTCTTACGAGGTAATTCTGCGAAGTAGACTTGAATCTATTCCTCTTTTATCCTAATGTCTATCTCGAAATTTTCGTCATCCTCTTCTCCGGTTTCTCTTTTGGGGTCTGTGTTAGTTTTATCCCCACCACTTTCCGTCTCGTTAGGGTTTAGAGGTACGAATAACGGGACATCTGTGTCGGGGGCTGTAGTTACTGGGGGCTTTTTAGATGTAAATACTGGTTCAGTGGGTAATGTAGGTACCGTAGGGAAGGTTTGGCCATTCTGAAGAGTTGTAAAACCGTTATTAGGGTTACCTTGGTTGTTCTGGTTATTGAAACCTTGGTCTGGTCGGGGGTTGTTGAAGTTGTTCCCTTGATTGTTCTGG…	403	1
409	24H_new12_B11	24H	C_CPP_new07_A14	aaTTTATTATTTATACTTAGAACCTAAGCTTCTGGAAGAACCATTTGTTCTTTCCGCTCTTGTATCTCTCTTCAAAGCGCACTCTTGTGTTGAAACGCAACTTCTTGGCCTTGGCGGGGTCCTTGAGGTCCTTAGCGCTGAACTTTTCAAAACTGAAGTCAACTGAGTAACGCGTTGGCATAAGGTGGTTGTAGTTTACTACCTTAACGAAGGGCTTTATCTTGGATCGCTTGTGAATTTTGTTTTTGCCCATCCTCTTGTTCACTTTACGGGGGTACCTGTCGATCCCGGCCACGAAAGCATGTCCGTAGGGCTTGTCTGAAGTTCCTTCATCGTAATTTTTGACTACGATGGCTTTACGCCCTGCGTACCGGCCGCTTAGGACCAGCACCACCTTCC…	464	1
410	24H_new12_B12	24H	C_72H_new19_B09	CTGAAAATAAATTTATTGCTCTCCATATTCGTTGTGATGGCCAAGAATGTAATGTTTTACATCAGTCTTCTCATTACTGAACATTTATTACAAATAAAAAATCAAGCATCAGTTACAAAAAATTTAAAATCATGCAGTGTTTAATTTCATGTATTTCTTAATTATTCAAAGTTCTTTTGCGTACATTATTTATGAACTCAATGAATAGAATTTATAACATGCATTATAAAACTTTAATCAAAAATTCCATAGCAAATACATACTTAGGTTTTGTAAGTATATATAACACAACATGAAACAATCTCTATGTAAATGTAATTATGTTGTTAATAGTCTAGTGTTACAAAAAACACGTGAATATCAAAACTTTGAATAACTGCACACCATAAATTTGATGGC…	733	1
411	24H_new12_B13	24H	S_24H_new12_B13	TCTTTTTTTTTTTTTTTTTTTTTTTTTTTTTTTTTTTTTTTTTTTTTTTTTTTTTTTTTTTTTTTTTTTTTTTTTTTTTTTTTTTTTttaAAAAaaggGGGGGgggaAaatttTTTTTaaAAAAAAAAAAAAAaaggaaAAAAaatttaaaaaagggGGGGGGggaaaAAAaatttttcCCCCAAAAAaaacccCCcctttTTTTtctgggttttttaaaccgggggccCCCCCccaaAAAaggGGGGGGGGGaaAAAAAAAAAAAaaaacccCCCCCccaaAAAAAAAAAAAAaaaaaaAaattcccccccaaggggggaAAAAaaccccttgtgaaAAAAAAAAAaattTTTTTttggggaAaaccCCCccaaaAaaccCCCCCCAAAAAAAAAatt…	458	0
412	24H_new12_B14	24H	S_24H_new12_B14	TTTTTTGCAGTGTCAGAAATATATCAATATGAATACTTTAACCCTTCGAAGTATCACGGTTCGGGCGGACGGACCGACAACGAAGTTTTGAAAATTGAAATGAAATGAGTAATGTAATGTACCCTTTGGGTACAGACCCTTAAAAAGGTGCTAATTATTTACGCTGTTAATAAAACTGCGCTTCCCTAAACTGCGTGGGTTAGTAAGTAGGTACCTACTAAGTAGTTGATGATGTAATATCATGTATACCTGTGTAATAAATTTTATAACACATTTGCTCGTAAAGTAACTCTTATTTACCAATTTCAGTATTGTAATACGCATATGTGCCGTAAATAAAATAAAACGCACATGTGCTGTAATTTTCTTTAATTTTATTAATTTTGACAATAAATGACA…	692	1
414	24H_new12_B16	24H	C_48H_new17_B02	CAGATTTTATACTTTTATTGGAAGCTTactACAAAGTTATTCTGTTTTAGCCGCTGCCGCCTTAGGTTTCTTCGCTTTGATAGGCCTCTGGGATCTGAGGATAGCTGAGGCACGACGAAGAGTAGGCTTGGCCAAGTCTTTGCGGTAGTTGTTGGCTTTGAGCAACCTCTTTACCTTGTGGAGCGATCTCCTCGCGCCAGCTTTGAATGGACGGCGAACCAGGTTCTTTGCTGGCTTGTTTGTCGCCTTAGCCTTCTTGTACACGACAGTAAAACCTTTTCTGTTGGGATTCTCGACCACACCAACTGCCTTTTNNNNNNNNNNNNNNNTGTATCTGAATGCGTTGAGGTTAGTCACATTGTTGGGCTCCTTGCTGAAAGGCTTCTTGATGTTTCGCTT…	523	1
415	24H_new12_B17	24H	S_24H_new12_B17	CCACCACCAGCCCCTTGTCACACTTCTCCACAATGAACCGAGCCTGGTTGGTCAACTTGTCCGCCTCGGCCTGCAGCTGTCCCTCCAAGTAGTCCTTCCGTCTGGAGTAGTACTTCAGCCGGACGTCGTAGAACGTTCGGAGCATTCCCTCCACTTTGTCGTATTTCTTAAGACAGTTGTTGTGGTCGAAAGCATTCATGC	201	1
416	24H_new12_B18	24H	C_5TH_new01_M07	GTATCGTTTCTTATGATTGAAATTATCGTAGTCTTCATCTTTATCAGTCAGTTCTTTTTTTTTGCTTCAGCCTCTTCCAATAATTCTTTAATAGCTATTTTAGAAACAGGAATGTCATCAAAATCTGTAACATTTGATTCATCTAACGAGACTTCTTGATTCATTTTGGTAACATCTATGCTCGTTATACTTTTGTTAAAACTGTGATCCTTTATACTG	219	1
417	24H_new12_B19	24H	C_5TH_new03_H06	TTTTTTACAAAAAATCTATTTAATAAACTCTGATACACAAGATACAATAAAATAAATTTTCTTTATTATTAATTAATATTTCATTTTATTTCAAATTTCTTCCACAATACTATTCCCCTATAAAATTTTAAATTTTTTCTATTAAAAATACTTTAACCCCCATTATGTATTTTTATATTAAAATTTATTTTATTAATTTTATTTTATTAATTTTTCCCC	219	1
418	24H_new12_B20	24H	S_24H_new12_B20	GTTGAATATCACTTTGTTTTATTGCTCGAATTACCTACCCTGAAGCAATTTTATATTAGCTTCTATTTGGTTGTTTACGTATCTCNNNNNNNNNNNNNNNNNNNNNNNNNNNNNNNNNNGACATACAAGATCAGAGATCTGCGTTTGACCGAATAGATTTTAAATGAATATTAAATGATTACAAAGTATTTAAATGCAAAACTAAAAATTTCAACTATATTATATAAAATCAATTGTACTTTAAATATTTATATAAATATTGATTATTATCTGTACTTTAAATAAAATCTAATAAAATAATCAAACATAAATTTGGATGATTAAAGAAGAACAGCAGATCACAATTTATTATTTAAATAATAATTGTTTCCATTTTTAACCAGTCTGTCTCAGTTAATT…	728	1
419	24H_new12_B21	24H	S_24H_new12_B21	TTTTTTCATTATATCAGTAAACTTTATTATGAAATATATTTTACATCTGGTCCGTTTCTTAGATATTAACAAGAACATGACATAAGAAACAATATGTACATAAAAAATGGAATTTTATAATATCAACATCTGCAGTTCCATTTAAGCTTAGCTTAAGTACATAAAATATTTATTTTTGACTTCATAGTATACATCTCATGTGATCACAAAAATACATAAAAAAATGCATCATAATACAAAATCTGAAACATACATATCACAAAGGTACATAAAGGTTTACTAATACTCAAAATGTTGGGATTATTCAAAATAATCTTTTCTCATATGAAAACAAACCATGCACATTTCCTTCTAGCTGaGCagaGTATGTTCTCTTCATGAATCTGagaTCACCTGAGT…	752	1
420	24H_new12_B22	24H	C_5TH_new06_G16	GTTTTTGGTTTGTATCATTTAATCGCCCTAAAAATGTACAATACAGATGCTGACATTCCCGAACAGTATAACAAGCAAGTCGTTGACAATACTCGCACGCAAAGTGCATAAAACTGGCTTAAAAACGTATTGTCAGCGACTTGCGACATCATACTGCACTTCTATGCATAACATGATTTGGAGTAACAGTCTACATTTATAAATCAGGAATAGAAATCAATAAGTGTTTACGTACAACATTTTATTTGCAGATATTTTTTTTATACTACATAATTATTAAATAAATTGTATTCCTGATCATATGCACTGATAAGTAGTAACACTTAACACATTAGTTCTCGCACCACTATGAGGGTAAGGTTTCACACACATGATTCCATGGCCGTCCACTCCAGATAG…	728	1
421	24H_new12_B23	24H	C_72H_new21_J03	TTTTTTCATTAACTTCTCTAGAATAAAGAGTTCTTagaATAGAAATTACATATGCTTGAATAANNNNNNNNNNNNNNNNNNNNATTAATAATAAAATTTGAATAAAAATTAAAATAATTAGTATGTAATTGTGTATATTTATTCCTGAATTTCCTAATAATGTTAATAATAAATGTCCTGCAATTATGTTAGCAGTTAGTCGAATTGCTAAAGTTCCTGGTCGAATAATATTACTAATTGTTTCAATTAAAACTATAAAAGGTATTAAAATTGGGGGAGTTCCTTGAGGAATTATATGAATAAATATATGTTGGGTATTATTAATTCATCCATAAATTATGAATCTTAATCATAGGGTTAAAGCTAAAGTTAAGGATAAAGTTAAATGGCTAGTACTTG…	650	1
422	24H_new12_B24	24H	C_CPP_new08_A18	ACCTTAGATGGAGTTTACCACCCACTTAGGGCTGCACTCTCAAGCAACCCGACTCTGAGGAGCGTCCCTCTCGCCGCCTCGCTCCGTCGCTACGGGCCTGGCACCCTCTACGGGAAAGCGGCCCCGTTCAAGACGAACTTTGACGGGANNNNNNNNNNNNNNATAGCGGAACCTCCCGAACACCACATCTCCCGCGACCGTTAAAGCCGCGCGATTCAGTGCTGGGCTGATTCGCGTTCGCTCGCCGCTACTAACGAAATCCTGGTTAGTTTCTTTTCCTCCGCTTACTAATATGCTTAAATTCGGCGGGTGATCCTCCCTGATCTGAGGCCAAC	335	1
423	24H_new12_C01	24H	C_24H_new11_D08	TTTTTGTTTTTCAAGTAGATTTATTCACTTACACCAATAAAAGCAACCGCCACATGGGTGTCCAAACCCGGCGGTGTTACTTTACACGAGTGTGCGAACATCCACACGCATTTGCCAATACACACTACACTCCGCTCTTCACTACTTACACAAACATCCAATTATTGGAGAAACAACAAATAATNNNNNNNNNNNNNNNNNACATAAGATAGTACAAGAGACAGTGTATAGTCTACAGTGGCAAATGAATCCTGTTGACTTAGTCGAAGAGACCGAAGCCCATGTCGTCGTCGGACTCGGACTCTTCCTTCTCGGGCTTCTTCTCTTCTTCCNNNNNNNNNNNNNNGGGCGCGGCGGCGGCGGCGGGCGCGGCGGCTGCGGCGGcgaACTTGCTCGGGT…	486	1
424	24H_new12_C02	24H	C_48H_new19_A12	CTTTTTGGACTAGAGGCTCTTCACCTTGGAGACCTGCTGCGGATATGGGTACGAACCGGCGCGACATCTCCACGTACATCCCTCACCTGAATTTTCAAGGTCCGCAGAGAGTATCCGGACACCGCCGCAAATGCGGTGCTCTTCGCGTTCCGAACCATATCTCCCTTCTATAGGATTCCATGGAACTCGAACGCTCAGGCAGAAAAGAAAACTCTTCCCGGACCCCTCGGCGGCGTCTTCAGGCCACTTTGGGTTACCCCGTCGAACGCTCGCTTTGAAACGAGGGAACGATTGTTGAAACGGTTCCGCTGCCGGGTTCCGGAATAGGAACCGGATTCCCTTTCGCTCAACGGGCGTT	358	1
425	24H_new12_C03	24H	C_CPP_new08_A18	AGCCTTAGATGGAGTTTACCACCCACTTAGGGCTGCACTCTCAAGCAACCCGACTCTGAGGAGCGTCCCTCTCGCCGCCTCGCTCCGTCGCTACGGGCCTGGCACCCTCTACGGGAAAGCGGCCCCGTTCAAGACGAACTTTGACGGGANNNNNNNNNNNNNNATAGCGGAACCTCCCGAACACCACATCTCCCGCGACCGTTAAAGCCGCGCGATTCAGTGCTGGGCTGATTCGCGTTCGCTCGCCGCTACTAACGAAATCCTGGTTAGTTTCTTTTCCTCCGCTTACTAATATGCTTAAATTCGGCGGGTGATCCTCCCTGATCTGAGGCCAAC	336	1
426	24H_new12_C04	24H	C_24H_old01_H13	GGAGGGTAGTTTATTGGAAAATGGAGTGTTTGGGGTCTTTCTCGTGGTAGCATTTGGCGTAGTTCCAGGCAGTCTGGTGTGGTGTGTTGCCTTTGTTGGCCAGGCAGTTGTCTATCAACTTCTCGACTACTGGTTTGTCAGCTGCGTTAGGGACCTTGGCGAGGGCCACATCCTTCTTGAACTTGCCATCCTTGGTCATCAGCTCGGACTTGATCAGCATGCACAGTGCGTACTTCTTCAGTGACTCATTCTCCGTCTTAAAGTCGCCAGATTTGAGTTTGTTGACTTGCTGCTCGTCAGCCTTGGTCTCGGCCAGACACTCTGANNNNNNNNNNNNNNNNNNNNCTTTCTGCTCGTCCGTCAGGGACTGGGCAGCAACAAAGCAGATGGCGAGAACTA…	438	1
427	24H_new12_C05	24H	C_24H_new12_C05	ACGTTCGACGTCTTTCTTGAACTTGTTTTTCCTTTCTATTATTTCAGCAGTTGTCAAATCTGAACATTGAATATCTGTCTCTAAAGGAGGTGCGGATAGCCAAGGTCGAGAAGCGTTTCCACTACACCACCTGTCCC	137	1
428	24H_new12_C06	24H	C_CPP_old01_E14	CACTTAAAAATAGTATATTTTGCATTAGGCTACAAACTCATATGGGATGGGCGCAAGTAACACTGGCTTCTCGGCACCCTTTACAATATGTGCTGCACGCGGTGGCTGTGGCTGTCTCTTAAGGTTGACCACCTTGCCAGCTGCTTTAGCTTCCTTGAGGAGCCTCTCATTCTCCTTTACCCTCTTAAGGAAGTCCTCTCTGCATTTTGAGTGCTTGACGTGCTCAATGCGGATGTTGATCCTCTTGGGGATGATTCTGCCGCGCACCCTCTTGTTCACAATGACGCCCAAAGCGTGTGCTGTTACGTTGTAAACACGTCCGGTCTTACCGTGGTATACTTTGTGTGGCATGCCCTTTTGAACTGCACCATTACCCTTAATGTCAACGATATCGCCGAC…	551	1
429	24H_new12_C07	24H	C_CPP_new08_A18	GGCCTTAGATGGAGTTTACCACCCACTTAGGGCTGCACTCTCAAGCAACCCGACTCTGAGGAGCGTCCCTCTCGCCGCCTCGCTCCGTCGCTACGGGCCTGGCACCCTCTACGGGAAAGCGGCCCCGTTCAAGACGAACTTTGACGGGANNNNNNNNNNNNNNATAGCGGAACCTCCCGAACACCACATCTCCCGCGACCGTTAAAGCCGCGCGATTCAGTGCTGGGCTGATTCGCGTTCGCTCGCCGCTACTAACGAAATCCTGGTTAGTTTCTTTTCCTCCGCTTACTAATATGCTTAAATTCGGCGGGTGATCCTCCCTGATCTGAGGCCAAC	336	1
430	24H_new12_C08	24H	C_24H_new12_C08	CCGGTTTGCCATTCGCCCTGTATCCGCTGACTCTCCTCGAACAGCAGGTTACAAGCGGCGGCCATGTCGTTGTTGGTGTCGTGCAGCGCTGAACAAACCTCCTCTTCAGTGCGGCGGGTCATCTCCATCAGCTCAGTGACCATACGCCGCACGTCGGAAGCGTCCTCGCTTTTACAGTCAATCATGTTTGCCATACGAAGTTGTTCTGTAGTGGCCTGTGGTTTTGTCTTTTCCTTGGGCTGGGGCTTGTCTGTGGGCTTCCCCTTGTCCGTCTTGCTCTCCTTCTTTGCACCACCCTTGGTGGCGCGCGCACCCAAACTCATCTTTAACTGCCTAAATATTTACAGCCTCTATTTACAAGCAGCTGTGAATGCGCTCTCAAAACGCAAGCTGGTCACG…	401	1
431	24H_new12_C09	24H	C_24H_new13_D18	GTGCTTCTTCTTCTTTTTGTCGGACTTGGAGATGTTCTTTTGCGCCTTGCCGGATTTCTTGGCGGCCTTACTGCTAGTCTTGGGTGGCATGTTGCACGCAACGAACGATTAAAAACACACTTGAATACTGTAGTACTGCGAGCGCGACTGTCTCGTAGTCAGTTAGCGAGAAAAGTGAT	179	1
432	24H_new12_C10	24H	C_24H_new12_C10	CTTTTTATAAATAATTAATCACCTCATCAATAAATTGGAATATAAAGGAATAATCATACTACATCTACAAAATGTCAATACCATGCTGCAGCTTCAAATCCAAAATGGTGATTGT	115	1
433	24H_new12_C11	24H	S_24H_new12_C11	CTTTTTCCTTTTAAGTCTGCTAAAAATATTGATTAATACACTCTAGTCGCTAATTCTTTGATTTTTCTTTTCTAACATACCTACTCGTACGTTTTATAATAAAGTGTTTCTTTTTCTTATGTATTTGTTTGTATATTAACTAACATTTACTTTAC	155	1
434	24H_new12_C12	24H	S_24H_new12_C12	gATTATCGAGCAGGGGCTGGAGCAGAGCGCCCGCCGAGCCGCCGGCGCGGTAGTTGGATCGCTCGCAGTGCCCGATGGGGTCGTAGCTGTATACGCAGCCTTTACCTTCGGCGTCCAGTCCGGCTAGCACATTAGAGATATAGTAAGGGAAAAATCTCTTGTAATACAACATCGTGGACAGCATCTGCGCGACCGCCGGCGTCGACATCGCCTTGTTGTGCTCGTGCTCGTACATGCGCATGCGCGCTTGCAGCAGGCGCGTCAGCGTGAGCGTGTCGCACCAGCAGCCCGTCGCGCCCAGCACGGTCAGCTCCGACAGCTTGAACAGCTTCTTCTGCTCCCTCGTGTagaTCGCGAagcCTGTGCTGAggCGaGTGTCGGCCCcgatgacggCGTagt…	463	1
435	24H_new12_C13	24H	C_CPP_old01_J17	CGTCACTACCTCCCCGTGCCGGGAGTGGGTAATTTGCGCGCCTGCTGCCTTCCTTGGATGTGGTAGCCGTTTCTCAGGCTCCCTCTCCGGAATCGAACCCTGATTCCCCGTTACCCGTGACAACCATG	128	1
436	24H_new12_C14	24H	C_CPP_new08_A18	ACCTTAGATGGAGTTTACCACCCACTTAGGGCTGCACTCTCAAGCAACCCGACTCTGAGGAGCGTCCCTCTCGCCGCCTCGCTCCGTCGCTACGGGCCTGGCACCCTCTACGGGAAAGCGGCCCCGTTCAAGACGTACTTTGACGGGANNNNNNNNNNNNNNATAGCGGAACCTCCCGAACACCACATCTCCCGCGACCGTTAAAGCCGCGCGATTCAGTGCTGGGCTGATTCGCGTTCGCTCGCCGCTACTAACGAAATCCTGGTTAGTTTCTTTTCCTCCGCTTACTAATATGCTTAAATTCGGCGGGTGATCCTCGTTGATCTGAGGCCAAC	335	1
437	24H_new12_C15	24H	S_24H_new12_C15	ACCGGTAATTTTTTTTTCGTAGTTCCTTAACTATTTCATCGGCTGTTACAATTTATGATTAAATAAAATTAAATTATATTTAGCTCTTTTAAATTATAGATGAACGCTTATTGTTCTAACAGAGTATTTAGTGAAAAAACTAATAAAATAAGGCTTTCCGGTAAGAACTTTTAAAGCACTTACTTTTTTTAAACTTACATGTAGTTTATTTATTTTGGATTTTATAATTTTAATGTAATTTCCTTTATCTTTTGTACACACACTAGCGTTATTATATTTTTTTTAAAACATACTATTATAAGCAAAACACCTTTAAAAATCAAACAAACCACTTGATTTTATTTGAAACTGATGAAATCTTTACTAATAGCCAGTCACATTTCACAATAATATTTCGTC…	478	1
438	24H_new12_C16	24H	C_72H_new19_H22	AGTGAGTTTTTTTTGTTTATTGCCTTAATCTAAATGTTTACTTGACTTCACGCAACCTTCTGACAGCTGACCTGCAGGATGAAGCTGCGGTGGTGGAGAAAACCCAGGCACCGCCCC	117	1
439	24H_new12_C17	24H	C_CPP_new07_D24	CGTcagTTGCTTTGGTATCATTTGCAtttGAATCAGTCTTTGATTTAATAGATACCTTTTTTACAATTTTTTTCTTAACTATTCCCTTTttATCGGCCGATTGATTGTCTGTagaATTCgaTTTTGTTTCTTCCTTTATGATTCCATTTTTCAcaCATTCatTTTTGACATTCTTTAATTGAATTTCATTTGTGTTACATTCCTTTTCAGtctTATcgtcTgtttgATTGACAACTTGATACTTCTTTAAAGttaAAGTNNNNNNNNNNNNNNNNNNACTTTCTAATTTAGAATCAACAtggagaTCTGTtgtTTCAAGTTTTTTTTTgggAATccgaCTGagcTgTagtttTaAATTTTTTTGgtaATGTTACACTAaaaCttaCTTCTAcatCTGCT…	711	1
440	24H_new12_C18	24H	S_24H_new12_C18	TTGGTTTCGAAACTTTGATATTTGATATAATATATAAAACTGTAGTTATATAAAACTATATTTGATGAGATCGGTTTTTGGGTTGGAAAGTAACTTTTATTTAACTAATTCAACTTTTGGTTTGTTTTCTTTTTGTTTTATTTGCTTGCGGCTTTTACACATACACGAACTTAAAGTACCTACTTTTAAACTTAAAGTTATTATAAACGCATTTTGTTATCACTTGAGTTTGGTTATGAAACATTTTAGTATGATCCTATTTTCGGTAAATGGTATAAACTGTTTTAATGGTACATGGCTTACGGTTTCTGTCGTATGATTTTATTATAGAACACCGGCTTACATTTGCGTTAATGGTAGAGGCTGCGATTGTATACAAATATCACTTGTCCACACTCT…	568	1
441	24H_new12_C19	24H	C_CPP_new08_A18	ACCTTAGATGGAGTTTACCACCCACTTAGGGCTGCACTCTCAAGCAACCCGACTCTGAGGAGCGTCCCTCTCGCCGCCTCGCTCCGTCGCTACGGGCCTGGCACCCTCTACGGGAAAGCGGCCCCGTTCAAGACGAACTTTGACGGGANNNNNNNNNNNNNNATAGCGGAACCTCCCGAACACCACATCTCCCGCGACCGTTAAAGCCGCGCGATTCAGTGCTGGGTTGATTCGCGTTCGCTCGCCGCTACTAACGAAATCCTGGTTAGTTTCTTTTCCTCCGCTTACTAATATGCTTAAATTCGGCGGGTGATCCTCCCTGATCTGAGGCCAAC	335	1
442	24H_new12_C20	24H	C_5TH_old01_G19	CCTTTTTTTTTTTTTTTTTTTTTTTTTTTTTTTTTTTtaatTTTTTTTTTTTTTTTTTTTTTTTTTTTTTTTTTTTTTTTTTTTTTTTTTtggGGgGGGGGggccccaaAAAAAaatTTTTtccaaaaaattggggaaaacccccNNNNNNNNNNNNNNNNNNNNNNtttttgtcccCCCCCCCCCCCCccttgaaAAAAaaaccaaAAAaagggggccCCCcttttttcccaaccccCCcccgggGGGGGgaaaaccCcc	261	0
443	24H_new12_C21	24H	C_5TH_new04_O17	GCAAATAATAATATAATATATTTATAAACACTTGTGTTAGAATACTCTTAAAAATCATTAATTTATTTCTCACGAACTTATCTATCCATTTATTAATCGATAACTTTTATTTAAAAAAAAAAAAGACGGATTACCCTCGATTGATCATTTTAAATTACATTTTCATAATCTGTATTCATAAGTCACCCCGGAACAGCCTGGGATGAATTGCCAGCGTTTTTGCCATTagaTAgggCTATAGTAACgtgTACTAAATCTAGTAATTATCTGTCATTAACCATAGATTATTTTTAATAAATAACAAGGGAATCTATGACacAAGAAAAAAAGAACATTCTCGAAACTATAATTATAGAATATCATTAACTTCATATCATAAATCAAGCATTTTCTCATAAA…	704	1
444	24H_new12_C22	24H	S_24H_new12_C22	GCTTTTAAGTAATATATTTATAATATCTATGGAATTAAATTGTCAGTATGTTTATACTAAGTTCATGATCATGACAAATATCAAAATCGGCCTGTTAGCTTAGAACAACTATAAAATATCTTGTTTTATAATTTAATGTTCTAAACTTGTGCTTTTACAGTTTTATCAGTTATCAATATAAAATTATATTAATCAGTGAGCATTGCTAAGTTTGTGCGTTTTGAAGGCTTCTCTTATATAACACAGTACAGCGGGAACATCGTTAGTTTCTTTCATCTGTCTTTGGAGTTCTTTGAAATTCTTCAGTGTTGGATTTGTACTTTGCAATGTATACTGACGAGTTTGTTGATTCCTCAGTAAATTCACTGAATAGTTCTCATTATTCTTTTTAAGCTCTGT…	701	1
445	24H_new12_C23	24H	S_24H_new12_C23	AGTTATTATTATTATTTTAGTTGGTTCATTGTAAATAGTAATTAATGTTAAATACTTCTAAATCATTAGCACCGAAGTACATAATGAATTAATGCGTAATTAATTTTAGCTATTTTAATTTTGTGAACACCAATACTGTTTGAATAAACGGTCAAATCTGTGATTGTGAATGATTTTTATTGAATTAACCTTTTCTGAGATGCCTTTTACAATAATGTCAGCAAACACAAAAAACGGATCACTTTTGCAGTGATGTAGGCACGTAACATGTCTAAATTATAAAATGTCGTTGGTCACAGGTCAACTGATTATATAGCATCTTAACCCGTGAGTGATATTACCTATATCATATACCTACGGATTCCATTTATGTACCTACCTACCCGGATAATTGGATTT…	688	1
446	24H_new12_C24	24H	S_24H_new12_C24	ATAATATCAAAAGTTCTCGAAAGAAAAACGCAGCCTTTATCTAACCATAACCTTAAGTTTTGGAGTCGCCAAGGCATCAAAAATCACAGAACGCTATTTTTGAAACGCAAACTCTCGNNNNNNNNNNNNNNCAACGTAATAAGTGACAATATATAACTATCTTGTCCAACTCATTTGAATATT	183	1
447	24H_new12_D01	24H	C_24H_new14_A01	TTTTTTGCTAATACCCATATATAGCCACAGATTTAGCGGACTTACATATAGATTGGTGGCGGTTTAGACCGACCCGTCACCACAATCGGTTTACCGTGTAGCATGGACTCTCCCCCC	117	1
448	24H_new12_D02	24H	C_5TH_new04_M24	CTTTTTTTTTTTTTTTTTTTAaCCcaaAagctAatatggcataaattattcctaAaaaACCAAAAGTTtCTTTTTtcccccTTTCttgaaaAataatttGaAAAATTTTCCcaaatccggGGAaaATTAAAatataAacttctgGGggaCCAAAAAATCAAAaaaAatgtgggaataAAAttgGatccccccctcctgggGGgtcAAAAAAGgaggtatTTAaatTTcgatctgaaAGaAatatagaaatagcccctgctaaaacggGggggGataataAAAgtaataAagttgtatttctaacagctcAAacaAAaggGGgtatTtgactgtaggatatacCAatagttcgtatttTAAAAaaAGGggaAatgaattTAatagctccNNNNNNNNNNN…	476	1
449	24H_new12_D03	24H	C_24H_new12_D03	AGAAGTTCGTTTAATTTATCATTTTCACATACATATTACATATTCATAATATATACAAAATAATATTATTTACAAGGCAGTTTCGTATTGCTAAGACTAAGATATGCCTTTTAAAGGCTTCGTTGTGATTCACCAGTAGTTAAGAGGGAGGGATTTGACACCGT	164	1
450	24H_new12_D05	24H	S_24H_new12_D05	AAAAAAACCCCTTTTTTTTtccccctttcaAaacCCAAAAAAAAaggggtttcCccggTTTTggGgcccccctTTTtaaaagggtTNNNNNNNNNNNNNNNNNtgtaaaatggaacaaaaAattggtccCCCCccaatcctTTTtgggaaaAAATTTTTTTTTTTTTttcccccggccaaaggGgcaaaatcccggGgacccaacaaag	209	1
451	24H_new12_D06	24H	C_5TH_new04_P21	acgAATTTTATGTATTTTTATTGGTAAAAGTATCACTTTTGGGGCGCACTCGTGCTCGAGCTCTTGGAATCCCGAATTGAAGCCGAACGCCTGCGTTTGATCTCTTCCTGGCGACGCACCTTTGATTCCTTCTTCCTCTGTGCAAGCAGTTTAGCGTAATCTGCCTCAGATGCCTTGCGCTTGGCCAGACGCTTCTTCTTGAGAGCCAGTCGGTGACGTCTGCGCTGTAGGACCACTGGGGTCACTAACCTTTGGATTCTGGGTGCCTTATATCTGGGTTTAGCGTTTTCTTTGCCCTCCTTAGCAGGCAGGAGACGTTTGACAACATAACGGCGGACATCGTCCTGTTTGCTCAGGTTGAACAACTTGCGGATCTTGGAAGCCCTTTTGGGTCCTAGA…	650	1
452	24H_new12_D07	24H	S_24H_new12_D07	TTTTTGAGTTGCATACTTGTATACTTTTATAAATAGTTTTCTCCATCTTCATAGTTTTCAATTTATAGTTGTAACGGGAATGACAATATTGTCTTAACATCGTGTTTTATTGTTGATTCAACAAGCATTCTTGCATATATTAGAAATGAAATCTTTTTTTATAACAGATGATGGAAAGTATTTAAATTATGATCCTAAAAAAAATAATGGCGTGGTCGATAAACTTGTCATGTCTAATTATACCGAATAACTACACTGAAGTGGTGACATCAATTATAAATGTCAATGACTATGTA	296	1
453	24H_new12_D08	24H	C_24H_new13_D18	CGGACTTGGAGATGTTCTTTTGCGCCTTGCCGGATTTCTTGGCGGCCTTACCGCTAGTCTTGGGTGGCATGTTGCACGCAACGAACGATTAAAAACACACTTGAATACTGTAGTACTGCGAGCGCGACTGTCTCGTAGTCAGTTAGCGAGAAAAGTGATC	160	1
454	24H_new12_D09	24H	C_24H_new12_D09	TTTTtccTTTTTTTTTTTTTTTTTTTTTTTTTTTTTTTTTTTTTTTTTTTTTTTTTTTTTTTTTTTTTTTTTTTTTTTTTTTTTTTTTTTTTTTTTTTTTTTTTTTTTTTTTTTTTTTTTTTTTTTTTTTTTTTTTTTTTTTttaAAAAAAAAAAAAaaccccccggggGGggggaaaaaaaaccccccaaaaaaAAaaagGGGGgcccaaAAAAAAAAAAA	222	0
455	24H_new12_D10	24H	C_24H_new13_D18	GCGCCTTGCCGGATTTCTTGGCGGCCTTACCGCTAGTCTTGGGTGGCATGTTGCACGCAACGAACGATTAAAAACACACTTGAATACTGTAGTACTGCGAGCGCGACTGTCTCGTAGTCGGTTAGCGAGAAAAGTGATC	139	1
456	24H_new12_D11	24H	C_5TH_new04_M15	GTATTAAAGGTTTCCTTACAACTAAAGAAGCTTCATAAAGCTTACAATGGAATACCAAAGCCTTTATAAAAAGCTTTTTAGTCGAAAAGACCGAAGCCCATGTCATCATCAGATTCCTCTGGTTCTTCTTCTTTCTTTTCCTCCTTGGCGGCTTCGGCGGCGGGAGCGGCGGCCGAGGCAGCTGCGGCGGGCGCGACACCCGCGGGCGCAGCTCCTACACCCGAGCCGATATTCGTGATCAGATCGCGAACATTGACGCCTTCCAGTGCCTTAGCGAAGAGA	282	1
457	24H_new12_D12	24H	S_24H_new12_D12	ACTTACATTTTAAATTTTATTATAACTACTAATTTCATTAATCTACAGGTTTTAATGTAATAAATCTAGACAAAATAAAGGCAACCATAAATGTACATGATACAAATATGACCACAAACACATAAAATGTGTCCTCTGANNNNNNNNNNNNNNNNNNNNNNNNCATATTGTAGATCTCCTCCACAACATGGAGGTTCCCTTTACCAGACTTTTTCATGTTTACTTCCTTTTGCCTTTCTTCTCTAATTTTGTTGATATTGTGGTTGTTATTTGCTCTGCTGGTGCCAATGGTGTAATATGCTTGTTTAATAGTTGCAGGAGTTCCAAACAAGTCAGGTTGCCACTTTTGAAAGTTACTTTCTTTAGGCTAGCAGTTTCAGCAATCGATGGTACAATTGT…	738	1
458	24H_new12_D13	24H	C_48H_new19_A12	GCTGTGCACATGCGTTGTCGTTTTGTGAGGTTTCTGTCCTCGCTGAGCTGGCCTTAGGACACCTGCGTTATTCTTTGACAGATGTACCGCCCCAGTCAAACTCCCCGCCTGGCAGTGTCCTCGAACCGGATCACGCGGGAGTTGTGAGGCGACGAGCGTTGCCGCCACGCCGCCACTCTGCACGCTTGGAACGAAACACCGTACGCCCGCCGATATAATCGACCGCGCACCGCTTCCGCCCAACCGAGTAAGTAATGAAACAATGAAAGTAGTGGTTTTTCAGCGACGACCGCGAACGGTCTCCCACTTATGCTACACCTCTCATGTCTCCTTACAATGCCAGACTAGAGTCAAGCTCAACAGGGTCCTCTTTCCCCGCTGATTCTCCCAAGCCCGTTC…	691	1
459	24H_new12_D14	24H	S_24H_new12_D14	GCTGCTTCTTGATTCCTCGGTTGAAGATTCTTGTCATCCAACCCCCTTTTTCTTGGTAACTCCATTAGGAATACATTTTGAACTATGCCTATTCTTAATCTATGAAACACATACACATTCTGTTGCATTTCTCTGCAAAAACATTTAAGGAAAATATAGCCTCACGAGATAGGACGCCATAATGGTGCGTTGGCGTAAGATTTCCTATATGTTTTAATTTTTGGTAAATCATTTTCTTTAGCTATTTGAATCTTACTTTGTAAAATTGTATTTAAATTGTTATATTTATTGTAGACTTGCGTGTTATCTCTTCTTTGTTTAAATAGATCAATTATTTCGTCAGTAATCCAATATTTGCTACAGATTTATCCCTAAACCCCAGAGTGTCTGTAGCTGAAA…	691	1
460	24H_new12_D15	24H	S_24H_new12_D15	CGCTGAAATTTGACATGGTAGGAAATTTTGGAATTTGAAATTTTGGAATGAAATTCGGCTGAAATTTGGATTTTACTCTGGTTAGACATATACTCTTTATCCCGGAAAAATACTTGGTGCACACGGGATTTGTGAGAAGCTGAATTCCACACGGACGAAGACACGGGCGTCCGCTATTAAGTAATAAAATGAAAAACCAATTTGTTCTAATCAAAAGCTTTCGAAGTTCAAAAGAAAGTCAATCAAATCATTTCGTATCGCAACTCGACACGACGCAGCAGCCTTTGCTAAATCATTGATATTTTGAAGGACTCTTCAATTATAACACGTCGTTACACCCTAGACTAGTGCAGGTTTAATTAGCATACAGCTGTATCAAACACTTTTAGAGTATGAGAA…	685	1
461	24H_new12_D16	24H	C_24H_new13_D18	ACGCCTTGCCGGATTTCTTGGCGGCCTTACCGCTAGTCTTGGGTGGCATGTTGCACGCAACGAACGATTAAAAACACACTTGAATACTGTAGTACTGCGAGCGCGACTGTCTCGTAGTCAGTTAGCGAGAAAAGTGATC	139	1
462	24H_new12_D17	24H	C_5TH_new03_H06	ACACAATACTATTCCCCTATAAAATTTTAAATTTTTTCTATTAAAAATACTTTAACCCCCATTATGTATTTTTATATTAAAATTTATTTTATTAATTTTATTTTATTAATTTTTCCCCNNNNNNNNNNNNNNNNNNNNNNNNNNNNNNNNNNNNNNNNNNNNNNNNNNNNNNNNNTTTTAAATTAAATTTTTTTCTAAAAAAATTAGATATATTTAAAAACGATTAACATTTCATTTCTAATTAATTATTAAAAATAATTATACTACATTAACTTTCTTAATTAATTAACTCTTTTAAATTCGAAATTTTTTTTTATAAAAAATCTATTTAATAAACTCTGATACACAAGATACAATAAAATAAATTTTCTTTATTATTAATTAATATTTCATTTTATT…	528	1
463	24H_new12_D18	24H	C_48H_new17_L02	GTATAACCGCAACTGCTGGCACAAAATTAGTTATTAATTATTATATTACTAAATCTTAATTTCTTAAATTTTTAATTTTAATTACTATTTAACTTAATAATTATTTTTTAAATAATTAAAATTACACACTAAAATTTATATGTAAAATAAATTTATAATAAATTTTATAAAACATAATTTTTTTATTT	188	1
464	24H_new12_D19	24H	S_24H_new12_D19	GCACTGGTATCCCTGCTACCGGATCTGTAATCTTCATTCAGTTTAGAGCAGAGCAGTTTATGCAATTACTAAAGTTGATATTCAAATGTTAAGTTAGACAAGTAGTAATTCTTATATAATCATATTATATAATAAATATTGTATATATAAATTATATAGACTTTATATATTACTCGGGAAATTGCACAATGGGTGgNggcGGGGTGGTAATCTATTCGGACAAACCTTCGCATAATTATGATAGAACTTCACGTACAGGTAAGTTCGTTTAATCATTAATTATGCTTCAGGTTTGTCCTCTAGATTACcacAAAgtaTAcgcagtagATGTTGagagtGAAAATATCAACTTTTAGATCACAGTGAATAATTTTATTCCCGAGGAAAAAaaaGATACAA…	511	1
465	24H_new12_D20	24H	C_5TH_new06_F10	GCCCTATAAAATTTTAAATTTTTTCTATTAAAAATACTTTAACCCCCATTATGTATTTTTATATTAAAATTTATTTTATTAATTTTATTTTATTAATTTTTCCCC	105	1
466	24H_new12_D21	24H	S_24H_new12_D21	GAAGAATTATATTGTCTTGTATTATATATTCTGCACGTGGTTTATCAATTACCTTTAGGTATTCTAACAAACTCTTCAACTCAAATGTTCCTTTATGAAAGTCCTATTAATCAGCGTTTCCGGAGAATAAAACTTTTTTTTTTTATTTTTGATGATTGTTGACATGTTGTTGATAAAATAAGCTTTCATTTGAACTTTCTTAATTTTATCTAAGTAAATAACCATCAATTATAAAGTAATAATTGATGATTATTGACTTagaTAAAATTGAGAAAGTTCAAATGAAAAAGCCTAGAAAAAAAAATCACCATCTTGTTTTTGTAatgGCTATTACCATTTAATTCGCTTTACAGCCTGAGCGGAATCCAATACTgTACTCCgTACTTACCATTTTTTTCT…	650	1
467	24H_new12_D22	24H	C_24H_new12_D22	GTCAATAAAAAACATTTATTTTCTTTTATTCATAAGTGTCATTACATCACAAACCGCTTCCACGTTATTGGTTTATGACTCGAAAGAGTTTTTGTTAATGTATTTTTTTTAATAAAACATTATATTTTATTCGTTATAATATATGGCTACAATTAAACAAGTAACATCTAAATTAGCAATCAATTTTTGCAATAAAATCTAACAAAAGACTTAAAAAATTGACACGGTTTTCTGAAAAAACAAATTAAAACGTTTCAATTAGGTAATTAATTAAGGGTAAGAAATAACTATCTTTTTCCAACGAGTCATAAGTCAATCAGCCCTATTGCCCCCCTGTCAGAATCCCCGACCCTTAGCAGCAATCCATACTGTCTTAGGATGCTTTCTGGAAAATTTTGC…	685	1
468	24H_new12_D23	24H	C_24H_new12_D23	GGGTTATATGGCAATCCAAATAGAATGTTTTGTCTAACTGTAGCAACGAATAACCAAGGCTCCTGGCAAGCGTACGACAATGGTCCCGATAGATGGATTTTTCCACTCGTTGTACGTAACTCATTCAACAACAGTTGCAATACTGAACTCTTTCCAGAACCGACTGAGCCAATAATAGCGCATAACTTTCCTTTAGGTACACTTAAGTTAATATTACGTAGTGTCACCGGCCCATCCTCCGTCCAGTTGGCCATAACGTCTTTGATCAGTATACCGATATCAGGGCTTACTATAAGATGTTGTGCAGGTGTCATTAGTCCTTTTTCATTGCAGTCAAATCCTGGATTGCAAATACCTTCTTCTTCAATCTTTTTAAAAGTGTTAGGGCAAAGGTCTTGT…	402	1
469	24H_new12_D24	24H	C_72H_new22_N07	CTTTTGCTGTTATATGTTTATTTATGCTTTTACAGCATACACTCTAGGAGGAAACAAGGACTTCTTTCTTATCTCTTTTTGAGTTTTAATTTTTGCTTCATGCTTGGTAAGTGCCTTGCGCATTGCACGCGTCTTCTTAGGCCTTAGGTCAAGTGGCTTATATTTCTTGTTTTTGTAATGATTTCTCAAGTTAACCTTCATATTTTGGTGGTATACAATGTAAACACGTGCTATTGCTTTCCTGACAACACGTATTTTTGAAAGTTTTGATGCCACTCCACCAGTAACTTTGGCAACACGTAAATTGGTTAACTCGGTTTTTAACTCTTCAAGTTGTTTGAAAAGTTCTTTCTTGTCTTTAGTTCGCAACTCCGAACACTTAACTTTACCCATTTTTGA…	433	1
470	24H_new12_E01	24H	S_24H_new12_E01	CCTGGATCTTTGCCTTCACATTTTCGATAGTGTCTGATGGCTCAACTTCTAGAGTAATTGTTTTACCCGTGAGAGTCTTCACGAAAATTTGCATTTTTATATCGTTATGTCTTCAAAAGGAGGAATCTATTATTATTATAAATTTACAACCTTTAAAACTATTTAGAAATTAACAAACGCGCAGGTTGCAATACCACTTCTAGTTCGTCTCGCTCAAGT	219	1
471	24H_new12_E02	24H	C_CPP_old01_J17	GGTTGATGAAAACACCTTTGGCAAATGCTTTCGCTGATGTTCGTCTTGCGACGATCCAAGAATTTCACCTCTAACGTCGCAATACGAATGCCCCCAGTTATCCCTATTAATCATTACCTCGGAGTTCTGAAAACCAACAAAATAGAACCGAGATCATATTCTATTATTCCATGCACGAAATATTCAAGCGGCATTTTGAGCCCGCTTTGAGCACTCTAATTTGTTCAAAGTAAAATTGTCGGCCCATCTCGACACTCAACGAAGAGCACCGCGATAGGATTTTGATATTGAACCGTCGCGTTAACGACGGCTCACCGACGATATGCTCCGCAGACGTGTCAGTATCACCGCGGATGCAGTGCACCGACAGCGCGGCGCACAAATGCAACTACGAGCTTT…	702	1
472	24H_new12_E03	24H	C_48H_new17_E04	GCAAATCAGATGTTATATTTGCATATATTTACAAAAACATAAATCTACGAATTGGAGTTGGGTCCACGACGACGGCCGAAGGTCTGTACAACATTCACAAATCTTCTGTTGTATTGAATCCTCCTCTTAGCACGGCCAGTCTTCTTCTTCTTTTTTTGTTGCTTCTCAACTTTGGGTGTTTGTCCCTTTACTTTACCAGCACGAGCCAGTGATCCGTGCACTTTACCACCAAGCAGTGGCACGGTCAGGTCAAGGTCTGTGGATGCCAGCTCAGACACAAGGATGCCATCGTCGAGTGGGGCACCGAGCGCAGAGAGTGTGAATTCCTCGGCGCCAATGTCTGAGAGTGCTCTTACACGATCCTTGATCTGTGCAATGGACTCCTCTCCATTGACATCA…	480	1
473	24H_new12_E04	24H	C_5TH_new05_A01	CTCCATTATTTGTAAGATCTTTTTACATATGGCAACACTGGTATCAAAATGGCGGCATTATATTGACGGTACCCACTATTGACTTATAAACTAGACGTTGACAGTGCTTCCCTCTATTTCTTGGTGGCGACCATTTCTTCCAGGGCTTTTAGTTCAGCGGCAGCAGCGATTGCCTTCTCCTTCTTCAGCCTCTCGTCCCTGACTACCTTCTCCTGGGCTTCGATCTCTCGCAGCTTGGTCTCCTTCTTGGAGAGGCGGCTCTGGTGGAAGGCGCCGTACAGGATGCCGGCTGTCAGGAACGACCAGCGACCAAATCTGATCAAAGGTGAGATTTTCACAGGCGGGCCGTAAGGAAGATTAGACATGTTGGGTTTTTTGGGGAAATATAAATCCAATTAA…	464	1
474	24H_new12_E05	24H	C_24H_new12_E05	CTTTTTGTAACATAGTCATTATGTATTTCGTGGAGCGAATCTCGTGTACATTAAAATAGAATACATTCAAGTTTTATAACAGTATGTAACTATTTATATAAAATTAACTATTAAAATTAACTTTTATGCATTTATTGCTGCCGTTTGCAATTAAACCCTGGAGACGAAAGACACCTTTGGAAATAAATATGTATGCAGTGGCGTTCATAAGGATTTTAACTAGGGTATGCACAAATTATACAAAATGGGAAATCCTTCCCCAACACAAGGGTATTCAGGGTAAGCAGGGCATTTGCATTTATAGTACGCCACTGCATTTATGTAAAACCAAATATAATGGTCTTAAGTATATGACTTGATATTACACTAACGAAATGTTTACGCGACTCCAAGGTAGGT…	740	1
475	24H_new12_E06	24H	S_24H_new12_E06	TTTTTCGGCATTGACTGCCTTTATTTTGGCAGCATCTACAATTACTATTTCACTACCATTTCTATTCTTATTATCAATTATTCTTACTACATCACTATCGCTGCTTTTAATATTGACAGATCGCTCAATTTTTCTTGTATCAATCTTGAACTGTTTTATTTTGTGTGCATTGTATAGAAAATCTGTATCGTTGTCAATATCATCATTTAAGAACTCATCATCACTATTAATATCATTTATTGCTTCTATTTTTGGTTTAACATCAACTTTTGGTTCACAATCAATTTCTATTTTGATGTGTTCAATTTGATGATGTACGTAGTGTGAGTCACAGTGGTCAGGTTCAAATACTTTGGCGCTTAGGTTTGTTGTCAGTTTGTTTGTTGCTCTGTCAATTGT…	720	1
476	24H_new12_E07	24H	S_24H_new12_E07	TTTTTTTgTCTTCATCGACCTTAGTcTCAaagtgATGGAGGggatccGCCTTCAGCAAGCTGTCAgGaaaCAGCGCGGCAGGCTTGGGCGCGGGCGCtgaCGTCACCTCCACCACGGGCGGGGCGGCgtgaaAAGCGTGCGCGTTGGCAATTGGCAgcTCCTCGGGCATTAACGCGTCGTTTCCATATGAGCGGCCCTCAagaGCCAGCTCCTTGTcaaGCATaGCGTCAAGCTGTTcaaGCTGATGGCACGAGGCGCGCGCCGCcaCCCAgcTGGACGCCAGGATGAAGGAgccgaGGATGAAGGATGATGCTATGATCGTCAGGGCGGcaatacccGCGATCTGGACTGATGAGGACAGCCTTTGGcgaTAAGCCGgtggcGGTTCCAAAGcGCTGT…	542	1
478	24H_new12_E09	24H	C_CPP_new08_O04	AGTAACTCTGACACTGTGTCAAGATTTATTCAAAAATCCATCATACACAGCGGCCGAGTCAAGTTAACCCTACGCTCATNNNNNNNNNNNNNNNNNNNNNNNNNNNGAGTGGCACTTGCCGCAGTAGTGCCGGTCCTCCATCACCGCCATGAACACGCCGGCGCCGCACTGCTCGCCGGTGCACTCGCGCCGCAGCCGGTGGATCTTGCCGTTCTCGTCCACCTTGTAAAACCTAAGCACGGCAAGCTTGACCTTCTTCTTCTTGTGCTTGATTTTCTTGGGTGTGGAGTAATTCTTCTTCTTGCGCTTCTTGGCACCACCACGCAACCTCAGCACCAGGTGGAGTGTCGACTCTTTCTGGATGTTGTAGTCTGAGAGGGTCCGGCCATCTTCTAACTG…	583	1
479	24H_new12_E10	24H	C_24H_old01_H13	GTTGATGACATTTACGATTATTTGCTGACAATTCGAAAAGTGTAAGTTTTCTTATACAAAACGCGATCATTTGGGCTTAGTTTGTATGTGCTAGTGTGTTAGTTGTTGTTTTTGGTATTGGAGGGTAGTTTATTGGAAAATGGAGTGTTTGGGGTCTTTCTCGTGGTAGCATTTGGCGTAGTTCCAGGCAGTCTGGTGTGGTGTGTTGCCTTTGTTGGCCAGGCAGTTGTCTATCAACTTCTCGACTACTGGTTTGTCAGCTGCGTTAGGGACCTTGGCGAGGGCCACATCCTTCTTGAACTTGCCATCCTTGGTCATCAGCTCGGACTTGATCAGCATGCACAGTGCGTACTTCTTCAGTGACTCATTCTCCGTCTTAAAGTCGCCAGATTTGAGTTT…	558	1
481	24H_new12_E12	24H	C_48H_new16_A16	gcaAATATTGCTATTTTAATTTAACAATTTTTATAACTTTTAATTAAACTTTGCCGTATAGATTAAAATGTCAAATATAGGCATTATTATCATTGAATTGAATGTATAGTGAATGAATATAATTGGCAAATTTTAGTTTGGAGTTACTAACTGCTTCAGCTATTTACNNNNNNNNNNNNNNTGTATTCATAATGCATTTAAAACTATTTCACTTTTCCTTGTTCCAACTGCTCAAGGAATCCTTTAGAACACCTCACAGACTGTTGGTAGCATTTCTCAAATCCCTTTGAATCACTATCATAGTAGGGGTCCCTGATAATCCTGTCTCCCTCAGGATCAAACTCCCCAAACAGCAGCAGCTTGGCTTTGGACCCTTTTGGAGCTCTTGACTTGAGGTCT…	752	1
482	24H_new12_E13	24H	C_5TH_new05_O01	AGTAAATACGTATTTATTATGAATTACAAAATTGCCAATACGGTACAATTAACATCCTGTTCCAGTTATCAAAGTCACACATCTTTCTTGTCTATGGCACTTTTATTGCAAATATTTTGAAATAATTTCACCAATGACAACATGGAAAAACAGCATTTTCTGTACAGTTCTTCACAAAGAGTAAATTAATATATGGTTCTTCAGTTGCACTTTCTTTTCATTTGACACATACACAACTCCNNNNNNNNNNNNNNNNNGAACTGTCAAAAAGTGTACCTATTTGTGCACAATTCTAAACAGTGTGTGTGACTGATAAGTCTGCTTGAACTTTTGTCAGTACTGGTGGTATCAGTCCTCCAACTCCCCGTTCATAAACATGTTCATATCTATATAGAAGTC…	748	1
483	24H_new12_E14	24H	S_24H_new12_E14	TCCAAAAAGTATTACAATCACTGTAAACAATACAATTATATTAATACAAGGAACATACAATAGCATTATAATACTAAATTATTGTAATTTATTAAATAAGTTATACTTGTAAAATCAATAATTAAATTGATAATCTCAAGAATTTTAGAATGTTACCACAATACACAAATAACTGTAATGTACTTAATAGTACAAATTATATTTAATATATTTTTTCATACAGACAAGTTTTACAGAAAAATACAAGAATTTGAAGAAGTAGCTAATTATATGGTGTATTACTGTCAGCCAAACTAATTTACATTAATATATAGCAAAAAATATATATATCGTGGTCAGTAGGCAATAGGCACCAGCATTAATTGAATCATAAGATATTTTACTTTATATGGGCACAGC…	718	1
484	24H_new12_E15	24H	C_5TH_new05_K01	TTTTTTGcgaaaaTATACTTTATTTCATAGGTACTCCTTAAACACAGTATTTGGTAAATAAAAATAAATTAGAAAAATGGGATAAAAAAATAAGAATTTCACTATTTACCTCAACGACTTTACGGATGCATTACTTAATGAAACAAATAAAAATATAATCTATAAGTACTTGAAGATATTTTATTTAACAGCGGGTAAAGTTCTCTCTATAAATGCTTTCATGTCTTTTAGTTCCGCCTCTGaagaACTGTGCGTCAATCCTTGGTATGACGTAAACTCAATGTTTTTCATGAATGTCTTTAAAAACGATGCcGTCATTTGCCCCcacTTGAACGgcaCTACCGGGTcgcagtcaccaTGAgCt	364	1
485	24H_new12_E16	24H	S_24H_new12_E16	ACTGGAACTTCTTTACCTTTAAAAGAAAGATCTGGCTATTGAAGTCGATAATAATTTGTTCCTACTTTACAAGGTACTTCAGGTCATTTTGTTACCATGCCGTGGTTTACTTTCAACAACTTTTAAATTATATATTTTTTTAATCAAATAATTAAAGAACACATCATATTTAACTTTCCCATTTGTGGAATCCATTTTCAGGCTAACAAATATACTTAAATCTTATAGGTCATCGAATAATGAAaGatttaGCGAAATTAAGTAGTAGCccATACCTATAGataTTTCTAgaacAcTagcgcAaGatataTTGgaaatTTAttatgaatcTaTcactt	338	1
486	24H_new12_E17	24H	S_24H_new12_E17	GCTTATAAAGTTTTATTGTTTACTTAATTTACTTTTTGCTGTTAAGGATGATACCGTCGTATTTCTGCTGGAACCACTTCATGGCATCCTCCTTGGTCAGGCGGTGCGGGAAACCGACCTTGCCAGTCTTGCGTCTCCTGTGTGCTACGTTGAATCCTGGCCTTCCAAGGACAACATagaAGTCCAAACCGTAGATACCAATGGAGGGGTCGTATTTGATACCCAGATCNNNNNNNNNNNNNNNNNNNNNNNNNNNNNNNNNNNNNNNNNNNggccttttcccGaGattGTATAAATGTAACCAAATTTGATCAACTATTAAAGTATATACAATAGGGTCTCAGGAATTTTTATATTTAGCTATTTTAATAATTATAGTAAAAAAATATGCATACCTAA…	669	1
487	24H_new12_E18	24H	S_24H_new12_E18	CGTATAAAAGTTGTTTTATTAACTTACAAAAGGATATTATGTACTTATCACAATAATTATAAAACAGTACATAATTGGTACGTCTATATAGATATAATTTATTGAAAATCACAACACTGATATTAAAATATAAAATGTACCTAATTGCTTTTTGAGCTCTAGTAATAAAAGAAAAACATTTTTTTAAAACAAAATTCTCGACATTTTCGATTTTAATAAAAAGTTATTATGGGAAGAAACAAGAAAGATAGGACTTAAGTAGAAGATATCTACAAAATAAGAAATAAGAAATATTTTCTTTATTAACAACAAAATAAGAAATATTTTCTTTATTAACGCGCAGACGGCGAAAGGTTTTCACAACCTGCTGGCCTATTCACAATGTTGGTATTTATNNNN…	728	1
488	24H_new12_E19	24H	C_72H_new20_K04	GCCAATTTATACTTATTTAATTTTTgtcCATAagaTTgTAATAATCTAAATAACATAATGAAAcatTACGATTATTATCTATCTTTGTGTAAAATgtgAAGCGGTGGCAAAATATATAAAGCACTGTCCAAATATCAACTTCCAAGTAGGTATTTTATTTTATTGACGGCTTAAATAAAAACAATCAAACGAANNNNNNNNNNNNNNTTATAAGTTGACTTCGGTTGTCCCTGCCACACAGTCACAATAAATGTagaATCTATTAATATTATTGAGTATTATTTACATGTGTACAGTCTTTTAAATTTTACTTATagagaTCACTTCCTTACGTTGAATCCCTCTCCCGTAGGATCTAATATCcacGGGTattggttggggacaTTCcATGCAAGTgaa…	640	1
489	24H_new12_E20	24H	C_5TH_new06_F10	ACCCTATAAAATTTTAAATTTTTTCTATTAAAAATACTTTAACCCCCATTATGTATTCTTATACTAAAATTTATTTTATTAATTTTATTTTATTAATTTTTCCCCC	106	1
490	24H_new12_E21	24H	C_5TH_new03_H06	CCACAATACTATTCCCCTATAAAATTTTAAATTTTTTCTATTAAAAATACTTTAACCCCCATTATGTATTTTTATATTAAAATTTATTTTATTAATTTTATTTTATTAATTTTTCCCC	118	1
491	24H_new12_E22	24H	C_CPP_new07_E11	GCTTACTAATTTTATTTAAAGATGACGTTAAACCTATTTGATTTTGAATATCCTGTTTGATGTTGTCCTCAGTATTCAGACGTCTTCTTCCTCGATGGCAGACAACTTGAAAGAAAGAGTTTTAGCACTCGTACAAGACAAACACTTTGCAACAATTGTCACAACAAATTAATGAGCTGATCGTGCTTTTAAAACCGTTTCCTCCAAAAACCTAAGGATAGAAAATTCATTAAAACTGTACTTATAATTATTTGTTGAGTAGGGAGGGGAGTCCTGCATTCTATAAAACCTAGACGCGCGAAACTGCAAATCACAGCAATCAGCACAGCAAACTGCCACAGCAAACAGGCCAGCGGGCAGCACCGGCCTGCCAAACAAATCCATAGATTAATCCACTAT…	673	1
492	24H_new12_E23	24H	C_72H_new21_I03	TTTTTTGTTTTTAATTTTTATTTgTCATAAAATTAcAGAACAATAAcacTCTGTTTGGCGGCCTGTTTCGCCTTTAGGCGGACCTGTGCGGCGATTCTGTcgaGGTCACGTCTGCCTTGTACAGTGAGGATGCGACCGCCATCAGGGATTTTCTCTACCAGCTTCAAAGCCTcgaGCGCCTGGAGGGCTTTGCGGGCTACACTGCCaaaTGATCTGCAAAAATGTGATGGTGTGACTCcaTTGCGTTTGCGGCCACCAAATATTTTAGTGACAGTTTTGAcacCCACGGGGGAAcgaATGTagaTGTGACGGAGGACAGCAGcACAGCGCACATagAACCAGTCGGGATCATAGGGAGCCAATTCCTTGAATCTGCCAGTCTTCACAAGGTCCATGTGC…	527	1
493	24H_new12_E24	24H	C_48H_new17_J17	TTTTTTCATAGTTTAAAATTTATTATCCTTAATTACGTCTACCACCATAACCGCCCTGCGTGGCTGGCTGTGTCAATTGGAGACCATTGATGTTAGTGAAGTcgaGCATTTTCAACATGTCCTTAGTGTCAGGGTCCACCTCAATAATGTCATGCTCAAGAGCagagaCCTCAGGGACATAGTTGTCACGCCTTTCACGCTCTTCCTCCTGCAGTTTGATGGagaTTCCACGGACTTGagaATGTCTGagaCGTCTCATTAAATGTGTGGCGAATCCAGCGATTTTGTTGCGAagaGGTTTTGTGGGAATAATAGCAATTTCTTCACATATTCTCTTATTGGTATGGAAATCAAGAGNNNNNNNNNNNNNNNNNNNNTCAATAATAATTTTCGCTGCTT…	469	1
495	24H_new12_F02	24H	C_24H_new12_F02	TCTTTTTTTTTTGGTTAATCACTATTcaaaCTTTGCAGCGTTGAGcacTAtatTAATGagaTCATAACCGAATAGGTTTTATTTGTTTAATTTTGTTTTTgaaATcacTGggATATCAAGTCCTTTTGcgaTTgTcaaAAACTATCTTCCTTTTGCGTTTGCCTGGGgaCATCTTGgatgATTGTcacgaAAGTTTTGTTAAGTTTTGAGTcacATCcgaGtAcacacacgaATActtTgTcacTGATTcacTGAGGCggaTTTTGAGTTCTTTTCtgGCTTTGCGCCAATCaGtTcGctCTTGGGGGGAACCTTcAGTTAACGAAagaTATCCAATAAAGAGGTAAAAACCAatgGAAAAacAgtgGTTACTgTAcagtgTTcacgtgAAGGAATTAT…	510	1
496	24H_new12_F03	24H	C_72H_new21_K21	CGCTCTTGTGATGTCGGGTTTAATGTCTTGCTCTTCTGTGTGGTTCTGTGTTGTGATGTCATTTTTTTCAGTTATTTGTGTTTGTATGTCACTTATAAACTGAGTGACAGTGTTTCCTATATGATTTAAACTAGAGTTGTCGTTGTTTGTGTCTTGTGATGGTTTTAGTTGACTCGCTTGTGATGTATAGTAGTTGGGATTCGGGTAGTTCTCTACTTTGACCGGATATGGATACGTGCCATATGGCATTAGGTTGTTCCCAAAATTTTCCAAATTGGGATAGTTGTTCATATTGTAAGTACTCAGCGGGTCAATGTCTGGTGCCATTTGTTCATTCATTTTGTTTTCTGAACTGGACAGCGCTTGACGTAAAAAAGGCCAGTTTTTTTATCAA	394	1
497	24H_new12_F04	24H	S_24H_new12_F04	GGTTTTATTACTAAAGACGAAGTACCGCAACTCTTAGAAAGGTTTTTAGTTCATATTAATTTAGTATATTTATTTATTTTAATGAGATATTTTATTCACGATGTAACTTATTTCCTCATTTTAATTGTATGAGAAAAAC	139	1
498	24H_new12_F05	24H	C_48H_new16_M16	CCacaCATTATTTATTTTTAAAAATAACACCTGCTCCACTGAAGCAAACTTTAAACTAAATAATTCTAAGACAGTTGTCTTTTCTAATCTAACACAATCAATCAGACATCAATAAAAGAATTCATTCACTTTGCATAACATTCATTGCAATACCCTTAACTTGTGAAATTATTAATATAGTTCTTTACACTATAAATGCGTTACAAAAGTCTTTGTGAGGCTTACATCATCCCTCCCATGCCGCCCATGCCACCCATGCCACCCATACCTGCCATGGGGTTAGGCTCCTTTTCTTGAGGAATATCGCAAATAACAGCTTCAGCCGTCGTCAGCAATGATGCAACCCCACTTGCATCTGTTAAAGCTGTTCTGACAACCTTTGTTGGGTCAATGATGCCC…	721	1
499	24H_new12_F06	24H	C_5TH_09054_I01	ACCCTTAATTACAATTTATTAGTCTTTTAGTGATGTATTACCAGGCGTGCTAACAGCGATAGCTGGCTGATAGTAGGGGAACGCTGGGTTAGGGACAGCTGCGACTGGGAATGATGATCTGTAGGCGTATTGGTAGGAGATCGGGGTAACATAGGGATGCAGATTAAGAGGTGCTACGGCTACCGGCGCCAGTACTCCCGATTTGTAAGCAGCGAAAGGATCATCTGCTTTGGTTTCTTCTGAAGCGGCTGATTTCACTTCAACTGTATCATCTTTCTTCTCCTCCTCTTTAACTTCTTTGACTTCCTCAACCTTTTCAATTTCAGCGGCTTTCACTTCGGATTTCTCCTCAGCCTTAACTTCACCTGTTTCGCTTTTGACTTCAGCTGTTTCGGATTT…	693	1
501	24H_new12_F08	24H	C_24H_new12_N07	ACGTAATAAAAAAACTTTATCCGAATATCATAAAAATAGTTCAAATCCATTTCATTACTTTAGTCATTGTATTCCAACACAAATATGAAATAACAAAATATAGGATCTTCGAAAAAACAACAAAAAGTAATGAAACAGATCCAAAGCCTTAATTTCTGAGCTGAAAGTTATCGATCTCAAAAACGTCTTCAAAAATTATACGCAAAAGTAAGATAACCAAATTCTAAAACGCCTTTAAGTCGTTATGCTGAATGTAGTATTTTACAGACGACCGACTATTTGGAAATCTTTCGGAAAATCTTTAGGCAGTCATTGCTGATAAAAATACGCTTGCCAGAGTAAATAGCTCTATGGATTTCTTCTTCTTCAGATAGTGTCATCTCCTAACGGAGGTCAGCA…	696	1
502	24H_new12_F09	24H	C_CPP_new08_C08	CCTATAGAATTTAATAAAACCAAAAGTTGTATTGTTTGTTACACCTTATTGAATGCAGCTATATCAACACTTTGTACCAGGTCTTCCAACTTTTCAATTTCTTCAGTAAGCCAATCAACTGATACTTTGTCATCTTCAACAACGCNNNNNNNNNNNNNNNNNTTGATTCCAAATGCTAGAGGCACAAGTTTTGCTGCACCCCAAAGTAAACCATCATTTGTAATTTTTCTTACAGCATCTTCCATTGCTTTCATATCTGTTTCATCATCCCACGGCTTTACATCCAATATAATATTAGATTTAGCGATAAGAACTGGTTTTTTTTTGGCCTTTTTAGCATTGTATGCTTCAAGCCTTTCTTCTCTTAACTTAGCTGCCTCTGCACTTTCCTCTTCATCA…	719	1
503	24H_new12_F10	24H	S_24H_new12_F10	CCATTTTGAAAGACAAGTGTTTTAATTACAAAGTTACAAAACTGCAACGTGGACATTGTTGTCGATATGCAGGTACATATAGGAATCTTGAACATAAGTGTTGTACTGGCAAATCAATGTCACCTAATTATATTTATTGTAATCTAGTTTAAAGTCTATATTTTGATGAAGTACCTAAAGTAAGAAATAAAATATTTACAATTTTAACCTAACGTTTCAATATTTATTTTAACATCTGCTTTTGTGAAACCCATTACAGCTGCTTCTaaggctTCCcgtGCATCATCagTCTttagagtTGCCcacAtgg	310	1
504	24H_new12_F11	24H	S_24H_new12_F11	CTGCTTCCCATGTACGAGTGGCGACACACTCTGCGCTTGCAACACTATCGGAACAGGGATGGTATGAAGCTCTGTAGTTATACTCAAAATCTCAATAGGCGGCGACCGTTTCCCATCTGTATAATCCACAGGCATTTTCTTATACTTCCGTTTCCGCCTCGTGTTAGCTGGCCGAGTGGGTGAGAAGTTTTCATTGAAAGAATCCGACTCAAAGTTGCCGATCTGGCAATAGTGGCGAGACTTGAGGTTGGTGGACTTGTGGATACTGAGGTGAGGGTCGTCCGAGTCTGAGAGGGGCTGTGTGATGAGTGGGGCCTGCGGTGGACTGCTGGAGCTGCCATCTTCAACCAGGCTCACTGCTACTGCGGCAGGCAAATTTCCTGCGGACCTGGTACGCCT…	757	1
505	24H_new12_F12	24H	C_48H_new15_I06	CCTTATTGACCTAAAAATGAAGAAACATTTATTTTCAGTATGTCTTTTGTATAATTTAATAACAGAATGAATCAAATGGTAAGATAATAACACAGCGGAGCACTTCAACGACAATAGAAATATAATATTATTTATCAAGTAATTTACAGATACAATTAATTCATGCAGTACTCTAATTTATTCGTTACGAGTCAATCGAGTTGAAACATTCAATATTAATATTTTACAGCGCTGCTACTGCCACGGTATCTTATTTTTATAAGGATTTTTCAAATTTTTTTTAATGTCACGTACTTTATAAATATCTCATACTTGAAAAAAATTTACATTATCAGCAGTCCAAAGTGCTGCGCGGAAGGAGTCGCTCGCAGCCCCGTGCCCCGCGCAGCACTCGCCGGA…	758	1
506	24H_new12_F13	24H	C_5TH_new01_C08	TTTTTTGGTTGTAACTTATTTATTAGGCAGCTTagaACTGGATCATCTGTCCTTTCCTCTTCTTGTCTCCGCCCAGCTCAAAGTGCTTGCAGCGCTTCAGTGCCACCTGGGACCTCACCTTGCAGTCCGCACACTCCAATCGGAGCACAATTTTCTTTGTGGTTTTTGCCTTTTTCTTGAAAATGGGCTTGGATTGACCGCCATAACCCTGTTGTTTAcgaTCGTAACGTCTTCTACCTTGAGCAGCGTGCCTTTCCTTGGACTTTTTGTATTgtgAAACTTTGTGTACTTTGTGGCACTTGCATTTTTTGCAGTACGTCCTGCGCTGTTTTGGTACGTTCACCATTTTcgaTTTGTCTGATTTCCACCAGCCAAACGTCAAATTGAAagagaC	394	1
508	24H_new12_F15	24H	S_24H_new12_F15	GCGgcaATTGTTGTAATCCATAGGTAATTCGCATTGTTCTGGAATTGGTAATTTTCTTTCTACAGACGGTTCTACTTCTTTGATCGTTTCGTATGCAGCTTGCTCTTTTGGCGAATGTGTTACGTTCGTTGGTTTTGCCGGTGAGCGGACTTTCCTTAGaTCCAAAGTGTCGTTGTTGTTCGGGTAACTTTGCGGGTAATAC	202	1
509	24H_new12_F16	24H	C_72H_new23_L08	AGGCACAGTATGAATAAAATAAATAGAACACTGTCAGGTACGAAAATGTGTTACCTTTTCTACCTTACAAACTCTTACATTTTGTATTAGAGACGGCTCATAAGAATCTGAGATTTCTACAATTTTTTTACAAAATTTTGTGGATTTACAATATTTGTTGTGATGTTTTAAAATTTCAGTCTTAAAATTCAAAACGTAAATATTCTATCAAAATATGACATCCGCCGTCTCTTCGATCCATTCGTATGGTAACAGTTCGGAATTCGAAATTAATtG	276	1
510	24H_new12_F17	24H	C_24H_new12_F17	AACACTTTGTTTCATTTATTTCTTCTTTCTAAATACAACAAGAAATGCAGCATTACAAGGTTACAATTAATATGCATATTATACATATTTTTTAGTTATTTAATTTTAAACAGAAAATGTACTTGAGTATGANNNNNNNNNNNNNNNTAAATATATTTGACACTTTCTTACCAATTAGTAACATAGTTAACAAATGTTAATCTTTATATAATTTCAAAAAGGAAAGAAAACAATAGTACCAGATAATTTAAAATAAAAACTAAATAAAATTAATTCTATAACTACTAAAACAGCCTAGTTACAGAGTACTGAAAAGTATTTAATTTTAGGTATTACCCAAAATTACATCTTTTGGGTCAATAATACTTGATTAAATTAGTTCACTTAGCACTTGCATCT…	678	1
511	24H_new12_F18	24H	C_24H_new12_I03	GGAAGATGCCATCGATTGTCATTTTATTTTGAGATATTGTAACCACATTATAGCAAATAAAACATTATTTAGTGGTTCACGTTTTGAATGGTACACCTAGATATAATCAATTGTAAATGAACATCAAAATATCCTTATTCTAGTAAACGACACAACACCAACGACACTGAAAGCGTAGCCGAGCGAAGTCTTATATTGACAACCAGCGCTTGGCTGCTGGAGACAGAGGTAATATGGCACGGTCAGACAACTGACTGACTGACAGCGGTTCACTGACTGACGACAGTTCACTGAATGACTGACAGCAGTTCATTGGCTGACGGCAGTTCACTGAATGACGGCAGTTTACTGAATGACTGACAGCAGTTCACTGACTGACGGCAGTTCACGGAATGACTG…	654	1
512	24H_new12_F19	24H	C_24H_new11_P18	GTTTTTTGAATTTTTTATTTGATACACAAGTAAAGTAAAGATAATATTATTAATCTTCTCTCCTCACACGTGTACCTTTTATTTAGACCTCGCACGCATCTTCCTGCGTTTACGCTTTAGCCTTCGCATACGCTTCTTACGCCACTTTGCTCTCATATTTAGAGAATTTAAGCCTTACGGCTTAATATTTGTAGTAAAACGAGACTATAGTGATTAATTAAATATTTTCAGATACGGAATGATGGTTCACTCGTGCGACGTCTACTTTGAAAGC	274	1
513	24H_new12_F20	24H	C_5TH_new02_E09	TTTTTTAGCTTTTACAATTTTTTTATTGTTTTCCTTATAATATACAGCTTCTTATGATGCCATCAGTAGTTTTTGGCAAGTATGCCGTCCTTCTTGGTGAGGCGCACGATGCAGTCGTCGGACTCGCCCATGCGGCGGATGGCGCCGCACACCACGTACATCTTGGCGCCGTCGCCCGCGCGCCCCGTGGCGGGGTCCACGTCCGCGATCACCAGCTGCACCGACGCGTGGTCCTTGGCGTGGATCagcCGGTTGCTGGCGGAGCACTTCCTCGGGCAGTACAAGTCAACGAATTcgcCGGCGTCGTTTTGCATTTTGATTATCTAAAATTACACGCGAATAACGCAAATGTCagaAGCGAAAGGC	366	1
514	24H_new12_F21	24H	S_24H_new12_F21	CTTACATTATGGATTTAATTTTTAATTTACACTTAGCTAGCTTAAACCTATAACAGCACATTATATGTGATAGATTACCTGTAATAATAAAAAAGGTAAAAATTAATNNNNNNNNNNNNNNNNTTTAGCTTTATGTTCTCTGAAGGACACCATAATATTATAAACAACAGATGCTTTTGATATTATCTATTTTGTCAAAATATGATTAACAGAAATGAACACACTTATGGAAAATAAATACATATACATATAGGCTTAAAATCATATACCTTCCTTATTTGAGTAAAAAAAAGTAATGGCTTCAACAATATATCATATCCCATACATCAACATCATTAACAAACTCTATTTGGCTCACTGTTGAGCACGAGTCTCTTCTAACAATGAGAGGGGTTAGGC…	624	1
515	24H_new12_F22	24H	S_24H_new12_F22	ACCATTGATTCTGAATCTCCCCTCTCCTTATCTTTACTATAGCCTGCTCCAGGTGTTACTCTTTCGCTTTCTGAATGTGATGATCCTGACGGTGCATCGTGTTTACTGCTTTCATTGCTGTTAATGTCTGTTTTGAGATTTTTGTTTTTTAAGCGATCGCAAGATCTGTTTCTTTCTTCTGCTTGTTGCCTTTCTTTCGTTGATTTCCATACGTCTGATTTTATTTCTAGCAGTTCGAACAGTTCTTGCATATCATCTATTTCTCCAGACTCGATATACGCTTGGCCGCTGTATAGGAAAACAAGAAGATGTCTCATGAGAGTGCTGCTAATACCGGAC	339	1
516	24H_new12_F23	24H	C_24H_old01_O02	TTTTTTAATTCGTAAAAACAATATTTACTCCAACGTTTGCAAAATGTCTAAATCAATTTCACTGATGTACCTAATACTAAACGGTTTACAAAAAAAATATCATCAGGCACTTATCAGTTTATTAAAAATGCAATTATTTGGTACGATAGCCCAACAGTTAGGTACAATAGCAAGTCACACGTAATTATTTTGATAAACTCAATCCCAAGTACATTATCGCACGGGagaGTCATGGCCTAACCGCTGTCGCTTATGAAGCAGTGGCCTGGGTTAAGCGTTATCAATTATTGagaTTTTTCAGCGGGCATTTCTTTCTCCATTTCAGGCATTTCGGGTTTCTCGATTTTCATTTCTTCTGGTTTTTCGATTTTCATTCTTTCCTCTTTCTTT	390	1
517	24H_new12_F24	24H	S_24H_new12_F24	CTGAGAAATCTTTACCTTTTATATGTGGCCCACCAAGGCCCAACACATATAGAAGNNNNNNNNNNNNNNGATACACGGTCTAAGGTACGCTACGCCACTGTCTAAGCTCCAAATAGTTTTCTGTATAAAAGAGGAGGCTTATGCCCTAAAATAACCACTGGGTCCACNNNNNNNNNNNNNNNAATGTTATTATGGTGCACAGAACATATATACACCAAAGCTTTCTTAAAATATGTCCGTGATATAAAGCGTATCAAAACTAATATATTTTGTTTTGATCTACCCTTCGTGGTTCTACTCATTGTCTACTTAATTAATATC	321	1
518	24H_new12_G01	24H	C_24H_new11_O21	GTGCTCAATTGGTTTGACTTCCTCAGGTTGGATGGCTTTAACTTCGGGTTCAGCGGCAGGAGACTCGTCTATTTTCTCCTCTGGGTCCGCACTCTTAGTGGCAATGGCAGGGTTGATAGCAGCTGCGTCTATAACGTCGTCGGCGACTGCTGCATTATTTTTAACTGCACTAACGACATCAATATCAAGAATGCCAGATTTCGCTATGGGTTGTTCGTTTTTGACTTCTTCAACTTTAGCCTGAACTTCTTCAGATTTTGATCCTTCTACAACTGGTTTAGTTTCAGCGATGACACTCTTTACCTCAGGCTTGGCTTCAGGTTCAGCTACTTCAGGCTTTGCAGGAGTTTCTGGTTCAGCTGACTTGACGGCAGGGATGTCCTCCTTTTTCACTTCAGA…	680	1
519	24H_new12_G02	24H	C_5TH_new05_A02	GATTTTTTTAGGTATTTATTTGTTAACGATGTTAACCGATATAGGCACACGGCTTAGGAGGCGGTCCAGTCCTGCGCCGAGCCTCCCCACGAGGGTGCCGCGGCGGGGGCGGCGGGCTGCGCGGGCGTGCCCCACTCTTCTTGAACCTGAGCAGCCCAATCTTCCTGTGCAGCAGCAGCGGGTGCGCCAAACGCGGCTGCGGGCGCGGCCGCTGGTGTATCTTCAGTCCACGTGCTGACCGGTTCCGGAGGCTCGATCCAGTCTTCATGTACTGGTGGTGGGGCACTTCAGCCTTAGCCGGAATAACAGCCTGTTCTTTGGCTTGTTGTTCCTCCTTTTCACTCTCTTCTGGGTCTCTGTAGAAGAACAAGTCAACCGCCACATCCCATCTCTGGTCAC…	644	1
520	24H_new12_G03	24H	C_24H_new12_G03	CTTCATCGCAGCAACCAGAGCAGCGGTAACGACCGCAGTATAACGAGTAGAAATACACGAAACAGCATTGGTCGTTATCGTTTCGACATTCTTCACATTTAATTGTATCATAACGAACTTCGGACAAAGGCGGTTCTGCCGAATTATTCTTTGCCATTGTCCTTGGCTGTGACGATACCACATACTTTGACATTGTTTAGAACGTGGGAAACAANNNNNNNNNNNNNNTGTATTTATAAATTTACTCTCTACTCACTTTATTTAGCAGTTAACGATGAACACATCATAACCGAAGTTTTAATTAGTAGGAACTGCTTATTTTAGGCGTAATGAAAACATTATTTTGTTATTTTGAGTTGATGACTCCCNNNNNNNNNNNNNNNNNNNNNNNNNNNNNNN…	696	1
521	24H_new12_G04	24H	S_24H_new12_G04	CCATTTCAACATAATTTTTATTGAAATTATACATTTAGTGAAAACAATTTATTTGCTAGACACTAAATTAAAAATCATAGTGTGCCTGTAGATGCAGTTTAAATTGTTAAAATCATCCACACAAAAATAATGGCTTAATAGAAGTCTGATTCTGTGACAATAAGTAGCACTTAATATTTGTCATCTCTTAATTGAATTTGCATTGCGAGAAATCCATTTCTGGGTGCTGTTCCATAAACTTTTGAAGTACATTTTGCTTCTTTTCTTCGTCACTAGTGGGCAAACCCATTTCTTTCTGCCTTTGGTCATACATCATTTTTTCCACTAAACCTCTGGTTTCACCATCCAAGTCCGATAGTTTCGAGGGTTCTGGATTAATTTTTCTAGTAGAAATTTCTG…	774	1
522	24H_new12_G05	24H	C_48H_new19_A12	TTTTTTCGCAGATGTACCGCCCCAGTCAAACTCCCCGCCTGGCAGTGTCCTCGAACCGGATCACGCGGGAGTTGTGAGGCGACGAGCGTTGCCGCCACGCCGCCACTCTGCACGCTTGGAACGAAACACCGTACGCCCGCCGATATAATCGACCGCGCACCGCTTCCGCCCAACCGAGTAAGTAATGAAACAATGAAAGTAGTGGTTTTTCAGCGACGACCGCGAACGGTCTCCCACTTATGCTACACCTCTCATGTCTCCTTACAATGCCAGACTAGAGTCAAGCTCAACAGGGTCTTCTTTCCCCGCTGATTCTCCCAAGCCCGTTCCCTTGGCTGTGGTTTCGCTAGATAGTAGATAGGGACAGCGGGAATCTCGTTAATCCATTCATGCGCGTCA…	745	1
523	24H_new12_G06	24H	C_24H_new12_G06	CGTTTTTTAATTTATTATTATTATCTTTAAGGAAATAAAAAATAATAAATAATTTAAAGAAATAGGTAAATATCTTTTTCAACATAAATATATTAATTTATCATAACGATATCGAGGTAAAGTCCCTCGAACTCACACAAATAAAAAAGAAATTATAATTATTTTTAAATAAAATATTAATCTTAAATCATATCCTCCTATATAAATAATAGTAAATAATAAACTTATAAATAAAATTCTTGAATATTCAGCTAAAAAAATTAAAGCAAATCCCCCTCTTCTATACTCAGTATTAAACCCTGAAACTAATTCTCTTTCCCCCTNNNNNNNNNNNNNNGGAGTCCGATTAACTTCAGCTATTAATGAAGATAAAAAACATATTCTTAAAGGAATTATTAT…	723	1
524	24H_new12_G07	24H	C_24H_new12_G07	GGAACGAAAAGTTAGGGAAAATGTGAAGAATTTGGGAAATTTTTAAAAAACTTAAGGACTAATATTATAAATGGATGTTTGTTACTTAATCATAGCTTAATTTCTAAATGGATTTGGACTAAATATGGCATGACGATAGATTATACTCTGGTATACTTTTATTCANNNNNNNNNNNNNNNNNNNNCTACACGGGTGAAGCCATAAGTCTAAGCTAGTGAGAAAAATTTACAATTAAAAAAATATAAGTACTTTGATACCGATCGCCGATCACTCCAATAAAACATGTAAATGAACCGGAAAAGTATTTTATTAATTAAATTGTACGAATAAACGTCCGTGAACGATTTCATCTGATACAGATCTATCCTCCCTTTCCAAATAACTAGCAAAAACCCTGC…	768	1
525	24H_new12_G08	24H	C_72H_new21_L04	GGAATAAAATTAAATATATTCACAGAAAACGAACTATACATTTGCTAAACATTTAATGTATGTACATTTAACAAAGTTTGAAGATCCTGTCCTTGTATGGTACTTCTCCCGCCCTGATCTTCTGTTCACGTTTGTTTCTTTCATTCCAAACAAGGTATCCGTAACTTATCATGGGTACAACAATAGCGAAGAATCCAAACAAACTTGTCTTTCGATTAGCTTCGAATCGGTCAAAATGTGTTACTTTCATGGATATAAACCTCTGATGAGCCGTGTCGAAGACATAGCCAGCCTGATCTGCATGTTTCCAAGGGTTTGTTCGTTGTTTAAGGAACTCCCGTCTCATTTCAGCGCGCCTTTCGGCCTGCTTTTGTATGAGTTTGAATTGTCCGTCCGATA…	486	1
526	24H_new12_G10	24H	C_5TH_new06_F10	GCACAATACTATTCCCCTATAAAATTTTAAATTTTTTCTATTAAAAATACTTTAACCCCCATTATGTATTCTTATATTAAAATTTATTTTATTAATTTTATTTTATTAATTTTTCCCC	118	1
527	24H_new12_G11	24H	C_5TH_new06_F10	GTAAAAAAATTAGATATATTTAAAAACGATTAACATTTCATTTCTAATTAATTATTAAAAATAATTATACTACATTAACTTTCTTAATTAATTAACTCTTTTAAATTCGAAATTTTTTTTATAAAAAATCTATTTAATAAACTCTGATACACAAGATACAATAAAATAAATTTTCTTTATTATTAATTAATATTTCATTTTATTTCAAATTTCTTCCACAATACTATTCCCCTATAAAATTTTAAATTTTTTCTATTAAAAATACTTTAACCCCCATTATGTATTTTTATATTAAAATTTATTTTATTAATTTTATTTTATTAATTTTTCCCCCA	335	1
528	24H_new12_G12	24H	S_24H_new12_G12	TTTTTATTACAGTGTCACAAAAATAGTAAATAGAGATTCGAAACCAATTAAACTTTCATGTAGATACATTGTACATGAAAAATAGTCTAAAATTAAATAATTATAACATATTTGATTTGATTTGAAAATAATATTTAACTTCATCATAAAATTAATGTTGATTTTAAAATGAAAAAAAATATTTCATTGAACACATAAAATATTTATTCTAAGAAATATGGTATTTCACTACTGCAAAAGAGCATTTTCATTAGTTGATTTTTATACTGTTTCATCCGCATATTTCCTGCTCTCGTGGGAATATGTGGATATGATATAGCCGATGACACTCACAGATAACGTAGCATTCTATTGGAGGATAAGAATCTACAAAATCGGAGACACATTGTCCTACAACTC…	567	1
529	24H_new12_G13	24H	C_CPP_old01_J17	GATTGATGAAAACACCTTTGGCAAATGCTTTCGCTGATGTTCGTCTTGCGACGATCCAAGAATTTCACCTCTAACGTCGCAATACGAATGCCCCCAGTTATCCC	104	1
530	24H_new12_G14	24H	C_24H_new12_G14	TTTTCGTTTTATTTTTTAATTATAAAATGGACCAACTTATACATACTTATCTCTGGCATATCACAATGAAATTGTAACACTATACTTAAACTTGATAATCAGAAAATAAAGGATATTAAACAATATTAGTAATCTAGCTGTCGTCCTCTTCAATCTTAGGCGCTAGGTAGTAGCGAATATGGCCGATGTCGGGAATGCGGTATTCCACTACTAAAGGCACGTCCGCTGACATCGACAGTTGAACCTGCGGACTTAGCGACGTAGCCTTAGTGAAGTAGTTGAGGTACTGGCACGCGAAGGTGAGTGTGACGGGCTCGTCCATTTCTATGACCACCGCCTCCTCCTCCTTGTCGATGGACGCGGTTTGCGCCAACTTCACGTTGGCTGAGCCGATGTCGC…	701	1
531	24H_new12_G15	24H	C_5TH_old01_F22	ACCACTAATAACTGCCTAACATCTGAACACTCTAGACCCCGGCTCACTGGGCCTTAGGGTAAATCCGTCACTGGTACTGAATGTTATTATTAGGTACCTTTATGCTGAAGTTGGATAATAAATGGTATTTTTGTAAGGTTTGCCATGAAGCTAAGTAGACTTGGATTTGGACGACTACTTGCTAATTCAAACCC	194	1
532	24H_new12_G16	24H	S_24H_new12_G16	ACACAAAAACAAAATCTTTTGTTTTTATTTATTTACACCTCTTTTTATGTACCTTGTAGGTTCAGTAGACAATTATAGTTTGGACAGTGGTCGCTTTGAAAGGTAGCAGATGTCAAGGGATTCAAGTGCTAATTACACAATTCTTCAAGTGTAAAACATAATTTTGTAATATTTACCATGGGTTATACAAAAAATTATGTATCCAGTCAACAAACCCTTAGCTTGGTGCAAGATTCGTGAAACATGGCAAATTTCAAGAGTGAAATGAACTGTCACCCGCATCATCCTACATGAAACGAACTGTCTGTTGAAAGGTAGAAGCATAAGTCGTCAAAATTTCAGCATCTTCAAATGAGATGTTTGGCTATTGGAGGCTTGTAGTTCAATACCGGGCTTACT…	721	1
533	24H_new12_G18	24H	S_24H_new12_G18	CGGATTGAAAACATATATTTCCTAATTATATGAACAAGTAATCAGTACATCTTTATAATAATAGATAAGTAATAGTTACACATATGAAACAGTTGTATGATGACATCGCGTAGTTCACCAAACGACGGTAGTCTCAAGTAGCAGAAGCTATTTTATTCAAAATCATCCGATCACCTCCTGCACTACAACCTCACATACTTTATCTCTTCCTATTATTAGTATAGATTCAATAT	233	1
534	24H_new12_G19	24H	S_24H_new12_G19	CCCATTGACATTTTTTACCTTAAAATTAATAAAACATAGTTATTGATGTAAGTAATAAGTATGGCTCTGCAGACCTATTCAATTACATTATCTATCTTATCTAAAGTCACACTAGTTAATTTAATCTGCTATTCTTAATTAACGAATTATGTTACGATTTCGAAGTATTTCATTGTAATTAATAAAAGAATAGTTAAACAAATTGAATTAACAAAAATTCATAGTAATTATCTAGTGTTCTCTGTATAGGTTAACTTGTAAGCCTTCATTAACTGGGCCTTTTCTAAACTTGATCAGCTTTATGTCCTATGAATTTCACTGGGACTCATAGTCTCCGGACCTAAACATGACAAAAAGCAGCAGAAATAGCTGGTTGCACTTTTCAATATCTTTTAACAG…	732	1
535	24H_new12_G20	24H	C_24H_old01_H13	GTTATTGGAGGGTAGTTTATTGGAAAATGGAGTGTTTGGGGTCTTTCTCGTGGTAGCATTTGGCGTAGTTCCAGGCAGTCTGGTGTGGTGTGTTGCCTTTGTTGGCCAGGCAGTTGTCTATCAACTTCTCGACTACTGGTTTGTCAGCTGCGTTAGGGACCTTGGCGAGGGCCACATCCTTCTTGAACTTGCCATCCTTGGTCATCAGCTCGGACTTGATCAGCATGCACAGTGCGTACTTCTTCAGTGACTCATTCTCCGTCTTAAAGTCGCCAGATTTGAGTTTGTTGACTTGCTGCTCGTCAGCCTTGGTCTCGGCCAGACACTCTGANNNNNNNNNNNNNNNNNNNNCTTTCTGCTCGTCCGTCAGGGACTGGGCAGCAACAAAGCAGATGGCGA…	443	1
536	24H_new12_G21	24H	C_5TH_old01_C07	TTGAAACCTTAAGAACATTGAAGCGTACAGTTTTGGAGAGCGGCCTGCATTCACCAATCGTCACGATGTCGCCAAGTTCCACATCTCTGAAGCAAGGTGACAGATGGACAGACATATTTCTGTGGCGCTTCTCAAATCTGTTGTACTTGGGCAGGTAGTGAAGGTAATCTCGCCTGATGACAATGGTTCTTTGCATCTTCATCTTCTGCACAACCCCAGTGAGGATACGTCCACGGATGGACACATTACCAGTGAATGGGCATTTCTTGTCTATGTAGGTACCTTCAATTGCCTCTCTTGGAGTCTTGAAACCTAGACCAACATTCTTATGGTGTCTCATATCTTTCTTCTTCATTACCCCCTTCCGGTTGAGGAACACCGTCGCCTGTTTCTGAAACG…	446	1
537	24H_new12_G22	24H	S_24H_new12_G22	CACCAGTTATATAAAAATATATTCAATAAAAAGAACCCTTATGTTCTGGTAACAAGAAATAAATTGTAACAGTTCCCTTTGATGTGTACACGACTTCCGAGTGCCTTATCAACTGTGTAGCTGCTAGCCCATAAAga	137	1
538	24H_new12_G23	24H	C_24H_new11_P18	GATTTTTGAATTTTTTATTTGATACACAAGTAAAGTAAAGATAATATTATTAATCTTCTCCCCTCACACGTGTACCTTTTATTTAGACCTCGCACGCATCTTCCTGCGTTTACGCTTTAGCCTTCGCATATGCTTCTTACGCCACTTTGCTCTCATATTTAGAGAATTTAAGCCTTACGGCTTAATATTTGTAGTAAAACGAGACTATAGTGATTAATTAAATATTTTCAGATACGGAATGATGGTTCACTCGTGCGACGTCTACTTTGAAAAGC	275	1
539	24H_new12_H01	24H	C_CPP_new08_C08	GGGCTATAGAATTTAATAAAACCAAAAGTTGTATTGTTTGTTACACCTTATTGAATGCAGCTATATCAACACTTTGTACCAGGTCTTCCAACTTTTCAATTTCTTCAGTAAGCCAATCAACTGATACTTTGTCATCTTCAACAACGCNNNNNNNNNNNNNNNNNTTGATTCCAAATGCTAGAGGCACAAGTTTTGCTGCACCCCAAAGTAAACCATCATTTGTAATTTTTCTTACAGCATCTTCCATTGCTTTCATATCTGTTTCATCATCCCACGGCTTTACATCCAATATAATATTAGATTTAGCGATAAGAACTGGTTTTTTGGCCTTTTTAGCATTGTATGCTTCAAGCCTTTCTTCTCTTAACTTAGCTGCCTCTGCACTTTCCTCTTCATCAT…	718	1
540	24H_new12_H03	24H	C_5TH_new01_C08	ACGTTGTAACTTATTTATTAGGCAGCTTAGAACTGGATCATCTGTCCTTTCCTCTTCTTGTCTCCGCCCAGCTCAAAGTGCTTGCAGCGCTTCAGTGCCACCTGGGACCTCACCTTGCAGTCCGCACACTCCAATCGGAGCACAATTTTCTTTGTGGTTTTTGCCTTTTTCTTGAAGATGGACTTGGATTGACCGCCAAACCCTGTTGTTTACGATCGTAACGTCTTCTACCTTGAGCAGCGTGCCTTTCCTTGGACTTTTTGTATTGTGAAACTTTGTGTACTTTGTGGCACTTGCATTTTTTGCAGTACGTCCTGCGCTGTTTTGGTACGTTCACCATTTTCGATTTGTCTGATTTCCACCAGCCAAACGTCAAATTGAAGGAGAGAAAAACC	395	1
541	24H_new12_H04	24H	S_24H_new12_H04	GCTAGATAAAGTCCGCGATTTCGTCCGCCTTTTAGATTTTATATACTATCTGCCACTACGGGGATTATTTAATTTTCGATATAAAAATTATTGCCTCGCTCGTCTGGTGGTAAGCCTATGTAATTTCGGATCAAGAGGTTCTGAGTTCGAATCCTAAGCCGGGCTGTAACATACTGAGTTTTTCTTTCTGAGAAAATTTAAAATATAATTCGACGGAGTCGGGAAGTTGGTGGTTTTATCCCCCGTGTCGCAGAGAACACGTTAAACCATCGGCCCCAGTAATTATAATTACCATCTGATTGATAGTAGTCATTAATTTTAACACTTTCAACCTAAGCTCGCCAACCCGCATTGCAACAGCGTGGTGGGTCAACGCTCCATATACCCTCTCTTATAAGG…	726	1
542	24H_new12_H05	24H	C_24H_new12_H05	TTTTTTGTAAAAACATGTTTAATAATTGAGACATCATAATATTACAGCAATTTATAATTAATTAGTCGTAAAAAAAAACAAAGAGATGACAATTTATTGGCTATTTCGTTCAGCGATTGCAACTAAAGCTGTCCAgacgagaCGGCGTTCGATATTCAAAAATACGATATTAATTATATTACATTAATGTGGGAGACAAGGCACAGGGCGCGGGAGGCCGAGCGGCCTACGTGCTCTCTCTGTAAACGTCGGTACTTTCTAAATACATATTCGATAGGGTTACAAGTTAACGCGCGCACTCATTACAAGAACTATGATGTCACAGCGGCGGACATGTTagaAGCCGTGCACCTTGAGCTGCTCGGGCTTGAcgaGCCCCGACTTAgtgAGCCACTGGCA…	679	1
543	24H_new12_H06	24H	S_24H_new12_H06	AAGTGATTAAAATTTTATTTTAAGAGAAGAGAAGAACACATCATCATCATTACAAGAAGAAGACATCATCATCATTACCTAAACAATCCTTATATTACTATAACACATATTTACATAACAAAAATATTTACTTATATATGCTAGTAAAATATTCATCTTCTAGGTCATAAAGGTCGGCTGCTATATCATCACGAAGAGACGTTAACATTTGGTCACATTCTTGCTGCTTAGTGCGAAACAGTTTTGAATTCTGTGTAATAGCTTCATTGACGGATGGAAAATCATTCAATATTAAATACTGCTTGATATCTGATACCAATTTCATTAAAGACTCCCCTGCTCTCACAATATTTGCTGCTCGAACTTGCATTTCAAAAGTATCTTGTTCAATTTGTGTCA…	682	1
544	24H_new12_H07	24H	S_24H_new12_H07	GGTGATAAAAATGGCATCTAGAGAAGTCTATGAATAACAATGGATTATTTGTTCCCCTATCTAACAACCGTGATAATAACATACGTATTGTGAATCAAACTATCTATTGGTGAAAATGGCAAGAAAATCCTTTCAGTTCAGATTTTGAGTGCATATATTGTGAATTATTATAACGCAGAGTCCTCCACCGCGTGTGTCAGAGAGATGACCGACTGGTGCGGCGGAGGACTGTGTTTTATAATATGTATAGATAATTGCAAGCCACAGATTAAAGAATAATAGGCAAATAGAGCACACGGGACATGGTAGTGATGCAGCCAGTTCAACTACAAATTCAAAAACTAATACATTGGCGAGTCAGAACCACACAAAGCGTCGCGTCAGTAANNNNNNNNNNNN…	648	1
545	24H_new12_H08	24H	C_24H_new12_H08	GCCATAGTAAAGTGGGATTTTTTTATTGTTTAACTTTTTTATATTTCGTTGTTCCGGTATTTCGTATGGATCCGATTATTCTTTTTAAGTTGAATTTTAATTGACAGATTTTCAAACCAGCTTCAACATCCTTTAGATAAATTATTCCGATAGGGTTTTGTTTCGTAAAATTGCGCGTACAGTTGCGAGATTTTTAAAAAGGTTGTCAAATTGCGTCCGTTAACAATATAAATTACAAAATTCTGAAATTATATTTCAAGGGCATTTTGTTAAAAGATGTTACTAATTATGTAATCTGGAATACGTGTACTTTATTTNNNNNNNNNNNNNNNNNNNNATGTTAAGTGACGATGGCATTTTACGCGATAACTTGAAAAGTTGTATCAATTTAATTGAATA…	737	1
546	24H_new12_H09	24H	C_5TH_new01_K08	CTCCTGTACAAATATATTTTGATGTCACAATACTACGAACTAAAGAAAATAAAAGCGAAAAAAGTTTGACATCTTACAATGTAACATACACCTTTAAGTATCAAGTGATTCTTTGAGAATATTATAAAAATCAGGACTATGGGAGTGTTTAATTAAAAATTTATAAGCTACTTGTCTGAGTTAATGGTGGACATTTGTTCTTTGTGACGTCGGATGGCATCCTCGTGACGTTTGATTTGCTCCTGGTGGAAGGATATCTCCTTGTCTGAATGCCCCTTCAGATTGGACAACTGCTCCTTTTGCTTTTTGTAAAAGTGTTCATCTTCCCGAGCAGCCTCCATTTTGCCAAAGGTACCACCAGCTTCACNNNNNNNNNNNNNNCCGCCACCACCCTTGCCG…	572	1
547	24H_new12_H10	24H	C_5TH_new03_H06	ACACAATACTATTCCCCTATAAAATTTTAAATTTTTTCTATTAAAAATACTTTAACCCCCATTATGTATTTTTATATTAAAATTTATTTTATTAATTTTATTTTATTAATTTTTCCCC	118	1
548	24H_new12_H11	24H	S_24H_new12_H11	TTTTTTcaATATCTCTATTTAATAAAAATATTTTGCACAATTGTTGCACTACAATAGAGTTTAATTGTACGTTCAGATATTTAGCGATAGATGCTGCAGGCGCACGACCGCGGAAAAGATGATCACGATCAAGTCTCGGAGAAGTCGTGACTTGATAACCGTATAAGTAGCGTTACCAGGCGTCGGGATAAATCAGGACATAGTTAGGCTTTTCATTGCGTGTCCGGACAAAACAAACAGTGTCCGGCTTTTGCTAACCTTTTTACATTTCTAGAATTTAATTTTTACTGATGgtgTTATTTGAATGATTAATTTTAAAAAAAATCTATTAATAATAAATTACTTAATTGGTTCGATTTTATTTATATTTAATTTGAATTTAACAATATTTATAACGAT…	565	1
549	24H_new12_H12	24H	C_24H_new12_H12	TTTTTTGGTGTAGGAGTAAGATAATTAAGTTTAATGCAAAGGAAGCGTCGATCACGCGTACAagaTGTCGTagtGTCCGGGCCGGTACAGCAGGTGCACCAGCGGNNNNNNNNNNNNNNGGGAGTCGTGCGCTATCACCTGGCTGCCCTCCCCCGGTCCATGTACTTGACCCGGACGCCCGCGTTGAGCGCGTTGCTCAGCGCGATGATGTGGATGTGGTCTGACTCCTTGTACATCGGCTCCACCTCCTGTCTACAAAACTCGGTAACTGTGCGAGGTCCCTCAATGAAGTTCTGATAAAAGTCATGCTGTGTCTGCAGCTGGCCTGATGTGATGAGGCGAAGGTACACCACTATGTAGTCGGAGTAGGCCTGCTTGTTAAACTTGCTGTGGAGCTCC…	763	1
550	24H_new12_H13	24H	C_5TH_new03_N08	GACATATTTGACAATTAAGTTTATTCCATGAATGATTTGCTATAGTCAGCGCTTCATCTTAACAGAAGGCAGGGAATTAGACCGGCTCCCTGCCGGTACCGGCTTACGTAGTAGCTACGGACCTCCC	127	1
551	24H_new12_H14	24H	S_24H_new12_H14	CTGATAGGTACAAAACCCTAAAATTACATTGTATATTTTTAAGAATTTAGGCAGTTAACTTTGTTACCCGATACCTGACGATTATCTAAACTTTCTTAACAAAAATGGGTCATATATCTGTG	122	1
552	24H_new12_H15	24H	C_CPP_old01_C10	ACCTAGACGAGGCTTTATCTCACTTCAATAACATAAATTGTACAAGATAGTTAATAAATAGATATCCTAAGTTCACTTTCTGGCGGCGAGAGCGCCCAGGTCGGCGATGCAGCGGTCCAGGGTCTGCTTCTCCTGGTCGGGGGTGATGGCCTTGGTGACGTTGGCCACGATCCAGTCCACCATATTCTTCTGGGATATGCGGCGCTCCAGCGCAGCCTTCTCGAGTTGGTAGTCCAAGCGGCGTTTGACCTCTTGGTAAGCATTCATCAGGCGCTCTCTGTAAGCAGCCTCCAGCTGCAGCAGGACATTCTCCTTCTTGGCCTCGATCAGCAGCTCCTGGCCCTGCGCCCTCCACTGGGAGTCCTTCTCATTGGCAATGGCGTCTTCTAGAGCCTTCAC…	717	1
553	24H_new12_H16	24H	C_24H_new12_H16	TTTTTTTGGACTTTTGAATTTTATTATTAAATTTAcacAgtcATTTACAATAAATTTCCATGTAAATGGTAAGGGGCATAAATCAATATTGCATAACACTAAGGCTAATTGCATCAgtATTTTTgtgGATAAATTAACAAAATTATATGCAATATTACAAATTCAAATAAAAATAACGCTAATATCTTACTCGGGCACGCACTcGCTGCACACTGCCATGCCCTcggagcATGTGCTACTcgaagtCggaACAAACTTGGCCaaaTTCAGtTCAACATATGTTTAGGTAtgaAAATGGA	299	1
554	24H_new12_H17	24H	C_5TH_new06_F10	CCCCAATACTATTCCCCTATAAAATTTTAAATTTTTTCTATTAAAAATACTTTAACCCCCATTACGTATTTTTATATTAAAATTTATTTTATTAATTTTATTTTATTAATTTTTCCCCC	119	1
555	24H_new12_H18	24H	S_24H_new12_H18	TTTTTTCTTTTTTTTTTTTTTTTTTTTTTTTTTTTtggggTTTTtaatTTTTTTTTTTTTtggggtTTTttcCCCccgggatttTTTTTTTTTTTtggGGGgtcccaAAAacccaAAattTttaaactggggcCCcaaagGgGAAAAAattggggaaaAAAAAATTttaAAAATTTTTTTTTTTTTtccaAAaggggaaAACCccccctTTttcaaAAAAaatttaaacctTTAAAAaatccCcCAAAAAAAAAAaatTTtTttagccccccgggAAAaaccaaAAAAAAAAAacccttcccattttaAAAacCCCCCccggaaccccttcccgggaaAAAaggggggatcccCCCCCCCCCCCCcctttcaggGggaAAatttggggcCCCCccttcC…	633	0
556	24H_new12_H19	24H	C_24H_new12_H19	ACTCGTTTTTTCTTCTTTTTCTTATCCTTCTTCTCTGTCAAATTTAGCAACTGTTTCAGTGTCTCTTTCATTTCAAATGACTTAGCACCGGTCAGACCAGGCAAGAGTAGCTCATCCGGTTCTATCAAAGGTTTAGTTGTAGATGTTTTGCTCTTAAGGAAATCTAATGAGTTCTGAGCTTCCTCATGAAACGGTATTATAGCTAAGCAATCTTCATACGCCTTCTGTGCTTCTGCAATTTTATTCTCATCTTCATAGCTGCGTCCAAGTGCTACTAACGTCCCTCCCAAATATTT	296	1
557	24H_new12_H20	24H	S_24H_new12_H20	GGTTGTTTGGAATGAGTCTGTAAGATGTTGTTCCGACCGTCATTCGACAAGCGTCTATGGGGTACGGCACTTTGCAAAGCACAGTCAGATCATCTCCAACACGGCGTACGGCTTCTCTTGGTGTGATGTCCAAATTTTGACCTGTTACTATGACGGCCATAAGCAATCCAAAAAGCGCGGGAAGGGCGGCCATTTTATCCAGGACGAAAACAAAATCACTCACAAAACACTGATTTTGAACACTCGCATTACTAGACACACGAACGTGGTCACTATTTTATTTTTTCTATTTGAAAAAAAACTATGTATCCTTTCCCAAACTGGTAAAACTGGACTCGTCCCCTCTCACTTCCTCACACACGTCGACTCGCCGTCTCTCTCGACCTTGATTATGAGAGT…	609	1
558	24H_new12_H21	24H	S_24H_new12_H21	TCCTCAACTTCCTCCTCTTCCTCGGGCTCGGGTTCAAATACGGGTTCTTCCTCGTCTTCGACTTCGGCCTTAACATCCTCCTCGCCTTCGGGGGATTCGAGGTCGCCCTTCTTTTTGCCGGGCCTCTCGCCGAACCATTTGGGCAGTCTCGCCTGCTGCCTGCCGCCGAACTGGTCGGCTCTTTCTTGCCACACCTTCTCTATGAAGTCCTTGTTCAGTTTTTCTAGGTCGCCCTCAAATAACTTCTTTTTGTCATCATAGGAACGTGTGTCTACGCGTCTCTCATATTTTGACGCTACTTGAATTTTAGGGGGGTGCTTGCCTGTTAGCGCCTCGGGGTCGAGACCCTTTTTGAGAGCCTTGTGCCTCAGCTGCTGCTTCTGTCTTTCTTTGAGCTCT…	638	1
559	24H_new12_H22	24H	S_24H_new12_H22	TTTTTTGTTCCATCCAAGCTGACTTAAGTTTCCCATTcgcTATGTAggaGCTGGCTGCACGCAACTCCGGCTGGCGCAACCTCCACGCATGGTACAGCTTCAGCTCGGCCTCTTGTTTCCTCATCTGTGCCTCTTTCTCCATGATGCCCTGGTTGATCTCTTGCAGGgtgGATGTGGGGACTTTGTTGagaTAAAATCCATTTTTGTAAAACTTTGGCTGTGCAGCTAGAGCTTTCAGTTCTTGTTGGTATTGCATGTTTTCTTGGAATAACATCAGCTCCAATTTCTTGCGTCTCTCTTCCAGTCGCGCAACCCTAATTTTCTTTTCACTCAACAACTCagcTTCTTTGTTGGCCCGTTCATagtaGcCTTCAGTCGTCCACTGCTCATGGTGTCTGG…	664	1
560	24H_new12_H23	24H	C_5TH_new02_L24	GCTTGAATTGTATCTTACAACGCTCTTTGGACTTCCACAGTTACAGGCCAAAGTCTTTAGACAGACCATCAGTATTTAAGGGTATATTTCATGCTCCAGCTGAATTTCTTTAAAGGCATTAAAGGTCAGTAAAAGTACTTGTAAGTTATCAAAGACATTAGTCACAGGTATATTATGGCTTCAACATATAGTTCCAATTCTATTGGTATAGTCTTCGGCCATAGTATAGGTTCTCGTTCCAAAAAGTCACCAAGAGACTTCCATTGCCTTAGCAATAGAGATGTTGTAACATTGCCGACATGTCTTAACTTCTTGTACTGGTGCAATTCGTCGCAAAAATGTTAAGATAAAAGTACTAAGTACGTTCGTTAAGTAATCATGACAATGGAATTCCTTAAG…	592	1
561	24H_new12_H24	24H	C_5TH_new02_I13	CGGACAAGTTTATTGGTCTATTCACTTCTTAGCTTTAGGTTCCTTGGCTGATGGTGCTTTAGTAACATCATCAGGGTTCTCTGCAGCATCCTTCAGCCTCTTGGCTCGGATGCCAACAAGTTTAGCGATTGAACGTGCCCCTCTGAGATATTGGTAGGCTTTGAAGTCTTTTTCTTCATCAGTAATAACACGAGCAACAGATTTAGGTGCAGGTTGCTGTACTGGCATAAGTGGACTACGAAGCTGTGTAGCAACTTTACGCTCCTCTTCAGTAGCTTCTCCTTTCAGGACCTTCTTGCCCTTAGGGAAAAGAATGAGTCTTGCACGGTATTCCTTTAATCTCTGNNNNNNNNNNNNNNGAGATTCTACAGATTTGTTACGCCTTCGTGGATCCACAGC…	623	1
562	24H_new12_I01	24H	C_CPP_new08_A22	TTTTTTATTAATATCACTCTTTATTGATTTTAAAAAAATATTTATATTACACATTCATTATACTTTGAGAGCCCATAGACAACACTCTGAAGATACGAAGTATTTATATTAATGATAAATCCATCTATCCGCGGCCGACAACGCCGCGAACAATTTTTTATAAAACTATGTATACCAANNNNNNNNNNNNNNCTTTAAATCTAACGTACCAATGATATAATGCACTTGTTAATGAAAACTCGCTACATTAACCAGAGTTTCTA	263	1
563	24H_new12_I02	24H	C_72H_new19_H22	GTTGAGTTTTTTTGTTTATTGCCTTAATCTAAATGTTTACTTGACTTCACGCAACCTTCTGACAGCTGACCTGCAGGATGAAGCTGCGGTGGTGGAGAAAACCCAGGCACCGCCCGCTACTGTCCTTTTACAACGCTTGCAAGACCAGATGCCAACACA	159	1
564	24H_new12_I03	24H	C_24H_new12_I03	GGCAAATGTTTTGATAAGGATGTCTTTGCATTACTAAATCATGACATGACTCGTCTAGGACCGACTGACTATGGACTATATTTGATCACCTTCGCCTTAATAGAGCTAATTATTTGATAATAGTTATTACTTGATCACTGGCTAAATGCATATGGGAAGCAATATTGAGACAAAAAAAAATTCAATGCATAAAGCTATTTNNNNNNNNNNNNNNNNNNNNNAGCACTGAAGCCAAAAAAGAAAAGCATTCAATTTTGATAAAAAAAATATTTTTTGACTTAAGTATAGTAAATAATGAAAAATCTTTTGGGTTGGTTATTTTCTTATCGGTCAGTCTACATTTAAATTTCACAAACACATCACGTATTGGAAGATGCCATCGATTGTGTCATTTTATTT…	734	1
565	24H_new12_I04	24H	C_48H_new15_I06	GCCCTAAAAATGAAGAAACATTTATTTTCAGTATGTCTTTTGTATAATTTAATAACAGAATGAATCAAATGGTAAGATAATAACACAGCGGAGCACTTCAACGACAATAGAAATATAATATTATTTATCAAGTAATTTACAGATACAATTAATTCATGCGGTACTCTAATTTATTCGTTACGAGTCAATCGAGTTGAAACATTCAATATTAATATTTTACAGCGCTGCTACTGCCACGGTATCTTATTTTTATAAGGATTTTT	263	1
566	24H_new12_I05	24H	S_24H_new12_I05	CGGATTTTTTCTTTCTATTAGGGTCCTTATACACTTTACCACCAAATTTTTTCTCCTTTTTCTCTTTGACTTCATCTTCTGGGTCTGAATTGGGTTCATCATTCTCGTCTATGTCAAAATCTGAATCTACAACATCATCAGCCTCCCTTTGTTGCACATAATCATTATCTTCGTCTGCTTCTTGAAAGCCGCCGTAAGTTGTTTTATAGAANNNNNNNNNNNNNNNTTCATCTAACAACTTTGCCATACGATTTCCAGCATTAGAGCGACGCTCTCGTTGAGCCATTATTAGCAATTATTTACTTTTCTAACACGTTGTATTGAATTACACAAAATCAAAATATTCAAATAGACAATCACACAAAAACAAAATAGATTTTAATTTTTATCTACCCTGTA…	467	1
567	24H_new12_I06	24H	C_24H_new12_I06	GGTGGGACCACAGCTTGCTTTTCAGCAGCTTCTTGTTGAACTTTTGGCTTCTCTATGGTCACCTTAGTGACTATATTATCAACATCCGTTTCTGTCTTGACTATTATATTATTAGCCAATGCTTTCTGTTTAACCACATTTTCTGTTCCTTTGTCTTCATTTGCATTCAGCTTAATATCCTTCATATCTATTTTTTTTGCTTTTGTCATTTAGGCACACAGATGAACGAAAATACCTACACAGCTTCTTATTTATATCTACTGAGAAAATATTATCTCTTTGTAGTACACGGTATGCTGCGATGCATGAATTGTAATGTTTTATTTGGACATAATGTCTTCCAAATTTTCTATAAAAAGTAGAAGCAAACGAAGGCAACATGATCATGTTTAAAATTAT…	565	1
568	24H_new12_I07	24H	C_24H_new12_I07	TTTTTTGAGTCGACAAATATACTGTATTTAATCAAATAAATTATATTTAAAATAAAAAAATAGAACCGACAAATAATTTCATGTGTGGCGAGGATAAAACATTTAAATAATTAAAATTGGACTATAATAATAATAATTAAAATACATCCACCATTATAACTTTGCCGCACAAAGTCATTTTCTTGTGCGTCTATCATATACAACAATAAGGAATGGAAAATAAATTCAATTATATCATAAACATCGAAATGCTTTTGAAATATCGTACGACAATTGTTCACTATTGCAAAGATTTAGTTACAAAATATCAATCATGTTCGCATAAGTTTTTACAAACTTCAAGATGGTGTAATCTTTTTTTTGCGAGTGACTGTACTTACACAAAATTTCTACAATAGT…	723	1
569	24H_new12_I08	24H	C_CPP_old01_C18	GTTTATAACTAGATTTATTATGATTTATGATTACATTGCCATCTCAGTTACAACAACTACGCACTCTTGGCCAGAGTTTCGGCTTTAGCCACAACCTCTTCAATTGGCCCAACCATGTAAAAAGCTACCTCTGGCAGATGATCATACTCTCCTTGTAAAATTTTAGAGAATCCCTTGATGGTTTCCTCCAGGGGTACAAGTTTTCCAGCGTGTCCAGTGAATACCTCAGCAACCTGGAAGGGCTGTGACAGGAACCTCTGGATCTTACGTGCACGTGCTACAGTCAGCTTGCCTTCTTCAGACAACTCATCCATACCCAGGATAGCAATGATGTCCTGAAGTGACTTGTAATCCTGTAGAATTTTCTGAACACCACGTGCCACATTGTAGTGCTCGGCA…	770	1
570	24H_new12_I09	24H	C_24H_new12_I09	GTCACATAGGGTGTTTCTTTATTCTCAGTCTTTTGGTCACTAACAGCATTTGCTTCTACTGGATTACCAGTGTCTGACTTTTCAGTTTGAGGTTTCTGTTGTTCTACAGTTTCACTCTGAACTGCTTTGGTTTCTTCCTCCTTTTCAACATCAGTTTCCATTTTTTCAGTCTCTTTTGCATCAGCCTCATCATTTTCTGTTACGACTGGTGTAGCTTCTACAACGGGAATGTCACTGTCCTTTGCATCTGTCACCTCTTCAACAACC	267	1
571	24H_new12_I10	24H	C_CPP_old01_J17	CGTCACTACCTCCCCGTGCCGGGAGTGGGTAATTTGCGCGCCTGCTGCCTTCCTTGGATGTGGTAGCCGTTTCCCAGGCTCCCTCTCCGGAATCGAACCCTGATTCCCCGTTACCCGTGACAACCATGGTAGTCGCAGAAACTACCATCGAAAGTTGATAAGGCAGACATTTGAAAGATGCGTCGCCGGTACTGGACCGTGCGATCGGCAAAAGTTATCCAGATTCATCAAAATTAACGACTTCGGACGCGAGGCCCTCCGTCG	264	1
572	24H_new12_I11	24H	C_72H_new19_H22	GATGAGTTTTTTTGTTTATTGCCTTAATCTAAATGTTTACTTGACTTCACGCAACCTTCTGACAGCTGACCTGCAGGATGAAGCTGCGGTGGTGGAGAAAACCCAGGCACCGCCCGCTACTGTCCTTTTACAGCGCTTGCAAGACCAGATGCCAACACANNNNNNNNNNNNNNNNNNNNNTCCACAGAAAGAGCAAGTATATTTTGCGTGTTGGGTGACTTCCATCTTCTTAACCATTTTACGGAGGGAGGCACCGTAACGTGTGCCATATTTTCCAGTAATTCCAACCTTTTTCGTACGTTTTGCCATTGTGAAATAACCTGCCTAACACAACAGTTGACAGAAAAGAGGAAATTCT	358	1
573	24H_new12_I12	24H	S_24H_new12_I12	CtTAGTCCTCTCAGGTGGCGGTGGTGGCGGCACATGCTGGGGCTGCACCGGCTGCACGCTGGGCTCCTTCTCCACGGCGCGGGGCTCTGGCGGCTGTGGCGGAGAGGCCTCCTTTGTTGTGCCATTTGTGTTCACGTCTAAGCAGGAAACAAGTTTCTTGTGGTCCCCATCCAACGACCTCTGTTTATTGTCGATAAGATCTTGAAGGAGCTGGACCACTTGAAGTTTCTCGTCGCCTATTTCTTGTGTAGCCGCCAGAGCACTCTGCAGACGTATTGCCGCCCTGCCACGACGGCGCTCTTCTGTGTTAGGCCCTATGCAAACAGCCAAGTGTGTCTCTGCATCTCGGAGGCATTCTCTGTAAGTTACGTCTAATTCTCGCATA	385	1
574	24H_new12_I13	24H	C_5TH_new06_F17	GATAGAAAACTTTTTTTTTTATTTATGTACCTTGGTACTTAACTTTATCCGAAGAATTATTATTATTTAACTACAATAAAACACAGACTAAACGAAAAAGACAATGCTGTTCCTGTAAAATATTGGCAGaGATAATGTTAAAAATTACAGTACAGCAAATTAATCTTATTCGTTTGGCCTGTGCAATTAAATTACTGCTAATTAAGAACTAACAATTCAGCAGTCTCAAAAAACGATTAATTACTATTATTCAGTTATCGGGAATGAATCTATAAATACATGTATAATTGAGGTAGTCTCAGTGTGATGGGAGACTAAAAATCGCATAGCGGGCGTCTGGAACTCAAATTGATTTCAATACATTTAAAAAAAAAATGCTACAACTTATCCAAAACAATC…	749	1
575	24H_new12_I14	24H	S_24H_new12_I14	CCCATTTCGCCTTTGCTAACGCCAGGTAATGTTCTCTAACCAGAGGGTCTTCGTACAAACTCCACTTGGGCATCAAACTGTCGAGGTGTGCGTTCATCTCTGCACACTGTGATATGTAATTGGATGGTAATAGTGAATCATCTTCATCAGCCATGCCTTCATCACACAACGAGGAGTCAAGGTCTCTCAACTTTTCATGAGCATCGATAGCACTGTTACGCATCATTGTTATAGATCTCGCTATGTAACTTGGTATGGAACCATTGTGGATGTCCAACCAGAGGCTCATTCTGTTCTCTATAGTTTTGGGCAACATAACTTTATTGTCTTGATCGTCCCACGGCATCCATATGTTGTCATAAAAAATCTCATCAAGTCTATCAACTGTGCAGTATCCTC…	739	1
576	24H_new12_I15	24H	C_24H_new12_G06	AATTTATTATATAAGTAGTAATGATATTATTTATGGATTTTTTTAATATAATTATTGGAAGTTTAATTTTAATTATTGGGGTATTAATTGGTGTAGCTTTTTTAGTTTTATTAGAACGAAAAGTTTTAGGTTATATTCAGATTCGGAAAGGTCCTAATAAAGTGGGATTTACGGGGTTATTACAACCTTTTTCGGATGCTATTAAATTATTTACAAAAGAACAAATTTATTTAAATTATTCAAATTTTATTTATTATTATTTTTCTCCTGTTTTAAGATTTATGTTATCTTTAATGATTTGAATAGTAATTCCTTATTATTTTAATTTATTTATATTTAATANNNNNNNNNNNNNNNTTTTATGTTGTATGAGAATTGGGGTGTATACAGTAATAATTG…	497	1
577	24H_new12_I16	24H	C_24H_old01_A22	ATTTCCGACTAAAAACTAAAGTATGTCGTTCGTTACAACTGAACCGAGGATAAAATCCTCGCTTCTGTGATGGCACTTAGTAGGGGTGGAGTCCATAGGCACCAGTCAGTATAGGAGTCGGTACACCCACATGGGAGATTCTCGCAATAGGGGATGAGTAGATGACGGGAGATGCGTAGCGGGTTACGATCGGGGAAGAAATCACAGGCGAAGTGAGGATGCCAACGGAGCGTTTCTGGATCTGATGGGATTCCTCCAGGGCTTTAGCTTCCAGATGAGCGGCGCTCGCGGCGGCTACCTCAGGAGTTTCAGTAGGCGCAACCGGTAAACCAGCTTCAGGGGCCACAGGGCTTTCAGGTGCAGGCTCCGCTTGAGATGGGATAGCGATGGAC	392	1
578	24H_new12_I17	24H	C_24H_new13_L19	CACAAATAAATTTTACATTATTTATTTACTTAACAGATACAAGACAGTAAGCTTACAGCTTCAGCTTAGTTCTCCTCCAGTGACGCCTCTTAGCGTTGTAACGAATGGTATTTCCAGTGCGCATTCGTACCCATTGGGGAATTGGTCTGTTTTGTTTTAGTTTCTTAGCGAGCTTCCGCTTGATAATAAATGTCTTGTGGGCCGACATGGTTGCCTTCCCTGCTGTCAAGAATTC	235	1
579	24H_new12_I18	24H	S_24H_new12_I18	gcgagctgcatcTActacttgaatCggtagccctgattcttggtccaGGAGacacGTTtgcgccgcgtttttgtagcttcaagaacgctagacgtgtTtcagaCTTcttaaaacgcatCCTagccccaggacaccttcggaacactgtgaaggGacgGccaCacaTtgtAcACTCtgtGCCATActtcacattggTcgtAcaaaagtaggggtaatcacctatacatgtcggacacctaatcgggagaTccgaatctgcccaaTtctgaccaTTGCacccgtatGTTGatgtggataCTgccaNNNNNNNNNNNNNNNNNNNNNNNNNNNNNNNNNNNNNNNNNNNNNNNNNNNNgagattCCTCTACTCTTCAAAACTTTAACAATGCTTTGATTTTC…	648	1
580	24H_new12_I19	24H	C_CPP_new08_A18	CCTCCGCTTACTAATATGCTTAAATTCGGCGGGTGATCCTCCCTGATCTGAGGCCAAC	58	1
581	24H_new12_I20	24H	C_24H_new13_C17	CCTGCTTTATCATTTTTGTTTGCCTCATCTCTCACTGCCTCAACCTTTGCTACTTCAGAGGTATTGCCATTTGCAGTGTCTGGATCTGAATCTGTTTTGCTATTGAGATTTATATCTTTCATCCTTGGATCAGGATTATTGCGTGCTACACTTGCAATTCCTTGAGTTAATTTTACTTGGGCTTGGATAGCAGTAGACTCAGGCTTTGTACTGGCTTCAGACT	223	1
582	24H_new12_I21	24H	C_5TH_old01_E06	GCTCTATTTAAACGAGTTTATTGATTTATTTTACCATTAAATAGTTGTTACTTGTTAAGCTAAACGTCCATCGGTGGCAATCTACGCCGTCGCGGCTTTCACGATTTCCTCCGCCACTTCTACAGCGATGGCCGCCTCAGCTTTAGCCTGTTCATTGGCAGCCGAGTTGAACTCGGACTGTGCCTTGCTGAGCGCCTCCTGCGCGGCGGAGCGGTCCAAGCTCTCTACGGGGTGCGCCTCTTCAGCTAGGACCTGTACTGAGGAATCGTCATTAACTGTGATTGTGCCGGAGGACACAAATATCTTGCTCTGTTTGCCGTCATTCTCAGTCACTGTAACCACACCCGGTCTAAGAACAGCTAGTGTAGGGACATGCTTGGGCAAGATACCAAACGACCC…	700	1
583	24H_new12_I22	24H	C_24H_new13_D18	ACGCCTTGCCGGATTTCTTGGCGGCCTTACCGCTAGTCTTGGGTGGCATGTTGCACGCAACGAACGATTAAAAACACACTTGAATACTGTAGTACTGCGAGCGCGACTGTCTCGTAGTCAGTTAGCGAGAAAAGTGAT	138	1
584	24H_new12_I23	24H	S_24H_new12_I23	GctattagtGATTTTATCATAggTATTTTAcattAtttAcaattAattaACTAATaacCTaggTaagactAAAggatgactTAATATTTTATGtaaggttACTTTTCTACTTATctgGAAAAAGAATAAATAGGtaagTTGCTACTAAGTtatTCCTTCTTCAAgcctctaATCCttaactctAgttCcaaATAagcCCTCATggacgggtcatctacaggcttcATGAttttctcagctaTCTCTGGtccagcgttattAcAtgtttGGAggctAGAGtttCcgcCCatACTATAAacacacagatGgCACAACCAGaTTGGcagcaagcTgtaagggGCtctTCAatTgAAGcatTtttcttaATCCTcTCAatttctcTTTcttttTcttCATCTa…	537	1
585	24H_new12_J01	24H	C_5TH_new04_E06	TTTTTTCTGTCTGaGTAGGTGCCGATAGCTCCCTGCGGAACCACTACGGCGTCACCGGGGGGGTTGGGCGaGcgcAAAagcATCgcCTGATGAGACCTGAAGGCTGAAagaAAGATATCTAAGGGAGTCTCCTATGagaCTCGGACCTCGGCTTAAAGGGCCATTCTGGATTAGGTTGACTAATTAAATTGCAGCCAAACACATTTTTCAAAAATCTAATAAACTATGAACAAGATCAAAGGTAACCTAATACAATATAAGTAAGCATAAAATAAGCTTCCATTTGATATTTATTAGAagACTAAATAACTGATGAGGGTATATAAATAACATTACTTACTGGCAACCCCACAATTGCAgtgtgAAAGTCTCTTTTACTCCccgggcgaaaTgccctaa…	549	1
586	24H_new12_J02	24H	C_24H_new12_J02	GTTTAAGAACTTCGTCATTAAGTAGGTACAGAACCAAAACCGTGAATTAATAGCATTTTTCATGATCTAGGGGGTTCGCAATTCGTTTGAGAACCTTGAGGAGTTCCTCGTGAGTTTCTTTTTTCGATTTCGAAAAAAGGAGGAGGTTCTCAATTCGTCAATTCTGAAACATCATAACTTCGTCGTTTATTACCAAATTTTGAAAATTCTTTTTTTTGTTTGAAAGAATATACTTCCAGATTGGTTTCATTTGATTTTTATGAAACTCGGTTTAGTAACATAGTGTTAAAATCAAAATAACTGAAATACGTCTTGAAAAACGTCAAGTTAAACTACTTGTTAGACGTACTGTTGAGTTTGTTGTTGGCTCTTCTCAGCGGCGTTGGTCCAACAAGTCCA…	459	1
587	24H_new12_J03	24H	C_CPP_new08_D08	CTTTTTGCCCCAGTAGCTTCTGTTGTAACAATGTTTTGTTCTTCTAAATTTGCTATTAAGCCTTTGATGGCTTCGCCATTATAATTAGACTCCCAGTGATATTCGTCAAACTTTATACCCAATCTTTGGTATACTTTATCAAGCTCTTTTACAGTTATTTCACGAATATTTCTCCAGTTACCTAAATCAGCTCTGCCTTGTTCAATATCTGAGAAATACTTTTTAGCTTTGTTCAGAACATTTTCATTGCATGCAGATTGTTTATTTGCCTCAACATAGACTTCATATAGCTTCTTTAAGGGATTATCCATTTGAGTTATAGCAATATTTTGTGACTCTAAGCCATACTGTAGGAGACCAAACTGAGTGCCCCAATCACCCAGGTAGTTGAGTCTCACT…	623	1
588	24H_new12_J04	24H	C_48H_new19_A12	GTTTCGCAATGATAGGAAGAGCCGACATCGAAGGATCAAAAAGCAACGTCGCTATGAACGCTTGGCCGCCACAAGCCAGTTATCCCTGTGGTAACTTTTCTGGCACCTCTTGCTAAAAACTCTTTATACTAAAGGATCGATAGGCCGTGCTTTCGCAGTCCCTATGCGTACTGAACATCTGGATCAAGCCAGCATTTGCCCTTTTGCTCCACGCGAGGTTTCTGTCCTCGCTGAGCTGGCCTTAGGCCACCTGCGTTATTCTTTGACAGATGTACCGCCCCAGTCAAACTCCCCGCCTGGCAGTGTCCTCGAACCGGATCACGCGGGAGTTGTGAGGCGAcgaGCGTTGCCGCCACGCCGCCACTCTGCACGCTTGGAACGAAACACCGTACGCC	395	1
589	24H_new12_J05	24H	C_5TH_new06_I05	GTATATTTAAGTATTTTAATTTTATCTACATAAAATAAAATCCCGTTAACAGATAACACAACACTGCAGGTAACGAATCGAATGAAACACTGATAGTAGGCATACAATTTAATTAAGTTTGACACGCCGACGCATCATACGGGATCGTGTGGAATATGTGCCGATGCGCGCTCGTTAAGGTGTTTATGCTTCATAATCACTACTAATTATTGTAAAAACTAGGAAAACGGCTGTTTATATGAAAGGCTTCTCGATGAGCTTGTACCAGTGTCCGCACTCGCAGCGACGGGGGTGATCCTTATGTACCCAAAGCCAGTTAATCACTGTGGAGTGCTCTTCACATATACATCCTACAATACGTGCATCAAAGCATGAGGGCACCAGTGTGGGATTGTTGCG…	679	1
590	24H_new12_J06	24H	C_CPP_new07_A14	ACTTTTTTAGCATTTATTATTTATACTTAGAACCTAAGCTTCTGGAAGAACCATTTGTTCTTTCCGCTCTTGTATCTCTCTTCAAAGCGCACTCTTGTGTTGAAACGCAACTTCTTGGCCTTGGCGGGGTCCTTAAGGTCCTTTGCGCTGAACTTTTCAAAACTGAAGTCAACTGAGTAACGAGTAGGCATAAGGTGGTTGTAGTTTACTACCTTAACGAAGGGCTTTATCTTGGATCGCTTGTGAATTTTGTTTTTGCCCATCCGCTTGTTCACTTTACGGGGATACCTGTCGATCCCGGCCACGAAAGCATGTCCGTAGGGCTTGTCTGAGGTTCCTTCATCGTAATTTTTGACTACGATGGCTTTACGCCCTGCGTACCGGCCGCTTAGGACCAGC…	473	1
591	24H_new12_J07	24H	C_24H_new14_A01	CCTAATACCCATATATAGCCACAGATTTAGCGGACTTACATATAGATTGGTGGCGGTTTAGACCGACCCGTCACCACAATCGGTTTACCGTGTAGCATGGACTCTCC	107	1
593	24H_new12_J09	24H	C_48H_new18_F04	ATACTGCCCATTACAAGTGACTTTTGTAATTTGTCAATGCAGGGTATTTCTGATGTCACCACTTTTTTTATCGGGGTGCCAAGCGATGCTTCTATGACTCGCACATCTCTAACTAACTGCTGGAANNNNNNNNNNNNNNNNNNGCAAACGTGATCAGTTCCCTTTGAAGTCTTGTCCAGTGTTATGTGTTTTTCTAACACCTTCGCTCCCAAAGCGACTGCACCCAAGGCGACCGCAGTGCCAACCTCTTGTCCAGAATATCCCACGGGTATATCAAATGTGTTCTTGTAATCTTGAAGAACGGTTAAGTTGCAGTCCTCGAATGGCACAGGATAAGCGGATATGCAATGCAGTAGGCAGAACTGCTTGTGTTGAGCTGATATTATATCGTAGATGGTC…	666	1
594	24H_new12_J10	24H	C_5TH_old01_C07	TTTTTTCTTTATAAAGTAATTTTATTAGAACTTTTTGAAAGATTTCTTGGAGCCCTTGCCCTTTGAAACCTTAagaACATTGAAGCGTACAGTTTTGGAGAGCGGCCTGCATTCACCAATCGTCACGATGTCGCCAAGTTCCACATCTCTGAAGCAAGGTGACAGATGGACAGACATATTTCTGTGGCGCTTCTCAAATCTGTTGTACTTGGGCAGGTAGTGAAGGTAATCTCGCCTGACGACAATGGTTCTTTGCATCTTCATCTTCTGCACAACCCCAGTGAGGATACGTCCACGGATGGACACATTACCAGTGAATGGGCATTTCTTGTCTATGTAGGTACCTTCAATTGCCTCTCTTGGAGTCTTGAAACCTagaCCAACATTCTTATGgtgTcT…	505	1
595	24H_new12_J11	24H	C_24H_new11_O21	TTTTTTCATTTGTAATTTGAACTTCTTCAGGTTTGGCagaTTTGGGTTCTATTTTTGGCACTTCGGCGGGCTTAACTTCGTCTTTGCTCGGCTCGGCAATTGTTTTAGCTTCAACCGCTTTTGCTTCAGCCTCCGGTTTCTCTTCCGCAGCGTCACGGACTACGCGCGCATCAAAGGCGGCANNNNNNNNNNNNNNAGGGGATGCATCTAATACTGGAGCAACTTCCGCGGGTTTCTCTTCAGCTTTGGGCTCAATTGGTTTGACTTCCTCAGGTTGGATGGCTTTAACTTCGGGTTCAGCGGCAGGaGACTCGTCTATTTTCTCCTCTGGGTCCGCACTCTTAGTGGCAATGGCAGGGTTGATAGCAGCTGCGTCTATAACGTCGTCGGcgaCTGCTG…	602	1
596	24H_new12_J12	24H	C_48H_old01_J16	GGCTCTTTTCTTAGCTGTTTTTTCATCTGCTTTAATTTTATTTTCTTCTATTTTATTATGATATTCTTCATCCAGTTTTTCCTTTTCACTCTTTTCCTGTATAAACTTTTGTCTCGCNNNNNNNNNNNNNNNNNNNNGTCTGTATACATAGAATTCTCCGGAACCCGCACCAGCACTTGATCCCATTACATTTCGTACAAAATCTGGCGGCGGAGCAAGGGTTTTCTGCTTAGGCCCGTCAGGAATCACAACTGGCTTATCGGGATTCTTCATTAGTTTTTCTAACTTTAGCCTTTGAAGATCAGTTGCGTTTTTTATTACAACAGGTTTCTTTTCTTCATCTCCCCCTTCTTTATCTTTTGTACTCATGATTATTTATCTATCTTAATCGAAATAATA…	491	1
597	24H_new12_J13	24H	S_24H_new12_J13	AGAAAAATTATGTCCAACTTTTTAGGTTTGCAGATGAGTGAATGATTGTTTCACGGGTCAGTGTGGCGTGTGCTGATATCAAAAAAATAATTTAACCACCACCACGTTGGAGAGATGCTATTGGTACTATCCGCCTCTCTAATAAAGAATATGAGCCCAGTTGGTCTGAAACAAATATCTATTACAGAGTGCTACGAACATAAATAGAAATTAATTATCAAGCTTATTTCCCAGAATCCTTATCTTATAAAGTACATTTTATTCATGTTTTTTTTTTATTGCTTGATTTGTCTGTTGAATTTATAGATGTTAAACTGATTATGAAGAATGTATATTATTAAATTTCGAGATACTTGGACTAGATACTAATTTCTTAATTTTAGACATCAATCAATATAT…	717	1
598	24H_new12_J14	24H	C_5TH_new02_J03	CCTTttcaaatTtatcataTTTAATctgtgagttgactgtccAaaaaataatTgcgcaccgctatcaagtaCaacgtGtcatgcgtcacctacatagttacagagagcACTtctcgtctccgctacgacaaattataaAaggtaaatGTcccgcacactaggtaaTTcaaaaaatattcttTCcTtgNNNNNNNNNNNNNNNNNNNNNNNNNNNNNNNNNNNNNNNNagtcgNcttcgctagATTCTTTTTGAATGTTATAGTCAGACAGTGTGCGACCATCTTCCAATCGTTTACCGGCGAAGATCAATCGCTGTTGGTCTGGGGGAATACCTTCCTTGTCTTGGATCTTGGCCTTCACATTTTCAATAGTGTCAGAGGCTTCCACCTCGAGCGTAAT…	480	1
599	24H_new12_J15	24H	S_24H_new12_J15	GTAGAGTACCCTTCTCTAGCTGTCGTTTTTCTGACAATTTGGAGAGATCTGTGGACTTTGTGCCTGGTTGTTTCACAGTGTTACGTTTTGCATTTGGGTCTGAAACCTTGGAACTATTTATTAGTATATGAAAGCACTTGGGTGTCTCCGCTAACTTGGCTCTCTTCAGCTGTTTAGCAGATAAGGGTTTGATATCAGGTTTGACGTCCTCCTCCTCCCCTTTAGTGTCAGGTACAAACAGTTCTTCATCTGGTTTAGTTTCAAATTTACCAAGTCTTTCCTCCAACCGCTGGTCTTCCAAAAACGCTTCAACATCAGCGATATCACAGTGTTTGCGCCAAGCTGTTTTAGATTTTTTGGACACACGCTTTTTCTTCTTAACGATGGTCATTTTTATGT…	459	1
600	24H_new12_J16	24H	S_24H_new12_J16	AGTTTATTATTATTTTAAAAATAGTAAAACGTAGTAGTAGTAGTAGTAGTTGAAAAGTTACAGTATATAATAATACAAATTATTTGTGATGATAAGTACGTGTCGCACACACTGGATGACACATTTTTAGAGGAATGCTTCACTAATACAGAAAATAATGATTCATTCTTTGGAATGTAACGAAGCTTAAATATTAAAGATATTTTAATGAAATTGAAAAATGATACTTATTTGTTACTTTGATAAAACATGTAAAAGGCA	261	1
601	24H_new12_J17	24H	C_24H_new12_J17	cgtagtTTTgtcttacaTTtagACAaATAAtagaaTATATTcaatCgTaATTTTTTTAAAaTgtAACaagTTATATTTTATATCATTTCACTGATTTTGGTTccTTATTAgtgTCTCTTTtctcaatAAATCTTAACTGTTTCTTCTTCATTCTCTtTagttTTgcagtgtttgTTATAACTTGAACAATTTcagactTTTTCTTATTTTCTTCCGtgCGTtTCAAATTCTcacgCCaacgttcCTTTCTATTttgttCTTTTTCTTTTATTTGCTCTtgtaTTTgttTaGATAGCTcTTctgtcCtttTTagttctatacgtacaGcAGTcTTCCTTTGAAAatcTGGtcttATTCCTTtTgatTTAACCatataagaAAATCTTtctTTTtgagatT…	627	1
602	24H_new12_J18	24H	C_5TH_new01_C08	GGTTGTAACTTATTTATTAGGCAGCTTAGAACTGGATCATCTGTCCTTTCCTCTTCTTGTCTCCGCCCAGCTCAAAGTGCTTGCAGCGCTTCAGTGCCACCTGGGACCTCACCTTGCAGTCCGCACACTCCAATCGGAGCACAATTTTCTTTGTGGTTTTTGCCTTTTTCTTGAAGATGGGCTTGGATTGACCGCCATAACCCTGTTGTTTACGAACGTAACGTCTTCTACCTTGAGCAGCGTGCCTTTCCTTGGACTTTTTGTATTGTGAAACTTTGTGTACTTTGTGGCACTTGCATTTTTTGCAGTACGTCCTGCGCTGTTTTGGTACGTTCACCATTTTCGATTTGTCTGATTTCCACCAGCCAAACGTCAAATTGAAAGAGAGC	389	1
603	24H_new12_J19	24H	S_24H_new12_J19	GTGCGTTATTGACAAGTTTTTTATCTGTCGTGTCAGGATATTTACGTAATTCATTGTGTATGTAATAATATTTATCTTTAATATCCGAAGTCAAGGTCTCGTCA	104	1
604	24H_new12_J20	24H	S_24H_new12_J20	TTTTTTCCGTCACAATTCTTGGATGCACAGGTATAACATGTCAATCGATATTACTCGTAGTAACTGCGAGTAGAAATCATAATC	84	1
605	24H_new12_J21	24H	S_24H_new12_J21	TTGttTTTTTTCCAAAAaattttaacccaatttctTtaaattTtgggggggggatTttctaaaAAaatTTAaaaaaattccggGGGtaaaattgggaaaccaaAaacCccctaAaaaatTTTTTTTTTTTTAaaaAAAAAAAAAATTTTttaAAAATTTttcCccggGggatggggcccccaacccggcatttttTttcctgaaatttaaAaccaaaTTTttgttaacaaaAGggaaAAAC	241	1
606	24H_new12_J22	24H	C_5TH_new03_N08	AACAATTAAGTTTATTCCATGAATGATTTGCTATAGTCAGCGCTTCATCTTAACAGAAGGCAGGGAATTAGACCGGCTCCCTGCCAGTACCGGCTTACGTAGTAGCTACGGACCTCCC	118	1
607	24H_new12_J23	24H	S_24H_new12_J23	ATCTGTTAGTAAGTATATAAAGAAGAACATTTACAAAGTAAATTATATATTTAAAATATTCAACGTAGAAGGCACATTGTTTTACAAAGAATAATATTTGTTAATACTACAACAAATTATCCAACTCATTTTGAATTACTTCAAATTGCAAAAATATTGAATTAAGATCTTGATGAGTCACTTCAATTTCTGTATTATCATCTTTACCTAGAAATGAAATATAAGCTTTTGGTATTTTACTTTTTTTTTGATATTCAGAACTTAGTTCAGCATTAAGCTTCCAATGAAAAATAGGGTCCTCTTCATACTTTTCTTTTGAACTTGAGGCCATATCATTTAGTATCACACTAGTTTCAGTTGACCAAACTTTAATAATGAAATTTGTTTTTTTCATTGTTA…	654	1
608	24H_new12_J24	24H	C_24H_old01_K07	GTTTTTAGTCAATATTTATTATAATGAATTAGTACAATCTCTGGGGTGCGCCCATGGTAGATTTCATATGCAGTGAGCGCACATNNNNNNNNNNNNNNTTCAACAGGGACACCAAGAAATTGATTGACAAATGTACATTTTGTGCAAGCTCATCTGGAGTCATATCTACATGGCCAACTGCCACTGAGAGGCAAAGCACCTTCTTCATCTGGAACTTGATAGTAGCCTTAACCTCATCAATCTTTTGTGTCATGGACTCCTGGTGGGACAGGAGACCAGGGAACTTGCCAGCCTTGTTCAAACCGGGGCCCAATAGACGTGGGATCTGTTTGATGAGGGACTCTGATGCGAGGAATGCATCGTACTTCTTGGCCAGTTTCTTTACAAGTTTTTTGTTCT…	682	1
609	24H_new12_K01	24H	S_24H_new12_K01	CTCATGTGCAATGAATGTAGGCAATTGATATACTTGTCTATCTATTTTTATGTTAATACCAATTTAAATATATTTATTACTTTTTATGTAATAATAGTAGAACATAATCACAAGTAAGATAGGTACTACTGCCCTNNNNNNNNNNNNNNNNNNNNNNNNNNNNTATAAACTGGCTACATAAATAGTAAGATATCACACGTTAAAAGTTATGATAGTTAAATTTAACAGATCACTTAACAAATAAACAAATAATTGTTAAAGCAATATGAATTGTTATTGCCATTTAAAGATAATTGTCATTATTATTCAAATTACAAAGGCCGTCTTATATAACGACATGTTTTTAAGTTAAGCCAGTGCTTTAAGTTAGTCACTATCAAACAGTAGTCATACTTTATA…	506	1
610	24H_new12_K02	24H	C_24H_old01_G23	TTTTTCTCTTAAGCGAGAGCTTTTCATATTTCAGTTACTTAATTAGATCTAGATTTTTCATGTTGAAATTTGTTATAGTCATAATTATTAGCAAATTCCAACCCTTAAATGTAGAGGTTTTTTTTTTCAATTTAGCAAAAACCACGGAAATGATAATGGCACAAATTCATATTCATAAATGTgtgTTCGTTTGTTTGTTCGTTTCTTATCTTATATTGAATAGGACCTGTAAACTTGCTTGCCACATTGATACATTGACATTTTTTTTTATTTAAATTCAAATCGTTCATATTGCTTgtaaaTTGCTATAGGCGCATTGAAACTAGTTTTTCAAagaATTCAATTCTTGAGTCTAACTTTTTAAAATTGACTAAATAAATTgtgtgtgGTTACCTACTT…	652	1
611	24H_new12_K03	24H	C_5TH_new02_J03	ccaATTTTACACTTTTTATTGTCTAATTTTTAAGTTTAACATTAATTGCATAAGCAAGCAGTTCCGGAAAAAAGAAATTAATCCTTGATCTTCTTCTTGGGGCGCAGATTGTTGGTGTGTCCACACTTGGTCTTGCGACAGTTGGTAGCACGAGGATGGAGACGTGCATAGCATTTACGGCAAATCATCTTGTCACAGTTGTACTTCATGGCCAAAATCCTAAGAGACGGCTCAATAGTACCTCCACGAAGTCTGAGGACAAGATGCAGGGTAGATTCTTTTTGAATGTTATAGTCAGACAGTGTGCGACCATCTTCCAATTGTTTACCGGCGAAGATCAATCGCTGTTGGTCTGGGGGGATACCTTCCTTGTCTTGGATCTTGGCCTTCACATTTTCA…	419	1
612	24H_new12_K05	24H	S_24H_new12_K05	GgGgAAAAAaattTTtgggggaaAAaatttttttttaAAAaaacccagggggtttcCCCCCCCccaaaatttgggGGGGGGGGggcCCCCCccccaggaaccCCCccgGGGGggcCCCCCCcggGGGGGGGGGGggtttccCCCCCCCCCCAAAAAacCcggGGGGGGGGGGGCccAAAAAaaggGGgGGGGGGGGGGGgtttccCCCCcaaAAAAAattTTTTttcccaaagaaAAaacccCGGGGGgttTTTTTttgGGGGGGGGggaAAAAAAAAAAAAAAAacccCCCCCccctttctcgGGGGGgccCCCCCccgggttttaaaaaAaaaggGGGGGGTTTTTttaAAAAAAAaagggggggcccgggcccCCCCCCCccggGGGGGGGAAAAA…	562	0
613	24H_new12_K06	24H	S_24H_new12_K06	GTTCATTAAGCAGTCTGGTTTTTTGTTTTTATAAGAATATTTTTTTTTCGAACTTTTTAGTTTCTTTAAGACATACCTTTTATTTTAAATATAAGTAAGTACAGACAATGCCTGACTGGAATACTTTCTAGTTAGTAAATTTTACTTCGATGGTCCCAATATTTGGTACACTTTTTTTGATAATTTGTGTTAAAATAGTTGTATAAACATAATATAATAAATATATTTTTAAAATTGTCTTTTTACGACCTTTCATTTGATACCCATATTGTTATATGGTAAGTATGGTAAGGTAAAAGAAACTTACCCACCCCCCACCTTTTTTTCATTTACGGGCGCCATTTTGAAAATTATATAGCATAAGTCACTACAACAATTTTAACGAACTCAATGACATAT…	748	1
614	24H_new12_K07	24H	C_72H_new20_L23	CTAAGCTAAGTTTATTTAAATAATAATAAGATACAAATTAACATAACACAGAAAGAAGCTAATATTCCTTCTCCCACGATTCACGCTCCAACCTTTCCTTCTTGACCTGTTCAACAATGGGCGTGAGATAAAGTTTGTCTTCTTCCCATTTAGTCCACTCCTCTTTGGGTAGAATTTGCTTCTGCATGGATAACTGAATGGCGCGGATCATGCGGAAGTTACGCTCATCTACTACATGAGCCGGGAGACGGCGAAGTGCCTCCTGGACATCTTCATTTTCATACAGACAGTCATCTCGTTGTAGACCGTACTTATTAAACCCTGAGAGATTATAAGCCCACTTGCTGAGGCTGCTGCGGAGAACGGCTGTGGTTCTCAATGCCATTTCGTAGAAATCCT…	493	1
615	24H_new12_K08	24H	S_24H_new12_K08	ACGTTTGTTCTTATTTGCCTTGTTAGCTTGTGTCTCTTGCTTAGAAATAACAGGTGGCAGTGGTGCNNNNNNNNNNNNNNNNNNGTCAGAGTCACCCTCCTCCTCTGCATCATACTCTGTACTGATCACAGGGGCTGGTGGGGCTTGCAGCGGCCTGTTTGCTTTATCATTTTCACTTCCTAATGCAGCCTGTCTCTGATCCTTATATGCGAGGGCTTCTTCTAAAGCTTTTGGTAGCACTACACCAGTCACTGTTGGCATAACCTGTACCTTAT	275	1
616	24H_new12_K09	24H	C_CPP_old01_J17	GCGCGCCTGCTGCCTTCCTTGGATGTGGTAGCCGTTTCTCAGGCTCCCTCTCCGGAATCGAACCCTGATTCCCCGTTACCCGTGACAACCATGGTAGTCGCAGAAACTACCATCGAAAGTTGATAAGGCAGACATTTGAAAGATGCGTCGCCGGTACTGGACCGTGCGATCGGCAAAAGTTATCCAGATTCATCAAAATTAACGACTTCGGACGCGAGGCCCTCCGTCGATTGGTTTTGATCTAATAAAAGCACTCGTCCCATCACTGGTCAGAGTTCTGATTGCATGTATTAGCTCTAGAATTACCACAGTTATCCAAGTAAC	324	1
617	24H_new12_K10	24H	C_48H_new17_K04	GCTTTCAATTACAATAGGTATAAAACTATGATTTGCCCCACAAATTTCAGAACATTGACCAAAAAAAATTCCTGGTCGATTAATAAAAAAACTAGTTTGATTTAAACGACCGGGATTTGCATCGATTTTTACACCTAGAGCTGGGATAGTTCATGAATGAATTACATCAGTAGCTGTAACTAAAATTCGAATTTGATTATTTATTGGTAAAACAATTCGATTATCAACATCTAATAGACGAAAATTATTATTATTATTAAATTGAGTTATATAAGAATCAAATTCAACATTATTGAAATCAGAGTATTCATAACTTCAGTATCATTGATGTCCAATAGATTTTAAAGTAATTAATGGATTATTAAGTTCATCTAATAAGTAAAGTAGTCGTAAAGATGG…	475	1
618	24H_new12_K11	24H	C_72H_new19_F23	GGTAATACCCATATATAGCCACAGATTTAGCGGACTTACATATAGATTGGTGGCGGTTTCGACCGACCCGTCACCACAATCGGTTTACCGTGTAGCATGGACTCTCCC	108	1
619	24H_new12_K12	24H	C_24H_new14_A01	cagtttATTCTGATaatacCCATATatagccacagATTTaacggaCTtacatatagaTTGGTGGcggtttataccGACCcgtcacCACAaTcggtttaCCGTgtaccagggactCTCCNNNNNNNNNNNNNNNNNNNNNNNNNNNNNNNNNNNNNNNNNNNNNNNNNNNNNNNCTTTATTTGTGGTTATTTATTTAATAGGCTATTTTTCCCTTTTATGCCTACAGGAAACCTCAGGACGTTTCCTAGTAACTATTATGTATATAACATTTCTTGTTTACTTCAGAGTTTATCTGCGAGCAGTAAT	306	1
620	24H_new12_K13	24H	C_72H_new19_H22	GCTGAGTTTTTTTGTTTATTGCCTTAATCTAAATGTTTACTTGACTTCACGCAACCTTCTGACAGCTGACCTGCAGGATGAAGCTGCGGTGGTGGAGAAAACCCAGGCACCGCCCGCTACTGTCCTTTTACAGCGCTTGCAAGACCAGATGCCAACACANNNNNNNNNNNNNNNNNNNNNTCCACAGAAAGAGCAAGTATATTTTGCGTGTTGGGTGACTTCCATCTTCTTAACCATTTTACGGAGGGAGGCACCGTAACGTGTGCCATATTTTCCAGTAATTCCAACCTTTTTCGTACGTTTTGCCATTGTGAAATAACCTGCCTAACACAACAGTTGACAGAAAAGC	349	1
621	24H_new12_K14	24H	C_5TH_old01_M08	aaTTATATTGTAGTCATTTAATAGTCATTAAAAAGAAATACAATTATTTAATGACAATAACACACGAGTACCTAATTGTTTACATAACGCACAAATTAATATTAATTATGATAAAATTAGGTAATCTCACAAAAAATATATAGCCATTTAAAAAAATAAACTCAAGATCATTCCGCATTCGAAAATAGCGACTTCATTTTTGGCGGCGCACTGCTCAACACGAGTTTAATGTCGGCGGGCGACGAGTTCGGGAACAAGCACCACAAGTCTCTCACAAAGTTCGAGTTCTGCATCAGTGCGTGAGCCATGCGCGAGCCACTGCAGTTCTTAATTTTGGCCATCTTCAAAACTGGATCGACTGTAATTTTTTTCAACTGAAACTTCCTCAAGGCACAGATA…	724	1
622	24H_new12_K15	24H	S_24H_new12_K15	GCCAGGTAGTCTACTAATTCTTCTGAAGTAATTTTATCATCATTTAAACATATTATTTTTATGCAAATCTGTGCCCTACCGCCTGCTGACACTAAAAGTAGTTTATTATATTCTAAACTCAATGTTATCAAACTTCTTACACTCGATAACTGTTTGAATATAACTTTATCTTGAAATTTTGAATCTTGATTTGACTTAGATATTCTTAAAGTTGTGTCTTCCCCACCCGATATATAATAGATGGTCTCGTTACTCTTATTAGAAGATACATACGTCTTCAAACAGTTTATTTCTTTGGAATGTGTTCCATTTATAATATTTCGTGGTAGTATTTGGCTAAGTTGAAAAGTCTCTAAATGTATTGTAGGGTTTTTGAGGTACACAACTCTAATGAATTCC…	599	1
623	24H_new12_K17	24H	C_5TH_new02_M03	GCCTGAAATGTGGAATATATTTTAAAATAACTGTTAAAAATAAACAATTTTAATTAACAATTTTTATATGTATTTCCTGTGATATTGAAAGTTTATCTATTGTCATAAACATTGTAAAATAAATGCTATAAAAAATGGAACTGTATTTAATTTACTGGCCAGGTCCAGAAAGAGACTTGTCCATAAATTTCCTTTTAGCAAAACACAGCCACCACTTGCTGGGTTTACCATCTTCTGTAGCAAATACCTTTTCACAAACTCTTGTGCCAGTTTCATGCCTCAGTTGTTGCAAGTATTGCCTCATCAAGTCTGCTTCTTGAGGATTTGGTTTAGCATAGACAGAGTTAAGCGGGAATCCAGGCTCTCCTGGAATATCAAATTTTGATATTGCCAGCATAT…	800	1
624	24H_new12_K18	24H	S_24H_new12_K18	CTGATGTCTGTGCTTCATGCTCAGGAGTCTCGGGTAGAGGGTTTTCTTGTATTTTCATGTTTTGTAATTATTTCGTTAATAATAACGCAATAAATTTATTTCTTCATGATAGAACGCCAAAATATTAACACATGCTCCGAGTCTC	145	1
625	24H_new12_K19	24H	S_24H_new12_K19	ACTATTAAATTGTTTTATTAATTTTCTTCTATCCTCAACATGATAAATAAATTAAATACAGTATATTGGAAATTATGACATAAATATATCAACACATTCCAAGCATGAATGAGGAACTCATAATAATGATATGTTGTAAAAAATAGGGCCAACAAGGCTCTAAAGCCCTTTTTTAAATATAAAACAATACCGATTTGTAGTTCAGACATGTAATCTCAGCCACTGATAAtcaAGtatccggtgtgTTGGTCGCGATGTGCATGACATCATACTCATCGCGACCAACACAcaaTCAGTTTTATCGgacatCaaggcGTTAGCGCTGCAGGCATGTGAGATTAGTTGATCCTCAGTGGCTGTCATAATAGACAATCCGCTGCAAAGTGCAAGCCCTTAAGT…	665	1
626	24H_new12_K20	24H	C_CPP_new08_A18	TTTTTTACCTTagaTGGAGTTTACCACCCACTTAGGGCTGCACTCTCAAGCAACCCGACTCTGAGGAGCGTCCCTCT	77	1
627	24H_new12_K21	24H	C_24H_new12_K21	TTTTTTACCTGTGTATGTTGTACAATTATGGGAATACCCAGTAATTTCTGTCCGGTCAGACCTAGAGCCAAAGGCACAGACTCTGCATCTTTAAATTCTATATATGCGATCCCTTTAAACCTTCTGGTTTTATTACATGTGATAAGTCTTACATCTCTAACTTTGCCAACAGATGagaAAAATTCTTCCAGATCTTTAGCTCTAATGCGCTGTGACAATTGCATACAAAACACTGTCCTCAAATCTCGCTCTTCTGGAGGCAAATCATCCAGTTTAGGCTCAGcACCTCTGGATTTTGATCTGTATTCAGTCCTTTCTGGTTCACGAGGTTTTTCCTCTTCGCGAACCTTTTCTTTTTCACGGCTACGcTCTCGTCGCGATTTGTCGCGGCTCCTTTCC…	668	1
628	24H_new12_K22	24H	S_24H_new12_K22	aaACATTTATTTACATTTTCAAAGTCCAAAAAAGAGAAACAAAGCATCGAAACGAATGTAAAAATGTCTTTCATAATTCAATAACATAAAATTTGATGTCAAAAAAGTAACATGATTTTTTCTGGTCTAACAAGGAATATCAAAAAGATCGCATAAACCTTCGGAGCCACGTAAAGAGAAGGAAAAGTCTTGTTTCGTGATGGGTGGACTCAATCTCAGAAGATAATTGGGGCATTGTAATATGTTATCAGCTCCTTCTGTGTAACTTTTCACCTCATCATCCATACTGTCATCCTCAATGACCTTTTCCTTTTCCACATCACATAATAAAATAACTCCAACAGGGTTGCTTGATTTTACATGTAAATAAAAATTATGATTGTTTACTGGTTCTTTGCC…	702	1
629	24H_new12_K23	24H	C_CPP_new10_C15	TTTTTATAGTTACAATAAAGTATTTAATGTTGAAACATGATACAAATATACAAAGCTTTACCTTATCTCCGTTTGCTCCCAGGTGTTTTTTTGCCGGGGTTCCGTTGCCCCTTCCCAGCTTTAGGCTTCTTGGCTGAGAAGTTGGTTTTTCCTTTAGCCTTGCGCGGGCCTTTAGGCGGTTTCATGTTCTTTTTCTCTTCTGACCTCTGTGTTTGTTCTTCATGAATGTGCTTAGAGACAGCCTTTTCCATGTCAATTTTAGGTCTCTTGTTCAGGATACGGTCTATAAGGTTTAGATTGTTTTCCTTCTCCACCTGAGGTGTGGGTATAGGAGCCTTTCTCTTCCTCTCCTTGCCGGGTATGAGCTCATGGACGCCCTTGCCTCGTGCTTCCTTCTCT…	651	1
630	24H_new12_K24	24H	C_24H_new15_G18	AAGTGATGCAGGTTCTACTGGCTTTTCTGTTTCAGCAGCCTTAACTTCCAACTTTTCATCAGTTTTGATTTCCGCTGTTTCTATTTTCGCTTCTGAATTGTCTTCGCTTTTAATGGCTTCTGCAGTTTTGGTTTCCGCCTTCTCTTCAGCAGCGGCCAGTGATCCTGCAAGTTTCGCTTCAGCGATTTGTGCTTCGTTGAGCGCCTGCCATTTCTTCTCCTCAGCTGCCCATAAGGCTTCCTCGGATTTCTCTTTGGCTAGATCGTTAGCANNNNNNNNNNNNNNGTTTTGGGTTTCGACCAATTGCTCTGCTACGTCTTTGGCTTGATCGGTGAGGAAACGGGCCTGGTCGGCGATTTTAACCTGAGCATCTATAGCAGCAGCTTCGATGTCACCGGG…	544	1
631	24H_new12_L01	24H	S_24H_new12_L01	CCTTTTCTAATAGTTGTTGTTTAATTGGAAGTTTTCAGACAACAACAACAACAACGAACATTTTATGGCTACTTAAACAAGGCTGAACGAATCTGGATAAAATTAGGCAAACAGATAGATTCAAGATCTATATTCCCAATTTCCCACGTGAATGAGAACAGGGCTAAACCACAAGATTGGGTAGTGGAAAGTAGCTAAATTATTCACGTCATTTGATTTTTTATGGCTTCAAAATTCAAAATTTTACCGCATTATATTTAAATGCCTTATTACTACTAATATACTTATTTATATATTAGTATATACGAATACTTTAGTAGTTTTAATTTTTAAAGTTCTTTTAAACTTTTTGAATACCCAGAAAAATGGCCTATAATTTTTTTGAATATTAAAATATAA…	764	1
632	24H_new12_L03	24H	C_24H_old01_K07	GTTCAATATTTATTATAATGAATTAGTACAATCTCTGGGGTGCGCCCATGGTAGATTTCATATGCAGTGAGCGCACATTCTGCCAGTGTTTCTTCAACAGAGACACCAAGAAATTGATAGACAAATGTACATTTTGTGCAAGCTCATCTGGAGTCATATCTACATGGCCAACTGCCACTGAGAGGCAAAGTACCTTCTTCATCTGGAACTTGATAGTAGCCTTAACCTCATCAATCTTTTGNNNNNNNNNNNNNNGGTGGGACAGGAGACCAGGGAACTTGCCAGCCTTGTTCAAACCGGGGCCCAATAGACGTGGGATCTGTTTGATGAGGGACTCTGATGCGAGGAATGCATCGTACTTCTTGGCCAGTTTCTTTACAAGTTTTTTGTTCTTGTTAA…	608	1
633	24H_new12_L05	24H	C_48H_new19_A12	TTTTTTGTGCTTAGGATCGACTGACTCGCGAGCAACTACTGTTCACGCGAAACCCTTCTCCAC	63	1
634	24H_new12_L06	24H	C_24H_new13_P10	CGTTGTAGTAGAGGGGTATCTTCCTCACTTTCACTGGCAGCTCTCTTCTTTGGAGCCATGCGCATGGACAAAGGTGTATCTTCTTCTTCGCCAGCTTCTCCGTCAGAAGCACTTTCCTCTTCAAGAGGCAGTGCAGCAAGAGGGTCCTCTTTGAACTGTGTCATAGAGTAGTCACATGATGACGCTGTGGTGTTCGCACCTGTGTATCCATCATCCTCAATTTCATCTTTGATTTTTTTAATCTTTTCTTTAGGTTGTTCTACCTCCATAGGTTCTTCTTTTATGATATCAACTGGTTCAGATTTGATTTTTTCTTGCTTCTCACTGTTGCTCTTTTCCTTGTGCTTGCTTGAGCTGTGTTTGTCTTTAGAACTGGAGTGCCTATCTTTATCACTTCGA…	720	1
635	24H_new12_L07	24H	S_24H_new12_L07	ATTGGGAGGGCCCAATAGACGAGCGGCAAATCCCGAAAAATATCTTTAGTTTCTGATTTACCCTACCATAAAGTATTGCTTTTTTTTCTTTTGCCATTTCTGCAGTTTTTTGTACGTTTTTATTCCCGGGAAGCACAACCCAAATTAAGTAACATTGTAGATTACTTTTTAGAGGTCCGGGGACCTCGTATCATTGATACGGCAGATGCGGCGCTAGCTACGCCCCTGGTTTACAGCCACGGGTGCCAAGCGGGGTCCATGCGGCAAAGGTTGTCGTGGCTATTGGCCGCCGTGACGAGTGTCGCCACTTTGCTGTCGGGCCCGTCGAACAGGGCTAGGGAGTTCAGTCTATTCATTATCACGGTCACCGCTTTAGTCACCATGTTGATGATGGTCTCG…	688	1
636	24H_new12_L08	24H	C_5TH_09054_I01	GTTTTAATTACAATTTATTAGTCTTTTAGTGATGTATTTATTACCTGGCGTGCTTAACAGCGATGGCTGGCTGATAGTAGGGGAACGCTGGGTTAGGGACAGCTGCGACCGGGAATGATGATCTGTAGGCGGCTTGGTAGGAGATCGGGGTAACATAGGGATGCAGATTAAGAGATGCTACGGCTACCGGCGCCAGTACTCCCGATTTGTAAGCAGCGAAAGGATCATCTGCTTTGGTTTCTTCTGGAGTGGCTGATTTGACTTCAACTGTATCATCTTTCTTCTCCTCCTCTTTAACTTCTTTGACTTCCTCAACCTTTTCAATTTCAGCGGCTTTCACTTCGGATTTCTCCTCAGCCTTAACTTCACCTGTTTCGCTTTTGACTTCAGCTGTTTCAG…	736	1
637	24H_new12_L09	24H	S_24H_new12_L09	TTTTGTGAGCATAACAAACAAAGTGGCGAACTTGTGGACTTTGCATGGCTCCAGTTCAGGTATAAGAACAAGTTCATACGCCAGTTTAATAAACGTCAGATGATCTTCCTTCGAAAACTTCAAGCCATACATTCGCACATATTTCATCAGCCTGGATGACCACACTCCGCAGGCTGGCTTCATCTCCCGCAGCATGACCGACTTGGCCAGGTTGGTCTTCACCTGCTCAAGGAATACTTTTGACTCTTCATCCAATCTGGCTGCATAGGGCAGCAAATGGTTGGTGATGAGTTCCTTCTGCGGCTTGAACCCCAGAGCTTGGATCCGCTCTGGGGTCGCAAAGAACGACTCATTTTCGTCGTCAAATAACATTTTGCACGTTTTGTATTCACGGAAACA…	525	1
638	24H_new12_L10	24H	C_24H_old01_M16	GATTTTTAAACATTTATTAAAAAATCAATGCATGTAAATTTCAAAATGCAAAACGTACAATGGAACAGGCACCACACTGGCAGTGCAGTTATTACTTAATAAGTATGTTCTTACAAAACACTATTCGAAGCTTTTACTGATTTCCTCACAGTTAGAAGTTAAATAATTTGATTAGATATAGTTGACAGACCAACGCTATCATCAGTATTTGACATGAAGTACCTTCATTTGCTTTATGAAAGAAGCTATGTAGTAAAGTAGCAAATAATTACCAGAGTTCTTATACATAAAATTTTTAACCTATTAAAAATAAATATACAGTTTTAGTGGAAGTTGATTTTGTCACTTCTTTCCAGATTTTTTTATGCCGCCGCTCACAAGTGGACCTTTCTGTGAGGC…	554	1
639	24H_new12_L11	24H	C_CPP_new08_I05	GGGTAAAGTTACCTTTTGAAAAAGCCTTTATTTGTAATGCTTTAACAAATTCCAATGAATAATAAAAATATTATCACTCATTTATATTGATATAATTGGAAATAAAATGCAAATCTTAAATTAGGGCTCTCTCTCCAGGTATCCTTAGTGTTGTTTTCTTCTAAATGAA	169	1
640	24H_new12_L12	24H	C_CPP_new08_K18	CCTTAAATTGTTTTAAAAATTAAATTATCTCAAAATTTATTTAAAATGGGGTTAATAATAAAATAAGAAAAATAAAAAATTGTTAATAATTGACTAGTAATAACATATAAATTTTCTACTGGGCGAGCCCCAATTCATGTTAATAAGAAAATTGTTGAAATTAAAAATCAGAATAAAATTTGGTTAAGGGGATAAAATTGAATTCCCTGGATTTTTTTATTGAATGTAAATGGTAAAATAATTAAAATTAAAATAGATATAACTAAAGCAATTACACCTCCAAGTTTATTAGGAATAGAGCGTAAAATAGCATAAGCAAAAAGAAAATATCATTCTGGTTGAATGTGAATAGGAGTAATTAAAGGATTAGCTGGAATAAAATTATCTGGGTCTCCTAAT…	722	1
641	24H_new12_L13	24H	C_24H_new12_L13	GTCATACGCATAACATTTAATTATTATTAAAAGTCCCTTAGACAAATATATGTGTATATATGTGTGGCGATCTAAACAAAACATACAATTGTGATGAGAGACATATTGTTGACCAAAAGCGGCGAGATCGAAAGTGTCTCTCTCTTTCTTTACTAGGGACGNNNNNNNNNNNNNNNNNATTTATTTCTTTTACTCGTACTTAACTGAAATTATAGAGTTATGATACAGATGCTTGGAGGCTTTCACCTTCACATACGTCAAATCCAACAGGGTTATGGCAAATAGTCCCGAGCACCCTGTATGTAACATGTGACGTTCAAGCTAGTTGGGGTTGTAGTTCTCCTTGCCGCGCGGGCCGCAGTCCCCGGTGCGCAGGGCGCTCCACAGCGCCTCCGGGTT…	717	1
642	24H_new12_L14	24H	S_24H_new12_L14	TTTTTTACAATACTGTGAAATCCCACATTGTTTCAGTATTAAACATTTTTTTTACAAATTTAGCAATTTTTTTACAATATACATTAGAATGTAATACAAAGGGCAAGATTTCTAATCAAAAGTACAAAAAGGACAGGATATCACAGGAGGCACAGATTTGTTAGGACTTATACTTAATTATATGTATATTACTAGCagaCTTTACCATGGTTTTACCGGAATAGTAGTTTTGATTATAATGGgtgCTTGGCAGTATTTCCTATAACTCTGGGGTTACTCTTTAACGAAAATCAATA	296	1
643	24H_new12_L15	24H	C_5TH_09054_I01	AACTTTAATTACAATTTATTAGTCTTATAGTGATTATTTTTTATTACCAGGCGTGCTTAACAGCGATAGCTGGCTGATAGTAGGGGAACGCTGGGTTAGGGACAGCTGCGACCGGGAATGATGATCTGTAGGCGGCTTGGTAGGAGATCGGGGTAACATAGGGATGCAGATTAAGAGGAGCTACGGCTACCGGCGCTAGTACTCCCGATTTGTAAGCAGCGAAAGGATCATCTGCTTTGGTTTCTTCTGGAGCGGCTGATTTCACTTCAACTGTATCATCTTTCTTCTCCTCTTCTTTAACTTCTTTGACTTCCTCGACCTTTTCAATTTCAGCGGCTTTCACTTCGGACTTCTCCTCGGCCTTTACTTCACCTGTTTCGCTTTTGACTTCAGCTGTTT…	702	1
644	24H_new12_L16	24H	S_24H_new12_L16	GCTGTTTAGCCGGTTGAATTTCTTCATCTTGCTCTTTTTCTCTGTCTGATTCAAATTCTTCATCTTGAACATGATAAGATTCAANNNNNNNNNNNNNNGTTGAATTCGCAATAGGCCTTCTCATTGTACCCGATGTAATATCGTTCAAATTGTCCTGTAGTCTAGTTTTATTTGTAGATTCATTAAAATTGGTCTGACGTTTGGACTTATTTGATTCAAGATCTGGATTGGTTTGTCGTTTTGCCGATCGTTCCATAACAAGAGCACGCATAGATTTCCTCGGCGTAAAATCTTTTCCGAAAGTTTGCCGTAATGTTTTACGAGTAGTTCTGTGCGAATCCCAACCTGAACCTTCAGCGCTAGAATTTATAGACCCATCTGTTAGTCCTGTACTTTCCC…	707	1
645	24H_new12_L17	24H	C_24H_new12_L17	TTTTTTttgTtggaatatTTTATTTAAAATTcgtttgCAAAagtTgtacagGCagctagaTCCTagctagGggatgtTCTgTAAAAtatTagccCAATAAAATAAAAAtatgTaAtTGACATAAtaTTTcgtaatgAActgCAatAAACCatagtcAaCTTTTGAAACATAcatatttccccggTTATAAACAAAATTcGTTTTAATTagtatcCCTAAcccTATAACTTTAAATAAATAaggagatatAactccaccctctttatTcAAAAGGAGGACGGtacgaATTAatgTacccccCTAATtactacCAAGTAAATAACaatTACAATagtcgagaAaCTTTcgtaCCcccctcGATCtGagattCAAATATAAATtacCagcccTTTtatatCA…	635	1
646	24H_new12_L18	24H	C_48H_new16_L24	TTTTTTTAAATCTCCTTTATATATTTTGCGAGATTAATTATTTTATTTTCATCTATTgtaGTaTAATTTTTAGCACTGTCTGATGTTAAAGTAAGTTGGAagaCCAACTTATGagaCATTCTAAATTGTCTTCgcgtgCCTTATGNNNNNNNNNNNNNNNNNTCGTCTGAAAAGTCGGTCCAGGCGTATTTGCCGTagtcaaGGAAAgtgTTGTCGTTGATGTACTTCTcGACagaAGCCTTGGAATTACCCTcgaAGGTCTTGGAGCGAGagaagaTCCAgGagaAGTCTTcGCGGGTCTTCTTGTCTGCATTTTCTTGGCAATaGTaaaGTACGGGGGTCTTGTCATcacTgTagaGCGCATAcacCTTATGCTCcgagatagaACcgcCAGcTCCA…	650	1
647	24H_new12_L19	24H	C_72H_new19_F23	GGTAATACCCATATATAGCCACAGATTTAGCGGACTTACATATAGATTGGTGGCGGTTTAGACCGACCCGTCACCACAATCGGTTTACCGTGTAGCATGGACTCTCCC	108	1
648	24H_new12_L20	24H	C_24H_new13_M18	CGTTAGATGACATTTTATTCAGTTTTACATTAAGTATAGCTTTTCAATTATGTATCTATCAGGTTACAAATTTTAAATTATGCAAACTGCTGGTAGTTTGATAGTCTCACAATACAGAAAGCTCAAGTAAAAAACAGTTTTAAAAAAATATGGGCCTCAATTGACACAAAAATGCTTTGTGGAATGTAAAACAGAAATGTGACAAAAATATAGTAAAAAATGCATCATAATATTACATACAATTGCAAGAAGTCCCTTAGCTTAAGTGAGTTAACTTTATGACTGAACACTAATAGAGACATTTCTCTAAATAGGTGATTTATTAGTAATATGAAACTATTATCTAAATGTGACATGAAATATGGGGTCTCTAAACTTCCATTTTGAAAACACGAAAAT…	775	1
649	24H_new12_L21	24H	C_72H_new23_J16	GGTTTATTAAATAATAATTATTTTGTACAACAACACAAAATTACAATATTCTCTAAATAAGTTATCTACTACAGTCAACAAGAATGCACTGTGTTCTTGCCCATGATTTATTTACTTAATGTTCTTATCTGATATTCAAACCATTATTAAACAACTTTCCTTATGCAGCATTCTTCTTTTTAGGATTTAATTCATATTCACAGTTGGCATATGCAAGGCCTATTCCCATACCCATGCCAGCTATGATGGGCCATCTCCGCCGGCCGAGAAGCAACACTGATGATAAACCTCCTAATAGCACACCACTACCGGTTTTAACAATTCCATCGGTCAAACACATGTCCAACTTTGCAGAGTACTCATCTTCATTGTCGTCTTTTTTGCCTTTCGCCATTATGT…	509	1
650	24H_new12_L22	24H	S_24H_new12_L22	ACCAAACTCCAGTTTGCTGCCCACAGCGACACCCTGCGCCTTCAGGTAACCCTCCAGTATTTGCTTGCATTTCACATAATCTACTTTATCTTTGGGCTTCAGTGTGTTTATGTATTCAAAGAATTTTATGATAGCTTCAGGTACATTGGCAGAGAGTTTGGCGATCTCCTTCCTCACATTCTTCATGAAGGCCTCCTTCATGGCCTGCACCGCATCGGGCGACTTGAGGCTCTCCCAGGGCAGCTTCCCCACCAGCCACTGCAGCATGTTGTAGCCCAGGATCTCCAGGTCTCCCCGCATTGTTGGCACTCCTACGTGCGCATCCCGGCTTGTATACTCTATGGTGCCATTGTGTGCTCGCTTTGGGTCAGGCTTGAACTCCTTTTCATTAAGGCGCGC…	699	1
651	24H_new12_L23	24H	C_24H_new12_L23	ATTCAGACCAAGCAACTACAATGAAATTATTTATTTTACAAAAGCAAAATAATTTGAACTAAAATAAATTACTTTTCCAATATCAGCAAGTAACTTGAAGTAAGTCTTCGAGTAACAAAACAGTGTTACAAACTATATTTTTTAATTATGCTGACTCAAATTTCTTCTGAAGCTGCGTTTTGTAGACAAACATACAACATCAGACTATTCATATAACTCAGAATGAATGTGCTGTCTGCAGTTTACTGAAGACCAGTTGAAAGTAACATGATTTACTGAATTCATAATTATT	292	1
652	24H_new12_L24	24H	S_24H_new12_L24	GTGATTTTATAAGATGGTGATCTTGATTTGATAACTGTCGGTCTTTTAATAATAGGGTTCCTTTCAGGGCTGGTTATTTCTTCTTTGACTTTAGTAATTTCTTTTATAATTGCTGCTGCTGATTCGTTTTTTTCTGTTATATTAGGAGCAATATTTTCTTTTTCCAAAATGGTGTCATTACATATGTTTGGTTCAGTGACTTGCTGTTTCAATTTCCTGTTATGCTGCAAAAACTTGAGCTTTTCCTCTTTGAAACCTTTTAATATTACAATAACATTGTCAATAACTTTTATATCATTCACAATCTGTCTTTCAATTTCGTCCGCGTCAACAATGTTTCGATTGTTGTCATTATTACTTGTAACAGTAGCTTTATTTAGCAGTTCACACAGAGACACT…	672	1
653	24H_new12_M01	24H	C_48H_new17_A02	CTTTTTGATTTTAAACGTATATTATTATACACTTTCTTGCACGGGCGGTTCATAGCCTTCGGGCCGCTCCGATTTGTCGCCAACTTCGCCGCGCTTGCCGCCGCCACCCTCTCCATGCAGTTCCATCAACTTGGCAATTTCGAAACGCGGTCTCTTCAGTACTTTTACCTTTCTAATGCAGACATCCCGGAGAGGGTAGATGCTGTGGCAGNNNNNNNNNNNNNNCTTGGCGATGGAGTCTGGGATAAGTTTGTTGACCACCTCGCGCAGCTCCGAGTTGGTCACATCGCGGGTGATGATCTCGCGCATCTTCTTCCTGATTGCGCGGACCTGGGTATGTTGAGCATAGCAGGTCTTGCGCTGACTAAGCGAATCTTTATTTGTGAAACCAATACAGAA…	753	1
654	24H_new12_M02	24H	S_24H_new12_M02	CGATATACGTTTAACTTTTTATTAAATATAAAAAATAGGAACTTTATAACACATTATACAAAATAGGTACAACATGCGCATAACTAAGTAAAGCAAGGATAAACGATTAAAAACAACTTCTTAAGATTAATACAAATCACCTATTTACACGAAATACAAATAATACTGTTTACATCAAAATAGATGTATAATTAGGAAAATAGTAGATNNNNNNNNNNNNNNNTTACACTAGCGAAGCAATTGGAATATATTGGTAGGTAGTCCCTAGTAATACTAGTTCAAAATCTTTGCCCAGACGACAGTTATCTGTTTTGCTACACTGCCCTATAAGGTCGCGAATAAATCAGCATAATCATATTATAAACNNNNNNNNNNNNNNCTTACAATAAACATTATAAT…	638	1
655	24H_new12_M03	24H	C_5TH_new02_H02	TTTTTTATAAAAACTGTATTTATTAGCATTTATTTCTTACATTTTTTAAGAATTTTTTGTTAAAACTATGAGCGCGACATGCTTTTTCACATTTAATATGTAAAAAATAAAGTATTTTTGCGTACTATATATTTCTTCAACAGTATGTAGTACGCAGACCTGAAATATACTACAATACTATATATTACAGTACGGTTGGCAAAATATAGTATTTTTTAGATTTAAGGTCTAAATATATAGTACACATAAAGAAAAT	256	1
656	24H_new12_M04	24H	S_24H_new12_M04	ACTTGTAGTATTTTAGTCAGCTTTACTATTAACTCTAGTAGAGGGAAAGGGAAACTACCAACATTTGAGTCCAGATGTTTTGAAATATCACTGCAACCAATCATAGGGTCCCCTTGGCTACTGTTTTTATTTGATAAACATGGTTGGTGAAGATTATATATTTCTTGCATTAAATAGCGAGGTCTAAATTTCTGCACAATGCTAGACAGACATATTGTATCTGGTGGTTCATTAGACAAAACTTCATAATCCGGAACAGAATGTGTACCAAGTTTTGGCCTTTCAAATGTTATCCTGTATGTATTATTAGAAGTATCGACAGCATCAATACTGCCTGTAAATAAACCATCTTGAGGCTTACGCAGCCTCGCTGTGACCTTACTTCCCACGATCAACTGC…	741	1
657	24H_new12_M05	24H	S_24H_new12_M05	GCGCAAAGGATCATCCTGGCTGTCCAACGCGGAAATGCAACCAGTATTCTTGCCACCATTCCACATGGCCATGATTTTTATAGTTATTAGGANNNNNNNNNNNNNNNCAATTAAAAAAATAGCTAGAGATGTTGTCATCATCATCATCATAGGTACCAGCTGATGAATGTTTACTGTAGGGCATTAGCCTTTTGTAGGGACTTCCAAACATCACAATAGCGAGTCTCATACATCCAGCGAATCCCTGCGGCGCTTGATGTCGTCAGTCCACCTGGTGGTTGTAAACCAATACTGCGCTGTTACATTTAAACTTACCTGTTTTCTAATCATGACGTGACTGACCCGGCCGCGCACGCGCACTGACAGCACGTACTCTCCGGGGTGAGTAAGTGACTCGCG…	732	1
658	24H_new12_M06	24H	C_24H_new12_M06	ATAGTTTATATATTTAGATTTGTATCTGTGAACAATATGTACTTACTATTTTTATCATCTGTATCAAAATAAACTTGTTATTGAAATATATTATGATTTGTTTCTTTTTACAATTATTTTATTCATCAAATTATAAAATTCATCAAAAATACATCATACATATGTGCCAAATAAACAAAATGTATTCAACAGTTGAACTATGAAAAGTTCACAAACTAGAGATTTTTAGTATTAACAGAACCCATTACACTGCTCCATATCCCTTCTCCTATAAGGAGAGTGGCCTGGCCCTGTAATGAGCCTTAAAATCTATACTAATATTATAAAGCTGAAGAGTTTGTTTGCTTGAACTCACTAATCTCAGGAATTACTGGTCCAATTTGAAAAATTCTTTCAGTG…	753	1
659	24H_new12_M07	24H	S_24H_new12_M07	AGTGCATAATAAAGTATATCTCTTTAAATATAAATAGGACAAAAACATCGATATTATAATATTAACAAATCTTTATTACTTATGCTTAAAAACATTAAAAATTAAAAATAAAACAATAAAAATAATGCTTCAACATTTTGTTACTAAAACAGGATCCCAATTCAGATCCCAACATTAAAGTTATACGATATACATATAAATACTAGTTTTTTGATCGCGACTTCGCTCGCGTTGCTAATAATAAAAAAATACTAAATGGGTCGGACTCAAACTAATTACTTATGGAATAATATCGCACCTCAATAGGGATGAAGACAGTTTTTTAAATTGTATATAAATTAGGAGTATGCTAATAGTAAAGAATTTTGTAAAAGTAATCAATCAATCTGCGATCATTAC…	663	1
660	24H_new12_M08	24H	C_5TH_new02_I13	TGCGACAAGTTTATTGGTCTATTCACTTCTTAGCTTTAGGTTCCTTGGCTGATGGTGCTTTAGTAACATCATCAGGGTTCTCTGCAGCATCCTTCAGCCTCTTGGCTCGGATGCCAACAAGTTTAGCGATTGAACGTGCCCCTCTGAGATATTGGTAGGCTTTGAAGTC	169	1
661	24H_new12_M09	24H	S_24H_new12_M09	CCCATTTTTCACATAAATTCACTATCCTAATATCATCTTCTGTAGCCAGTTCAGATTTACCTCCAAAACGATTTTGGCAATTTTCAATACAAACTTGCAGTTCACGGAGTGCGTTTTTACCACTATCTATACGCTTCTTGACTTCATCCTTGTTATCAATCGCGTTAGCTATAGTATTCAGTATTTTACTATTCATTATTCATCAGTAGATTGTTTTTAGGCACCCTATTACCACACTCTGAAACAAGAAATGGTGGAATAAATGTCAATAAAAATAAAATTTTAATTATGAAAATAAAATACAATTTATTTACTTCTTGCACTCAAAGTCATGAATTTTTTCCCTTTTTTTGTTATTTGTTTTC	365	1
662	24H_new12_M10	24H	C_24H_new13_M18	GGTTAGATGACATTTTATTCAGTTTTACATTAAGTATAGCTTTTCAATTATGTATCTATCAGGTTACAAATTTTAAATTATGCAAACTGCTGGTAGTTTGATAGTCTCACAATACAGAAAGCTCAAGTAAAAAACAGTTTTAAAAAAATATGGGCCTCAATTGACACAAAAATGCTTTGTGGAATGTAAAACAGAAATGTGACAAAAATATAGTAAAAATGCATCATAATATTACATACAATTGCAAGAAGTCCCTTAGCTTAAGTGAGTTAACTTTATGACTGAACACTAATAGAGACATTTCTCTAAATAGGTGATTTATTAGTAATATGAAACTATTATCTAAATGTGACATGAAATATGGGGTCTCTAAACTTCCATTTTGAAAACACGAAAATG…	728	1
663	24H_new12_M11	24H	C_5TH_new04_N15	CTATATATTACGTATTTATTTATATTTATTCAAAGGTACAATATATTACATCGTCTGAACTTTGCCCTCCAACATGTCAATCACATCCTTCGTGACTAAGCAAAAGATCGTAAGGTAAGGTGGGTCGTGACCCTACACAAAATACAAAATTAAGCAATACACTTATAGATAAAATACCTAATTTTAACACGGAAGTCAATACTGTGGTGTGGGGAAATAACACATTGTTTAAACATGGCATATGTCCATTAAATAAAGATTATGCATTTCGTTATAAATTACGATATCAGTATTCAGTATTAACTCGATAACAATGAGATGTTATTATCACTAGAGTTATCATCTCTTGAGGTTTCGCCACACAACAGACGGGACGACAGTGACGTAGCGTGACGTGTG…	787	1
664	24H_new12_M12	24H	C_48H_new19_A12	GTTAGTTTTACCCTACTGATGGCTATGTCGTTGCGATAGTAATACTGCTCAGTACGAGAGGAACCGCAGTTTCGGACATTTGGTTCATGCACTCGGCCGAGCGGCCGGTGGTGCGAAGCTACCATCCGCGGGATTATGCCTGAACGCCTCTAAGGCCGAAGCCAGCCTAGCCGAATCCGGCAAGGATATGCTCACTGTGGAGCCCCGAGAGTCGGGAGGCTCTAAACAATGTGACTTTACTAGTCGCGCTTTATTCGTAAGGTGCGACGTCGAAGCCCATTTGGAACGCGACGATCGGTGCGAGCGGTCTTAACACGTGCACCACGGCGTCGGAGTTTCGAATTCACCTCAGTTCGATGTCGGGGCTCGGAATAGTCTGTAGACGACTTA	390	1
665	24H_new12_M13	24H	S_24H_new12_M13	CCATTTCAAATGATAAATAAAGTCAACGTTACGGTAGGTACGCTCCTCGTTTCTGGCGATAAACTCGGCGGTCAAGGTTATGAAGCTGATAGTTGACAGCTGAAGTCGCTGCAGGCTCTCGCCGTCGAGCGCGCAGTTAGACGCGAGGCGTGGAGAAGCCGTTTATCGCTGGGATCGCCGTCGAGCACCGCCGTCGCTCCTTTTTTCTTTGTCTTGATCTTGATCCGGCCGAAGCGCAGTTTATCCAAAGATTGCAAGTCGTGTATCA	268	1
666	24H_new12_M14	24H	S_24H_new12_M14	TTTTttcTTTTTTTTTTTTTTTTTTTttccctTaAAaaccctTTTTTTgGgccattTTAAAaactTTTTTTtgaaAaacagGgttcCCCCCAAAAaaaAAattcCCCCccaAACcaaaaccttTttaAaCCCCCCCCccgggtTttttAAaaaatttaaAaaaagggttTTTTTTTCCCaaagggtatatTtaaTTTtaggGGGAacgGGGGTTAAAaatAAAtccCCCctacCCAAAAAAatttcCCGGGGGgttcgGGGAaAAAAAAAAtgggtttaccaTttaACccccaAaCCAAAACctccCCAAATTtTttattAAacctttccCcgaacCCCcctaaaAAAAAAAATTTTTTTtccggggccCCCccgaAAAATTTTtttccaAAaccaatt…	620	1
667	24H_new12_M15	24H	S_24H_new12_M15	GTTTATTAAAGCGCAGAGGTACAAAGTATCTAATACTGAAGTATCACACGGACAACATTACCTACGCTTAAATTATACATACTTACACTATACGTACGTCGTACGCAATAACTTAAAAGTCCGTTTATATCTACAGACACAGTGCGTCACAGACAAGTAGCGTGGCAGACACCCACAGACGCCGTCTATTCACACTGCTCAGCATATTATAGAGACACTTAAAAGTCCTTTTCATGAAAAAAGTCCCCCAAACACGGTGCTAATGTCATAATGGCGCTCATTGTCATTTTGTAAAGGCGGTCTTAATGTCATTTGTGTTAGGCGCTGTCAATAAAAATAAAAACTGAACTAACAGTTTTTATGAAAAGAAGTCTACATACATGAACCGCACAGGCAAAA…	408	1
668	24H_new12_M16	24H	C_CPP_new09_P20	AGgcaCAGTACCGCTTGGATGTTCGGCAGCACGCCGCCCTGTGCGATGGTCACACCGGAGAGGAGTTTGTTCAGCTCCTCGTCGTTGCGGATCGCCAGTTGGAGATGCCTCGGTATGATCCTGGTCTTCTTGTTGTCGCGTGCCGCGTTTCCTGCCAACTCGAGAACTTCAGCGGCCAGGTACTCCATCACGGCGGCGAGGTAGACGGGCGCCCCGGCGCCGACGCGCTCGGCGTAGTTGCCCTTCCTCAGCAGTCTGTGTATACGGCCCACGGGGAACTGCAGACCGGCGCGGTTGGAACGGGACTTGACCTTTCCCTTGACTTTACCGCCTTTTCCACGGCCGGACATGGTGTTAGAGTAGAACTTTTACGAACTGGTATGAAAAAGTAGCGCGCGC…	441	1
669	24H_new12_M17	24H	C_24H_new15_G18	AGATAGGTAATGGAGTTTCTGCTGGCTTTTCTGTTTCAGCAGCCTTGAATTCCAACTTATCTTCAGGTTTAATTTCCGCTGTTTCTATTTTAATTTCTGATTTGTCTTCGCTTTTAATGGCTTCTGCAGTTCTGGTTTCTGCCTTCTCTTCAGCAGCGGCCAGTGATCCTGCAAGTTTCGCTTCAGCGATTTGTGCTTCGTTGAGCGCCTGCCATTTCTTCTCCTCAGCTGCCCATAAGGCTTCCTCGGTTTTCTCTTTGGCTAAATCGTTAGCGTTAAGCACATCCTGGTTTTGGGTTTCGACCAACTGCTCTGCTACGTCTTTGGCTTGATCGGTGAGGAAACGGGCCTGGTCGGCGATTTTAACCTGAGCATCTATAGCAGCAGCTTCGATGTCAC…	576	1
670	24H_new12_M18	24H	S_24H_new12_M18	TTTTTAAaACaaaattTTTttgtTTTACCCCCAaattTTTtttTtttttccggaaggggcccccccaAaaggcaAagggaaaccCccctccaAatcattTCCCCcccgGgtatccccaattcAagGggggaaccctggGggggaaacacCcttaccttgggaTTTTaaaataaAaattcCCAAAatccggGGGGgaccccgaAAcccccccccctacaattccaAAAAttaAAaccCccaaagggttctTTTacaaaaggGggagttgctccCAAAAaacgcagccaacacccgtggggggcCCCCAAAacccCCCCAacgggagccaactgcctttgggtgcCCCCAAAAcccccttaaatgcatccaacgggggcCCCCggaaaaaTTCCCCCCcgg…	527	1
671	24H_new12_M19	24H	S_24H_new12_M19	TTTTTTAGGTATGTAGCCTTTATCTGGTAAAGTCAAAGGGTGGGATGGAGATATCTTTTCAAATTTTCCAGCAATGAGACCAATGTTTATGGGGTCTTCAATTTTTTTTTCTGACAATATTTTTACTTTAGgtgCTATTTTAATAAAATCTTGATTAGAATTACAAGCAgtgCTGGCTGTACTTACTGATTCAATAACATAAGAATTTCTTGGCACAGCACTATTGTCTTCTAGGTTTAGGCTTAAGTTTGTATGAAAATTATTTATGTTTTGTTCCAAATTTAACTCTTTCCCTAATTTAAGTTCATTACTTAAATCTGAGTAAGGAGGCACTACCAGCATAGGCTGTACAGTTGCTTCTTTTACCTTTCTTgTAGGTAAAGAATATCTCAAATTATA…	694	1
672	24H_new12_M20	24H	C_5TH_new04_M03	ACTTTGTACAGATTTTAATTAGACAGATTTTCATTAAATAGTTTACTGCATTCACATATATTTTATTATCCATGCGTCAATGCTATTTTAATTCGGTAATGTTTGCACATTGACAAAACAATGAAATAATAATAATACATGTAGAAAATTGCACAATTATTGTGGATTATTATAGTTTTATAACTAACATCCATCTATTAAAAGTCTTACGTATTATACAACTTCTGTACTTAATATCAACTCTCAGATTTCGATCCAACCTTTGCCCCGTGAAATATAAAAAAAAAAGTTCGAGCTTACTTTATAACACTTTTTCCTATTTTGTCATGACCAAGCTTTATATAGCTCTACATAGTGATGCTTCTGCTAACGTTACTTTCAAGTGATGTAAATATTTGT…	715	1
673	24H_new12_M21	24H	S_24H_new12_M21	GGGAATAAATCTTGTGGAAAAGTAATTATTATACTTTCAAATGGTTTGTACGTGTTTTGTTAACAATAAGTGCCATCCGTCGCATATCTTTCGCCGTTTGATGTGGGGCCACGCGGCGTTAAATAAAGAAAATTAAATAATTCTGCATATAAACATGAAAAGTATTAAAAACCAATTTCATTTCAAAAAAATTTAAGTATCAATATAATAGCAAATTGTATATCTCATGGAGTTACAGCGTGAAGCAAAATAATTGTAAGTTCAGTTCAGTTCAGACTAAATGAACAAGTTAAAAAAAAGATTCCGACGAATTGATAACCTCCTCCTTTTTTTTGAAGTCAGTTAAAAAATAGACGATATTATAAACACAAAAGCTTCATATGTAGAAGCATACATAAT…	705	1
674	24H_new12_M22	24H	C_24H_new12_M22	GCTTCAATTTTTGACTTTCTTGCTGCAGTTTCTTTTCGAGGTATCGTTCCTGGGCTTTTACCCAAGCCACTCCAACGCGCACTTTAAAAAAAATAAAATTTGAATTCACAAATCTCGTTCGAAATTCGAAATCACAACACTGCACTAACGCCGCGCGCACACGTCGGCGAGTAATTCGCGAGAC	184	1
675	24H_new12_M23	24H	C_CPP_old01_J17	GGAGATGACATATTTACGGTTAGAACTAGGGCGGTATCTAATCGCCTTCGAACCTCTAACTTTCGTTCTTGATTGATGAAAACACCTTTGGCAAATGCTTTCGCTGATGTTCGTCTTGCGACGATCCAAGAATTTCACCTCTAACGTCGCAATACGAATGCCCCCAGTTATCCCTATTAATCATTACCTCGGAGTTCTGAAAACCAACAAAATAGAACCGAGATCATATTCTATTATTCCATGCACGAAATATTCAAGCGGCATTTT	267	1
676	24H_new12_M24	24H	C_CPP_old01_J17	ACTTGATGAAAACACCTTTGGCAAATGCTTTCGCTGATGTTCGTCTTGCGACGATCCAAGAATTTCACCTCTAACGTCGCAATACGAATGCCCCCAGTTATCCCTATTAATCATTACCTCGGAGTTCTGAAAACCAACAAAATAGAACCGAGATCATATTCTATTATTCCATGCACGAAATATTCAAGCGGC	192	1
677	24H_new12_N01	24H	C_5TH_new01_F12	GGTTTTTTATTTTTAAAACCAACCAATGATATTGCACCCATTGCCGATAACCAATGCAATACCAGCGGATGCACTCCCACAGAACATTAACGGTAAGACTTCTGGTATCTGGCGCGGGCGCCGGGGCCACCGAACTTCTTGGGCTCGCAGCGCCGGGGGTCCGCCACCATCAAACTCCTGTCGTATTGGACGAGGATGTCTTTGATTTCCCTCTTGGAAGCCTCGTCTACATATTTTTGATAAAAGGCAATAAGAGCCTTGGAGATAGCCTGTCTGATAGCATACACCTGTGCTATATGACCGCCACCCTTCACTGTCACTCTGATGTCGACGCCGGAGAACTTTTCCTTGCCGAGCAATAGGATGGGTTCCTGCAATTTGTACTGGAGCAGTCGGGGC…	557	1
678	24H_new12_N02	24H	S_24H_new12_N02	TTTTtaatTTTTTTTTTTTTTTTTTTTTTTTTTTTTTTTTTTTTTTTTTTTTTTTTTTTTTTTTTTTTTTTTTtggGGGGGGGgaaaAaatttttaaAAAAAaccccccgaaAAAaaggGGGGGGggccaaccCCCccaggggGGGGGGgggggaAAAAaatccCCCccaAAAAAAAAAAAAaaggtgggaaAaattTTTttggggggGGGGGGggaAaacccccCCCccttTTtaaaAAAAAAaaatccCCCCCNNNNNNNNNNNNNNNNtTTTTttttattcCCCCCCCCCccccttTTttaaAAAAaagggggggaaaaaccCCCCCCCCctttTttaaggggGGGGGGGGgccaaaattttcccCCCCCCccttccCCCCccgaAAAAAAAaatt…	589	0
679	24H_new12_N03	24H	C_CPP_old01_H20	CCTTTTGCATTTTCaATATATTGTTTAAACTTAGAAAAAGAAACCTAATATTTTTCCTCCGAGATGTTTCCTTCTGGCTTCTTCATGGTCCATGATACCACCACTTGTTGTTAAGACAAGGTATCCAAATTGCCGGGATGGAAGAAGGTTGGTCCACCTTTCGATATCATTGATAGGCACGTCAAATCTTGGCGAGATAACACCACATTTGTTTAGTCTTCCAGTGAGGTTAACTACTATTTTACCGGCTCTGTGATCATCAACTATTTCAAATTCACCAATGTATCCATGCTTCATCATCACAGTAAGAAACTTGACGATCACTTTTGAACATGGCCGGATGAGCACTTGCCTCTTGCCTCTTTTCTCGGCATTGTGTATAGATTTAAGAGCATCACT…	452	1
680	24H_new12_N05	24H	C_CPP_new08_A18	GACAGGTTTACCCCTGAACGGTTTCACGTACTCTTGAACTCTCTCTTCAAAGTTCTTTTCAACTTTCCCTCACGGTACTTGTTCGCTATCGGTCTCGCGGTAATATTTAGCCTTAGATGGAGTTTACCACCCACTTAGGGCTGCACTCTCAAGCAACCCGACTCTGAGGAGCGTCCCTCTCGCCGCCTCGCTCCGTCGCTACGGGCCTGGCACCCTCTACGGGAA	225	1
681	24H_new12_N06	24H	C_5TH_new01_C05	TTTATATCTTTGCCTTCTTTAGTGTCCTTGCTCTCACTAGCGCTTAAAGCATTGCTTTCATCTTTTTCATCTCCACTCTTGCTCGATTTCTCTGCGTCTTTCTTCTTTGATTTCCCTTTTAACTCTTGTTCACTTACTGGTACCTTCTTAGCCCTATGGAAGAGTTTGTGCAAAAGCATTTTGTGTAAGTAGTCGGTGACGTCATGGCGCGTCGAGAATATCGGGTTCTTCCCCGTCGCCCATTTTGATGTGAGGAGCGCGTCCACTGCCTTTGTACCTGTAAAATACTCTACATGGTGATTAAGGAACTTTGTCTTCTTGGTGGGGACGTTTGCTTTCAGCCACTTTGCTACCGCGTACTCCTCGCTTGTCGGCTTTTCCGACTCCGCTGGTTCACCG…	480	1
682	24H_new12_N07	24H	C_24H_new12_N07	GTGTAATAAAAAAACTTTATCCGAATATCATAAAAATAGTTCAAATCCATTTCATTACTTTAGTCATTGTATTCCAACACAAATATGAAATAACAAAATATAGGATCTTCAAAAAAACAACAAAAAGTAATGAAACAGATCCAAAGCCTTAATTTCTGAGCTGAAAGTTATCGATCTCAAAAACGTCTTCAAAAATTATACGCAAAAGTAAGATAACCAAATTCTAAAACGCCTTTAAGTCGTTATGCTGAATGTAGTATTTTACAGACGACCGACTATTTGGAAATCTTTCGGAAAATCTTTAGGCAGTCATTGCTGATAAAAATACGCTTGCCAGAGTAAATAGCTCTATGGATTTCTTCTTCTTCAGATAGTGTCATCTCCTAACGGAGGTCAGCA…	736	1
683	24H_new12_N08	24H	S_24H_new12_N08	TTTTTTAGTTGAAAAAAATTAGTTAAGCACTCCTATAAGTGGAGTTGTCACCTTGAAGTTATAAAAAATACTCCCGAGCACCCTATATAACAATTCCGTGAACCAGAAGGGCAACATAGCCATAAAGACATATGTNNNNNNNNNNNNNNNNNNNTTCATATAGCGGTTTCTTGTGCGAGACGGGCGCGGGCAGTTGCGAGGGTTTCTTGAACGATGCTTGGCGACTGATGGAGTTTGTCGTGTTCTCTTTGCCTTGCTGGTCTTGTTGGCGCCGTTTTAAATA	283	1
684	24H_new12_N09	24H	C_24H_new15_A02	GTTTTTAATTTTTATTGCTTATAAGTAACTGTTCATTTCTTAGCCTTGGCTTCTCGTGCTACTTTCCTCTCCGCAGCACGCTCTAACTGTTGAGCAGGCTTCAGGTTACCCTTTTTGCAAAACCTTTGGTTCCTCAAGAATTTAGGGTCCATACCAAGAGTAGATTCATGTCTGAACTTCTTGGGCTTTGTGATACCGTTTCTGTGAGCCTTACTATTTTGGTTATGATTTGTGTGATTTTTTGACTTTGCCATTTTGCATCAAATGCCGTCCCGCTCAGAAAATAAACAGTAAAGAAAGAGACGGCTGTATGCAAACTTGAAAC	325	1
685	24H_new12_N10	24H	C_5TH_new05_G10	CATACATAATGGAATATTACGAACATTTGGTATGTGCGCGCTAGCACTTGTGCAAAATGTCTATTCTACGTGCTAAATATATTAAAAACTATATTACCGTTATGAAGAGTAGATTAAAATGATAGACGGAGCATACACAGAAAAATTATGCCAATTTCAAGGCTCCTAACTATGCCACCATCACATTACGAAATGTTTTATTACGAGTATATGAAATTGTTAAGTTGTCGGCCATCTTTATAGCTCACATTTGTGTGCACAACTCTTGCCAGTATCACATAGATGGAGAAGACACAAATTAAATTGTTCAGTGACAGGAGAACGGTTCAATTTTGAAAATANNNNNNNNNNNNNNTATTTTATTGTTGGTTCTTACTAGGATTATTTCTTGATAGTAGA…	684	1
686	24H_new12_N11	24H	S_24H_new12_N11	ACATGTAAAATGTTTATGAAGAAACAAGGACAAATATATTATACATCATCTTCTAATGTTCGAAATGAGTTGACTACAACAATTTAGCAGTTCAACTACAACAATACGTAGTTTAGTTAACAACTCGAGTATGCAGTGCGCGTAAACTTTACACAGTACAATCATTGTAGTTTTCATTTTCATTTTAAATTAAACACGGCAATTGATATAAAGAAAAGTTGTTTTTGGTAGTACGTAGTAGAACGTCACCAATGCGCTGGACTGATCAAGTAAAAACCGCTCTCCATGGATCGCTCCACGAATGTTCTAGGAGAGCCACACTGCGGGAGGAATGGCGACGGATAGTGAGGCTTGCC	356	1
687	24H_new12_N12	24H	C_72H_new20_M16	GTCGCTGCGCTCTTAACAGAGCGGTCGTGGTCTTTAGGACGTGTTGGAGGCAGATGTAATACGCCTCACGATCCTTTGTAGGTTATATAAATTAATTTCATATTCTAGTTACAAAGATTATTCGTTCGTCACCAACCCATATTCGGCTCACTGCTGAGCTCAGTCTCTCAGAATGAGAGGGGTTAGGCCAATAGTCCACCACGCTGGCCCAATGCGGTTTGGCAGACTTTACACACGCAGAGAATTAAGATAATTCTCTGGTATGCAGGTTTCCTCACGATGTTTTCCTTCACCGTTTGAGACACGTGATATTTAATTTCTTAAAATGCACACAACTGAAAAATTGGAGGTGCATGCCCCGGACCGGATTCGAACTCACACCCTCCGGAATCGGAGGCA…	722	1
688	24H_new12_N13	24H	S_24H_new12_N13	TTTTTTTTTTTTTTTTTTTTTTTTTAAAAAAAAttattccCCCCCCccaaaATttgaaattaaagggaaaatccttcccccccccccAAAagggcaatttttgggggccctttcAAACCCAAAAGGGGgtttgttAAAAAAatttTTTttattTttccctaAAAaacaAttttaaaAAAAtggggtCCccatttTTCcttgaAacCCCtgaaacCcttttgttttaAAAAAAGGGgacCCcaaatttctttccccaaAAAAAAAAGggccttccaAattttcaaggggtggGGGgaaggaAAAAAAAaccCCCAAAAAacccgaaaaTTTTaccCccgggaAagttggataaAAATTTTTttctataAaactttgGggacccctttttcctgtattccc…	686	1
689	24H_new12_N14	24H	C_5TH_new06_D02	ACAAATCAACATAATATTTTATATATATTGGTAATATTAAATATCAATTAGCCAGGAGGCCAGTGCATCTGTCTTCCGCCCAGGATGTGAATATGCAGGTGGTATACACTTTGTGCACCATTCTTCCCATCATTGATGACCAGTCGGAAGCCAGATTTGTCCAAGCCTTCTTTGGCAGCTACCTTGCGAGCTGCATTTAGAAGGTGCCCTAGCAGTTACTCATCA	225	1
690	24H_new12_N15	24H	C_24H_new12_N15	AGTTTAGAATACTATAATGTATTTCAAAGTAAATAACACTATATACAATCCCATAATCATTCCAAAACAAATTCAGTTTCACGTCCCTTGAGATTGACTTTGGTGGGTATATAATGGTGTGCAGACAACAGCCCTTTCTTTAGCATACTCGTCTTAAAACTAAGAACATATAAAATAATTCTTGTGACTACATACGAAGCCTACATTGTCAGCTCCATAATAGCGTTCACTATGTCGGACTGGTTGTTCTTGAGCGCGCGCACCGCCTTCGCTCGCGACACGTTGGCCTGCGTCATCACTATCTCCACATCCTTCTCGTCAATCTCCGTCTCGTCCACACACTCTTCGTCTTCTTCTTCTGCGATTGGTGCTACTGTAGTGCCAGCAGTGGCTGCATCA…	656	1
691	24H_new12_N16	24H	S_24H_new12_N16	GCACGGGACAAATTTTCGCGGGCTTCCGCTAGTATAAATTATTATTATTAAGTGAGTCTATGAAAATTGATTAGTAAAATAATAATAAATCAACTGATAGATTGGCACATAAATACAAAACTAAACTCTGAACTACCTGCGAATTTAATAACCATTAAGTTATTTACAACTGTAACTGATCGAAATTATTGTTTTTACTAATTTTAATTACGTGGGTCTAATCTACAAATACGGCCTTTAACTACAATGTGGTCAAAAAATTCTAAGCGGTCATGCGTTGGCCTTAATAGAAGGGAAAGTTTTATCACCTGATAATAGATGTCTTCACTCACCACGGACGACAGAGGTATCACTGCGAGCCACTTTTGTAGGTAGAACGACTTCGTGGAATTCACTCGA…	679	1
692	24H_new12_N17	24H	C_5TH_new02_L24	TTTTTTCaATTTTCTTGCGTTTTTTTTATTTAATATGATATTAATTAATTTAGCGTTTTAAAAGTATTGGTAAACAACTTCCGGTTTGCGGTTCATCTTTTCGCGGGCCCAAAAAAGCAATATCCACCACTTGAGTTTTAGAGTTATCACACAGATGTGATATAGAATATTTTTTTTTAGGTTATATACGTCTTCCTTTCGGCGGCTCGCAACGTAAAGAACGACGGTAAAACGAAAAGAGAACAAAC	248	1
693	24H_new12_N18	24H	S_24H_new12_N18	CCGTACTCGAGTAAACAAGCGTATTAGTTTCTTACGTGACCGCAGAATAAAAAAAAAATACTTAGCCTTTTCTCACACATTTTTTAAAAGAGAACGATTGAGATTCCATTGGCAAACTATGTTCTTATTTTTCATATTATAGATGATTTTTTTTAATTTTAATTTAATAAAAAAAAAATTGGAATTCATCCGACCAATGTCGGCAATGTTTAAGTTATTTTCATCATAATGAAAAAATATTGATACATATCTTACTATTGGCTTCTTCAACAATTCTTCAAAGCTAagaACATTTTCCCAAAAATGAACTTTCAAATCGGTCCCTTATCTTCAAAAAGATTCATAAAAGTTAAATTTCACCTGTTTTTAGGGTTCCTAACTTATGTACTACGTACGTAC…	608	1
694	24H_new12_N19	24H	S_24H_new12_N19	ccaTACATTTTTTTTGTATTCGTTGAAGTTTCCGTACTCCCTTTTGAATACTGTAAATTAAAATATAATTATTAAAATAATTTAGAAACAAATCAAAATACTGCTCGTGTATAATTCAAATTGAAATGTTTCTTGTTTCGGAGATTTGCAACCTCGTAATAAGTAATTAAAAAAAAGTTTGTGCAAAAAACAACATTAAAAATCTGTCATTTGTACAAATAAAAATATAAATTAGCAAATAACAAAATCATCCTATCGACACATAGAAGTTTTCTATACAAAATAATTGTTATTANNNNNNNNNNNNNNATGGACTTTTAAGGTGTTCGCACATCACCCACGCACCGCAAGAGCCGCACGTGCCGCAAATATATTAAAAATTGAAATTATTATGAACTA…	688	1
695	24H_new12_N20	24H	C_24H_new12_N20	CTTTTTCTTTTTTTTTTTTTTTTTTTTTTTTTTTTTTTTTTTTTTTTTTTTcCcccaaAAAAAaatTttattTTTTtggccCCCCCCCccttttgGGGggcccggaaagggGGggaAAaaaaaattccccccccggggGGGGggggggatTttccggggttttgggagggGggcccccCCcCCcAAAAaAgGGGCCCCCCCCCccggcctttgGGGGGGGGGGttttaAAAAAAAAAAaagtttaAaagGGGggaAAAAAAaAttgggGggaattTTTCCCccaaaatttttcccaaatTTTTTTTttaNNNNNNNNNNNNNNNNNNacccaaAAAAaccccgggaaaatttccccattTTtttttTTttaAAAAggggggccccccccaaAAAAAAAA…	616	0
696	24H_new12_N21	24H	S_24H_new12_N21	GCTACATACATAACTACCTTCTTCCACCACACGCAAAATAACACTAAGCATTNNNNNNNNNNNNNNGAAGCGTATAGCAAGAGACTATAAAACCACTGGCTTCATGCACTGTTAAAATACTTGGTCTNNNNNNNNNNNNNNAATTATGGACTCTAAAAGTCCATATCACGTAAATATTCTTGCAAAAAATTACTGTTAAAATA	203	1
697	24H_new12_N22	24H	C_CPP_new07_H01	GTTATTTGAAGCTTTATTCATTAATTAATTAAAACTTACAATTATTTACACACTATATACAGTTATAGACTCGTAAAAACTATTATTATCTCATTGCGACGCTAAGGCTTGGTCAAATATACTCGAATGGTATATAACAGAGCCTTCTTAGGACTAGAAGGGGGAATTGGGGAAGGCACAACACGAAGAATATCGCAAAGGGACTGAAGAGTAGGCAGGTTCCCAGCCACGCAACCAGGTACCATGTCGGCAGGAATGCTTGCTCCATCATGTCCGAGATGCCTTCTCCCGTGGTGACCAAATGTTCATATTGTCTACAATCTAACACCCGATCGCAGCCAGCGCAACGTATTTGTTATCGATGTGCCAACGTTTAGGAGCGCCATATCATCCACAGAT…	712	1
698	24H_new12_N23	24H	C_CPP_old01_J17	CGTCACTACCTCCCCGTGCCGGGAGTGGGTAATTTGCGCGCCTGCTGCCTTCCTTGGATGTGGTAGCCGTTTCTCAGGCTCCCTCTCCGGAATCGAACCCTGATTCCCCGTTACCCGTGACAACCATGGTAGTCGCAGAAACTACCATCGAAAGTTGATAAGGCAGACATTTGAAAGAT	179	1
699	24H_new12_N24	24H	S_24H_new12_N24	ACATTTACATGTTTTAAAGATTGAAGCCTACATTGCCGCGAATAAATTAACAGAATGCCTGAAAATGTTAACAGAATAAAAAACATGATAATTCGAAATTTACCTAAATAAAACAAATTTCCTGTTTGTTAAACTTCGAAAATGAATTGACCAATTTTATTATTATTGATAAAATTATCTAATAAAATGAAAGTCAACAGGAAAATCTGAAAATCGAAAAATGTTGGTAATTAAAAAATGACAAACCTATTTAAATGTGTGAATAAGATTTTGTTGGCAAAATCTATATACGCAAAGTCGCGTGCAAAAGCTAGTAAGATATAAAATAATTAACTTAAAACAGTAAATTACAATACAGCCCATAGAATTTGGCAAAACAACAAAAGGTGAAGTNNNNNN…	696	1
700	24H_new12_O01	24H	C_24H_new14_M23	TTTTTTCTTTTTTTTTTTTTTTTTTTTTTTTTTTTTTTTTTTTTTTTTTTTTTTTTTTTTTTTTTTTTTTTTTTTTTTTTTTTTTTTTTTTTttccaaAAAAAAattTTTTTTTTTttgggggggggGggccccttttcccCcaaAAAaaattTTTTTTttaacccaaaaAAaaccccccaaaaAAAAAAAAAaagggggggccccccgaAAAaagGGGGggaaaaaaaaaaAAAAAaaccCcccgaaAAAAAAacCCCCCccggGGGGGGGGGGgggAAAAAaacccggggaaAAAAAAAAAaaaccCCCCCCcccgggGGGGGGgaaccccccggggcc	341	0
701	24H_new12_O02	24H	S_24H_new12_O02	TTTTTTAGCGGagaACACTCGATCATCGGGGATACATCATCAACAGACGTCTTCCTTTTATGTACATTTACGTCGAAACACGGACTTTTACTGTTTTGTAGCTTATTATCTAACTTTATCCTCTTCATATGACAAGACAGTATGTCTGGCGgtgGCTTGAGTCTCTCACAAGGCgGgtgGAGGGACTTTCTACTCTCTTTATTGATATTGAACGTGTTCAACGTTACAACTGGCTCTGGACTTGGCTGCCTGCCTTTATTTAGCAGTTTCCGTCTCCCaaaATCTTTAAACTTTCTCTGACCGTATGGCACACAAAACTGATGAAACAAGTCTAGTAGCTCATCGCGCGCCATTCTGTgCagaTTTTGTACAcgcAAATGTC	382	1
702	24H_new12_O03	24H	S_24H_new12_O03	ATTTTTGCTTTTGCATTCATCTAACATTGTGTTTTCAACGAAATTAAATAGTTATCGTTATTTTACGTAAAGTGACAGTAAGCAAGTAATTTTAACGAAAAACCGCTATTTACGTAATTATGTTAGATTTTTTTTGTTCCAATATCAGATG	151	1
704	24H_new12_O05	24H	C_24H_new12_I07	CGACAAATATACTGTATTTAATCAAATAAATTATATTTAAAATAAAAAATAGAACCGACAAATAATTTCATGTGTGGCGAGGATAAAACATTTAAATAATTAAAATTGGACTATAATAATAATAATTAAAATACATCCACCATTATAACTTTGCCGCACAAAGTTATTTTCTTGTGCGTCTATCAATAAGGAATGGAAAATAAATTCAATTATATCACAAACATCGAAATGCTTTTGAAATATCGTACGACAATTGTTCACTATTGCAAAGATTTAGTTACAAAATATCAATCATGTTCGCATAAGTTTTTACAAACTTCAAGATGGTGTAATCTTTTTTTTGCGAGTGACTGTACTTACACAAAATTTCTACAATAGTAAAATATTGCGTCATTATTA…	731	1
705	24H_new12_O06	24H	C_24H_new12_O06	TGATATAACTTACACCTTTATTCATTTATATTTACATAACGCACTCTATACAATTAAACATTCTAATAAATGTGCGTTAAAAATAATTTCCGAATTTGAGCAAATTAATGGATGATGATGTGGCAACATTAATTACCTTCATACAATATGCGTTTGTGAAAATATATAATTAA	173	1
706	24H_new12_O07	24H	C_CPP_new08_O04	AATAACTCTGACACTGTGTCAAGATTTATTCAAAAATCCATCATACACAGCGGCCGAGTCAAGTTAACCCTACGCTCATNNNNNNNNNNNNNNNNNNNNNNNNNNNGAGTGGCACTTGCCGCAGTAGTGCCGGTCCTCCATCACCGCCATGAACACGCCGGCGCCGCACTGCTCGCCGGTGCACTCGCGCCGCAGCCGGTGGATCTTGCCGTTCTCGTCCACCTTGTAAAACCTAAGCACAGCAAGTTTGACCTTCTTCTTCTTGTGCTTGATCTTCTTGGGTGTGGAGTAATTCTTCTTCTTGCGCTTCTTGGCACCACCGCGCAACCTCAGCACCAGGTGGAGTGTTGACTCTTTCTGGATGTTGTAGTCTGAGAGGGTCCGGCCATCTTCTAACTG…	593	1
707	24H_new12_O08	24H	C_24H_new13_D18	ACGCCTTGCCGGATTTCTTGGCGGCCTTACCGCTAGTCTTGGGTGGCATGTTGCACGCAACGAACGATTAAAAACACACTTGAATACTGTAGTACTGCGAGCGCGACTGTCTCGTAGTCAGTTAGCGAGAAAAGTGAT	138	1
708	24H_new12_O09	24H	S_24H_new12_O09	GCAAAATATGTCGTAAATATAAATGTTTATTCCAAATATAATAAAATAAAATGAAGTCCTTTGTGCCAGCTTTATTTCTTACATTTTTTTTTTAAAGACAGAATTATTAAGCCGAAATAATATATTAATAATgtgGGTACTTAAATGAAGCATAATGAAATAAATGAATATAAAAATAATGTAGGTACAGAT	192	1
709	24H_new12_O10	24H	C_CPP_new08_I05	GAGTAAAGTTACCTTTTGAAAAAGCCTTTATTTGTAATGCTTTAACAAATTCCAATGAATAATAAAAATATTATCACTCATTTATATTGATATAATTGGAAATAAAATGCAAATCTTAAATTAGGGCTCTCTCTCCAGGTATCCTTAGTGTTGTTTTCTTCTAAATGAACATCCTTCAGTTAACCTGGCGCGACCACCAGTGGGCTGGCAGAGGATCGTCGAGCATCCTGCACATACAACAACTCTCTGAGCGTGACTGAATACGGTTGTGATTTTGTAACATCCTGGGCATTTCACATCCATGAAGTATGAGTTTGGATGTGGCACCAGCCTTTTGAGCTTGTGCTTCCTCCACTCTGACGCGGGCGACGGGTGCAATAAGTCAATTGAGAGCGGCAT…	458	1
710	24H_new12_O11	24H	C_48H_new15_I06	ACTGACCTAAAAATGAAGAAACATTTATTTTCAGTATGTCTTTTGTATAATTTAATAACAGAATGAATCAAATGGTAAGATAATAACACAGCGGAGCACTTCAACGACAATAGAAATATAATATTATTTATCAAGTAATTTACAGATACAATTAATTCATGCAGTACTCTAATTTATTCGTTACGAGTCAATCGAGTTGAAACATTCAATATTAATATTTTACAGCGCTGCTACTGCCACGGTATCTTATTTTTATAAGGATTTTTCAAATTTTTTTTAATGTCACGTACTTTATAAATATCTCATACTTGAAAAAAATTTACATTATCAGCAGTCCAAAGTGCTGCGCGGAAGGAGTCGCTCGCAGCCCCGTGCCCCGCGCAGCACTCGCCGGAACGG…	713	1
711	24H_new12_O12	24H	C_CPP_new08_O04	GTTAACTCTGACACTGTGTCAAGATTTATTCAAAAATCCATCATACACAGCGGCCGAGTCAAGTTAACCCTAAGCTCATNNNNNNNNNNNNNNNNNNNNNNNNNNNGAGTGGCACTTGCCGCAGTAGTGCCGGTCCTCCATCACCGCCATGAACACGCCGGCGCCGCACTGCTCGCCGGTGCACTCGCGCCGCAGCCGGTGGATCTTGCCGTTCTCGTCCACCTTGTAAAACCTAAGCACAGCAAGCTTGACCTTCTTCTTCTTGTGCTTGATCTTCTTGGGTGTGGAGTAATTCTTCTTCTTGCGCTTCTTGGCACCACCACGCAACCTCAGCACCAGGTGGAGTGTCGACTCTTTCTGGATGTTGTAGTCTGAGAGGGTCCGGCCATCTTCTAACTG…	614	1
712	24H_new12_O14	24H	S_24H_new12_O14	ACTCACAACAGCTTTATTTAAAAAATAACAATTTATCAACAAGAATATAATATTAATTAAAAGAAAATCAGACTCTTTCTAGCAGCACCGCGATGCCTTGTCCTCCACCGATACACGCTGATCCAATGCCTTTCTTCAGATTTTGTCGTCTCAGTTCATGGGTAAGATGTGCCGTTATCCTGGCGCCGGACGCAGCGAGCGGGTGGCCCATGGCGATGGCGCCGCCGTTCACGTTCAACTTGCTCATATCTAGCTTCAGCTCTTTGGCGCAGGACAAGGTCTGAGCAGCGAATGCTTCGTTTATCTCAACTAGATCAACATCGTTCAATGTCAACTTCGTCGCAGCCAGCAGCCCTTGAATGGCCGGCACTGGTCCGATTCCCATGACACTCGGGTCCA…	761	1
713	24H_new12_O15	24H	S_24H_new12_O15	TTTTTTGAATAAAAACCTAAACGATAACTTTGTCTGCAGCaaaACAAGACTTGGTGTTATAACAGTTTTGAAACGTCATAACTAATATGTGGTTTTCAAACAACATTCACCTGTCTAGCCTGAGAGGTAAGAGCTATATTAGTGTGCAGGTGGCCAGAGTGCAATGGGAATTATGTTAGTATGCGTGCCGATTTGTAGAAATAACGGAACAGACCAGTCGACTATCTAAACATACAGTATTGATTCTCTACATATGTATAATCAGGTAATATTGTTAGTTATGTGTAATTTAAACTTTCGGCCACATTTTATCCGATTGATTAATTTTTAAATTATGTTTCGAAGGAGCAGGTTTTCTATACAGATACCTACTGTATATATCTACTCTGAGACTGAAAT…	509	1
714	24H_new12_O16	24H	C_CPP_new07_G13	GCACTGCACAAGTAAACAAAACAATGCACTCTCGCCTTTATAAATAATATCACTACACCACAACTGCGTAGAAATCAATTTACACGTGAACAAATATTTTTAATCGATCAACAAGACGAACGGAGCGAGAGCACGTCCGCACGCGGCGAGCGCTCGAACGAGACTC	166	1
715	24H_new12_O17	24H	S_24H_new12_O17	ACTTGCTTGATGGCGTCTTCTTTTAGCTTATTGTTGAGATGTAGCGCCTGTTCGTTGTCTTTAAGCTCAGCTTCAAGCTTTTTCCTCGCGGCGACGGCTGCGGCGCGCTGCTTCCTCTCCTCTTCCAGTTCACTCTCGAGTTCCCGCAGCTGCTTGACGATGCCTCGCCGTTTCTCTTCGCCGGCTTCTTCCTTCGCCTGCAGATCCCTCTCGAACTGCGCCCTCATGGCCTGCATGTTGACCTCGAGGCGCAGCTTGGCGTCCTCCGTGAGCTGCAGGTCGTCCTCGATCTCCTCGTTCTGCGCCTTCAGCTCGGCCAGCTGCGACTCCAGCGCGCGCTTGGCCTTCTCCAGCTCGTGCACGCTCTTGTCGGCGGTGCCCTGCGAGTTCACCAGCTCG…	548	1
717	24H_new12_O19	24H	S_24H_new12_O19	ATTAAAATTCGTAAATATTTATTCACATTGAAACATAATAAAAACAATGAGAAATGCTTTACACTTTAGAACCACTGTCTATAAACAATCACCTAAAGGTAAATGCAAATGGTGACTGTAGGAAGTTAATTGCTTTATTTTACAACGCTAATGGATCTTTTGTTTATTTAATTAAAATAATGTGTCCCTGAGTAAAATAATGATATTACTTTATAACTGCACAGATTTAAAATGTTCAATTTAATATTTTATAGCTCAGCTCTTACCCTAGTATGAAGCTCTGTGCTCGCCACGTCATGTGGTAAAGAGTAACAGAACAAAATCGTTTATGTAATTTTTAACACATACAACATACAAATAATACACATAAATAATCTTTGAAACTACTAAACAGATTTT…	765	1
718	24H_new12_O20	24H	C_48H_old01_K23	CGAATTTAGAATATTAAATAATTATCTTCTCCTCAAAAGATAAATACCATTTTGGACTTTTGGTATATTTATAAAAGAGGAATAAAACGATTCAAATCATGCATGTTTTTATTATCCTACTAATATTATAAACGCGAAAGTTTGTATGGATGTTTGGATGTATATTTGGATGTTTTACTCAGTATTAACACATAAGCTACTTTTTATCCCGAAAAAATCCATGGCTTCCCGAGATTTGCGATAAGTTATGATTTTGATGATATGAATGTTTGTTACTCTTTCACGCCTCTACTACTGAACCGAATTAGCTGAAATTTGGTTTTAAGATATATTATGGCATGGTTTAACACATAGATTACNNNNNNNNNNNNNNNAATTCATGGTTCCCGAGGGATTTGT…	484	1
719	24H_new12_O21	24H	S_24H_new12_O21	ATTAAGTCGGTAACAATGAGGCACATTATATGTATATTACATATTATTTATTTCTCCCTTAAACATGTACATATATTTATGTACAAAACTTGGACAAATATTAATAATAATATAGTAAGAAAAAACACCTCTTAATTATTAATTATTAAATATATATAATA	161	1
720	24H_new12_O22	24H	C_24H_new12_I07	CGGTCGACAAATATACTGTATTTAATCAAATAAATTATATTTAAAATAAAAAATAGAACCGACAAATAATTTCATGTGTGGCGAGGATAAAACATTTAAATAATTAAAATTGGACTATAATAATAATAATTAAAATACATCCACCATTATAACTTTGCCGCACAAAGTCATTTTCTTGTGCGTCTATCATATACAACAATAAGGAATGGAAAATAAATTCAATTGTATCATAAACATCGAAATGCTTTTGAAATATCGTACGACAATTGTTCACTATTGCAAAGATTTAGTTACAAAATATCAATCATGTTCGCATAAGTTTTTACAAACTTCAAGATGGTGTAATCTTTTTTTTGCGAGTGACTGTACTTACACAAAATTTCTACAATAGTAAAATAT…	647	1
721	24H_new12_O24	24H	S_24H_new12_O24	GTTTATATAAAACTGTTACACCATGTCGCAGAGATAAGAGATATCAGAGATTACAAACATTTTAAAAAGCGGTATATTTTGAGTTGTTGTTGTTGTCTTTTATTACGCAAACTGAAGCTTCGCACAGTTACCGTTATATCAACGTGAAAAATGTTTTATTTTGTGTCACAAATTTTATTTATTTCCAAATGATCTTAGCACAGGATAACACAAATATGTATTTGAACGCCTAAACTAAAACAAGAAACCATTCGAATTTAGACTCATTCGTCATACAGTCTGTTGCTACAATAAGTTAGAACTTTTATCGAAAGTCTTGTTTTTTTAATATAGGTATTTTCAAATATTAATAGAAATCAAGGACTGCAGTGGCGTAGTGTTACGGCGGGGCCCTGTATC…	655	1
722	24H_new12_P01	24H	S_24H_new12_P01	CcaATCAGATTTTTTTATGGATTAAAACTACTTAGTCCAAGTTTACGGCATCAATGCCTTCTTTGGAGATCCCAGATCTACAGAGTAATATTACCATATTNNNNNNNNNNNNNNNNNNNNNNACCATAACTGTTTTTACGACCAAACGTATACCAAAGCAAATAATTTACTATCGCTGTCGCAACAGTTTTAGTAGGTATTGTTAATAAATCGTTATAGTCCATACAAATCTAATATTCATATTCCCTCAAAACATTTTTATATTTTTAGTACATTTTGCATTTATTTCTTACATCTAAAAGTGAAATTTGCAATAAGTAATGTAATTTCGTGCAAATATTTAACGTGGCAAAGATTTATTTATTTTTATCATAAGAATTAATTAATGATTAATTTTCA…	408	1
723	24H_new12_P02	24H	C_5TH_new04_G17	GGGTATTTTAGTTTTATTTTATAACTTAAACATAATTTTATGCAGCAGGATCGTCACCCTTGGTTGCTCTTGTGTATATCACCTGGCCGTGATGTTGGACTACCTGTTTGATTAATCCTTTATCTCTAAGTTCAATGAGTGCTCTCCTTGCAAGGGATCCACGGACCTTCAACCTTTCAGAGACAACAGCAGGTGTGATCAACTTGTACTGTGGCACCTCCTTGTATAGCTTATCATATGTAGGCTTGTCAAACAACACTTGGTTGTTGAGCTTGTCACGAACTTTTCCTTTGGACCACTTCTTCTTTTTAGCTTTGCCACCGCTGGAACCCTCCTTCTTCTTTTGGGTCTTCTGGGGCTGTTTCGCCGAAGACTTGGTGTCCTTTTTGGGCGGCATCT…	414	1
726	24H_new12_P05	24H	C_72H_new22_N07	GTTGTTATATGTTTATTTATGCTTTTACAGCATACACTCTAGGAGGAAACAAGGACTTCTTTCTTATCTCTTTTGAGTTTTAATTTTTGCTTCATGCTTGGTAAGTGCCTTGCGCATTGCACGCGTCTTCTTAGGCCTTAGGTCAAGTGGCTTATATTTCTTGTTTTTGTAATGATTTCTCAAGTTAACCTTCATATTTTGGTGGTATACAATGTAAACACGTGCTATTGCTTTCCTGACAACACGTATTTTTGAAAGTTTTGATGCCACTCCACCAGTAACTTTGGCAACACGTAAATTGGTTAACTCGGTTTTTAACTCTTCAAGTTGTTTGAAAAGTTCTTTCTTGTCTTTAGTTCGCAACTCCGAACACTTAACTTTACCCATTTTTGAACACCT…	435	1
727	24H_new12_P06	24H	C_24H_new13_D21	TTTTtccTTTTtccTTTTTCcTTTTTTTTTTTTTTTTTTTTTTTTTTTTTTTTTTTTTTTTTTTTTTTTTTTTTTTTTTTTTTTTTTTTTTTTTTTTTTTTTTTTTtaaAAAAAAAAaacaaaggGGGgggaggggGggaaAAAAAAAAAAAAAAAAAAaagggtccCCCCcccaaccccccaaaggGGggaAAAAAAAAAAAAAAAAAaaatggGGGGGggccccccccNNNNNNNNNNNNNNNNNNNNNNNNNNNNNNNNNNNCCCccaaaaagaaacccCCCCccgGGGggggaacccccccccgttaAAAAAAAAAAAAAAAAAAAacCCCCCCCCCCccaAAAAAAAAAAAAaggGGGggaAAAAAagggaaAAAAaacccCCCcccaAAAAAa…	451	0
728	24H_new12_P07	24H	C_CPP_old01_J17	TTTTTTCGTCACTACCTCCCCGTGCCGGGAGTGGGTAATTTGCGCGCCTGCTGCCTTCCTTGGATGTGGTAGCCGTTTCTCAGGCTCCCTCTCCGGAATCGAACCCTGATTCCCCGTTACCCGTGACAACCATGGTAGTCGCagaAACTACCATCGAAAGTTGATAAGGCagaCATTTGAAAGATGCGTCGCCGGTACTGGACCGTGCGATCGGCAAAAGTTATCCAGATTCATCAAAATTAACGACTTCGGACGCGAGGCCCTCCGTCGATTGGTTTTG	280	1
729	24H_new12_P08	24H	C_24H_new12_P08	TCTGCCTTTCAGTCCAATAATAATTAATGAAACAGTAATTAATTAATGAAGAATTAATAATTAATCAATTACTCATTATTTTATAAGTAATTAATTATTAATTAATGATTAATCAATTAT	120	1
730	24H_new12_P09	24H	C_24H_new12_P09	CTTTTTCTTTTTTTTTTTTTTGggtTTTTTTTTTTTTTTTTTTTTTTTTTTTTTTTTTTTTTTTTTTTTTTTTTTTTTTTTTTTTTTTTTtccccccccccccaaaaaaaaaaaaaaaaaggggggccCCccaaAAAaatttaaAAAAAaTTNNNNNNNNNNNNNNNNNNNAAAAAAggggggaAAAAaacCCCCCccccCCCCCcggGggtTttaaCCCCCCCCCCcaacacCcccaaacaaaaaagaggcCCCcctttTttgggggaAAAAAAAAAAAAAaacCCCCCCCCCCCCCCCccggccccaaaAAAAAAAAAaacCCCccggGGGGGGggaaaccCCCCCCCCCCCcaaaaaattgggggaaaaactaagggGGGGggaaaaccCCCCCCC…	611	0
731	24H_new12_P10	24H	C_CPP_new08_A18	TTTTTTACCTCACGGTACTTGTTCGCTATCGGTCTCGCGGTAATATTTAGCCTTAGATGGAGTTTACCACCCACTTAGGGCTGCACTCTCAAGCAACCCGACTCTGAGGAGCGTCCCTCTCGCCGCCTCGCTCCGTCGCTACGGGCCTGGCACCCTCTACGGGAAAGCGGCCCCGTTCAAGAcgaACTTTGACGGGANNNNNNNNNNNNNNATAGCGGAACCTCCCGAACACCACATCTCCCGCGACCGTTAAAGCCGCGCGATTCAGTGCTGGGCTGATTCGCGTTCGCTCGCCGCTACTAACGAAATCCTGGTTAGTTTCTTTTCC	328	1
732	24H_new12_P11	24H	S_24H_new12_P11	TTTTTTGAGGCAACACTGAAATTGTCATCTGGCAACTTTTGAGCAATAGAATCTAAAGTACTAACATAAGTTGGATATGTGTTTTCATTTTCCGATTTTTCTTTACTAGAATGATATCTGACACACGTTTTGTTGTAGTTGTAGTATTTGCCATATTTGGCGTaGTTGTTGTGACAGTTTTTGCACTGTTTTCGGGTAAATTTTGGGGAGTTATGACTTAGTTTgtgGCAACATTCATGTCGGCGGATACTTCGGGCGATGTcacgaATCTGGTcTATGGAAATGTTTCCGTCGCTGcAgAatGATTTcgacaaGGCTGATAcgcctgagaATCTGGAATCATTACTAACACTTGACCTGGAGctgTCTcgtcgttGCAATAcgcTGATCTTAcagAGT…	544	1
733	24H_new12_P12	24H	S_24H_new12_P12	ACGATGCAGAGAATGAATTTATTATAATCAGATAAATATTGATTAAATGTAGTTTACAATCTAATTGGTAAGATAGGAATTTATCTTCTAAATAATCCAGGATTAGAAACAATATCATGTATGATAGAGGTTATCATTTTTTGTTGTTTGTTTCTAGAATAGTATACAATACCTGTATAACTAGATTGGAGAGATTTAAAGGGATTTACTAAGCACTTATTGCTATTACAAAAATATTATTAAAAACTTTAAAACTAACTATCACATCATAAATAAATAAATATCTTTTCATTATCTGAGTTTACCAAGCCAATATTTCAAATATTGGAAATTATAAATCTTGCCATATTTGAAATATTTTNNNNNNNNNNNNNNAAAAAACGATTCACACTATTGTCA…	716	1
734	24H_new12_P13	24H	C_5TH_new05_H08	TTGCGCGTTCATAACATGCTTGGGCACGTGCCTGTGACGTGNNNNNNNNNNNNNNNGTGGATGATTACTGAACTTCTCCTTCAAAGCCTCTGAATAATTCAGTGCAGTACGTTCACGTGGTTTAAGAATACCAAGCTTTTCTGAGGCTCTTGCTTTCCACATTCTTATATTCATTTCATCAGACCCAGTGAGTATATATTTATTATCCAAAGACCATTTCACACATGTGAGTCTTTGCATTCTTTTTGTGTGGTATACATCTCTTGAATGACCCTTGAGACCTTCAAATATTCTTACTGTTTTGTCATAACTTCCTGCTACAAACTCTTTCCCAGTGGGAGAGTAATCTACATCTATGACAGCAGAGGTGTGGTCCATATGTACATTTATTGGTTGCTT…	747	1
735	24H_new12_P14	24H	C_24H_new13_F23	ACCGTTTACTCATAATTTTAATTCTCAACAATGTACACAGAATAGCAATTTACAGCAGAAATTACGCCCGTTTTAAAGTTTTACTGTTCAAGTAGTTTTATACACCAATGAGAAATATGTAGAGTAAATAGTGGTGGCAGGAGAAATGGCCGGTTAGTCGTATCTTGATTGGTGTTCGTTAGGATCAGGGGCGGTATACACATCAGCTACAGCGAAAGGAGCACATTACTTCTTGATGAAC	241	1
737	24H_new12_P16	24H	C_72H_new20_N19	AGTGTAGATATACGATCGGCAAAATAAGCTGAAGTAGATGCCGAAGCCACTGTCCCAGACTCTGTGACTTCGATGTCAGCTTTGTGTACTATCGCGGAAATGTATATTTCTTCCTTTGTAATCTGTTGGAAGTTGGCCTTCTTTGGACTAAATATATCGTACACACCCATTTTATTC	177	1
738	24H_new12_P17	24H	S_24H_new12_P17	TTTTTTACAAACCTATTATTTAATTATTATTTTTGTTAATTACAACAGTAAATCTCTATGAACATAAGTACAAACTTAACATTAAAACTACTGATTCTATTCAAAATATCACTTGTATTGCTTTATCATTAGTTAATAAGGCATTGTGTGGCATTGCATAATCAAACATGTTTTGATTTGTATAAAAAAATTAAAATTCATAATTAAATATTATAAAAATATAAATTGTGTTAGTTATCACCATGTTTTAATAATAATGAAATAAGAGCACCATTGAACAAGTGCCTAGTAATGGACTAGAAAAAAATTATTCAAGATAAATGCAATTTTTTCAAGTATGTTATATAAAAAAATATAAATCAAATACCTCAAAAATTATTTCTGCTTATTCTCAATGGC…	691	1
739	24H_new12_P18	24H	C_CPP_new08_K17	GCGTAGTCATCCTGGAAAGTAGAATGCTTATCATACTCTTCCACAATATTACGAGAAGGACTTCTATCCATTGCATCAATCGGCCCTTTAGCAAACTTGTTAACTTTTTCCGAGACTGAGAGCAAGCATTGGTCTGATTTTAAATTTTCGTCTATTAAATCTGAATGTACTTTTATTTCAATGTCTTTAAATCGAGTGCTCGTGTCTTTTGTTTTGATATTTTTACCTATTTTAATATCAAATTTAGATACTTTATCATTTAAATCATAAATTTCATCGGTATATTTTAAATTATCTGTATTAGTTCTTTTAACAAATAGTTCATCATCCTCACATATTTCCACAATGCCATCTACTATAGACTCTGTTTCATGTATTGTCTGATGTGTTCGACTATGC…	776	1
740	24H_new12_P19	24H	C_24H_new12_P19	CTTTTTAGAAAATGAAATAATTTATTCTAATAAAATGTATGTAATGATAATAATCTGATAGTATGAGAATTAACTTAACACCAGTCAACACCTGAGAGCTTAACATACACAGACCACAGCTTAGTTATCATACAGTTTGAAAAGTATCATGTTAAATAACTGGTTTAGACAGAAACTACACAGTTGACTTTGGCCTTGCTGNNNNNNNNNNNNNNNNNNNTAATAATTCAATCTAAATACATTACATCCTTAACACATAAATTGGAGCTGCATTTATGCACAACATAAGCAATATTATAGCAACTGTGTTTTAAAATATGTACACAACTACATTATTATAGAGGCATGCCAGGCTGCTTACTGCAAAATCTGATACATAAAAATTCAACATGTTTAGTT…	740	1
741	24H_new12_P20	24H	C_5TH_new01_A02	GCAAATAATATTTAATTAATTTCATTTAAAAATACAATTTTCTGCTTGTCATTTTTACATGTCATAATCATCATCTTCCCTCTTTCTCTTTTGTGACACTTCATCCACTTCCATTTTGACAGGGTGTGCGGAGGGACCAGCTGTAACCCTCACCGCTGGTTTAGCAACCACCTTACTGCCTGAAGAGAACTTGAGAACAGGCTTGGGTACAACATTGACAGCCTTTGACGTCACATTAACAATGGCTCCCTGTGGTCTCTTTACTAC	267	1
742	24H_new12_P21	24H	C_5TH_new05_I13	CGCATGAACTGTGATTATTTATTTACATAAAGAAACTTCAACATTGATCATAATTATAATATTTGGTAAAATAATTTACTAATGATCTACATACCACCTTAAATCACATCTTTAATGGCAGAACAAAACAATCCATTTGTCTAAAACAAGTGGCATATATTGACATAATGTTAATTCACAAATCTACTTCAGCCTCTTGAAAAGGTCTTTGTTCACACATTTGTCAAGGACATGTATATAGTCTATGAGCTCTTCTTCACAGGTCTCGGCAGTGTTTGTCCTGGAGTTTACACGATCATTGCACTCCTGGTATTTTGCCCACAGGTTCTGAGCATCCTGCTTCTGGCCACATTCCTCTCGCAATGTTTGCTGTGGATCCACCAATTCTTCTTCCTCTGC…	507	1
743	24H_new12_P22	24H	C_48H_new16_L24	TTTTTATTTTTTTAAATCTCCTTTATATATTTTGCGAGATTAATTATTTTATTTTCATCTATTGTAGTATAATTTTTAGCACTGTCTGATGTTAAAGTAAGTTGGAAGACCAACTTATGAGACATTCTAAATTGTCTTCGCGTGCCTTATGNNNNNNNNNNNNNNNNNTCGTCTGAGAAGTCGGTCCAGGCGTATTTGCCGTAGTCGAGGAAAGTGTTGTCGTTGATGTACTTCTCGACAGAAGCCTTGGAATTACCCTCGAAGGTCTTGGAGCGAGAGAAGATCCAGGAGAAGTCTTCGCGGGTCTTCTTGTCTGCATTTTCTTGGCAATAGTAGAGTACGGTGGTCTTGTCATCACTGTAGAGCGCATACACTTTATGCTCCGAGATAGAACCGCCA…	653	1
744	24H_new12_P23	24H	S_24H_new12_P23	GGCTATGTCTATGGTTTTCAAAAAAATAAACAAACAGCTACGAATAACGAAATAAATATCACACCTTCAATAAGTAACGACTAAATTTGTTGGAATTTTAAAGGATAATCATGTTATGATATTATTATTACTTATATAATCAATATATAAATAATAATTATCTTTACTAAATTGGTATGAACCTCTTTCAGAACCAAAAATAAATACATATTCCACTTTTAAATTGTGTCTTAATTGAAATAGAGGGAAATTAACACTTAGATCATGTAACTTTTTACAAAATTGTTTTATAGTGAATCAGAGAAATTTTGTCTGGGGTTGCCATTCTCTATTGTAATGAATACAATACTTATAGGCAAATAGAAGAAATTAGTTCCATTTTTTTCCACAAGATGGCAA…	680	1
745	24H_new12_P24	24H	S_24H_new12_P24	ACTAAGTTTAGAAATTGAGAGTCCAATCTGAACATTCACTGCTAGAATCTGAATCTATCAATGGCTTATTCTTCCTTTTAGCCATTTTGTTACACTTAAGTTAACTATGAAATACGTTACGAGATTATTCTTTCGTTAAAAATTTGTCCGACAACTTTATACAAGGCACAAGCAACCAATAATGTTGCCAATAATTGCCAGTGAAAGTTTGCTTTCCTTCTCTACTTCGTGTTCCCCAGAAAAGAAGCCTCAATGTCTCAACGGAAAATGTAGTGTACCGAAATCATTGCCGAGGAGTCGTGTC	304	1
746	24H_new13_A01	24H	C_5TH_new03_N08	TTTTTTTCCTTTGACATATTTGACAATTAAGTTTATTCCATGAATGATTTGCTATAGTCAGCGTTTCATCTTAACagaAGGCAGGGAAtTagaCCGGCTCCCTGCCAGTACCGGCTTACGTAGTagcTACGGACCTCCC	139	1
748	24H_new13_A03	24H	S_24H_new13_A03	TTCTTAAATAATCTCTATAATTAACGAATATAATTATTCATAACAGTATTTATCCATGGCAAATATTGTGCTGTATCAGTGAACACTATGTACTCGTCCAGATTGCAGATGGCGTCGCCTTCAGTCCAGAGTGACAAGGACACCACGCCGCGGATCCTCCAACGCCCTTTGTCTTGAATGTAAAGACCACCACCGGAGTCACCCAAACAGGGTCCAGCTCCACTGTGGTCTCCTGCACATAGCGTCTTTGAGGACGTGCGTCTGTGGAACTCTTCTCTGCTGGACCTGCATGTCTCAAGGCTGACTATGGGCATCTCTACCATGCGCGACTCCCCTTTGCCACCGGAACCCATTTCGTTGGCGCCCCATCCTGCTACCACTCCCAATTTCCCAACGACC…	730	1
749	24H_new13_A04	24H	S_24H_new13_A04	CTTTTTTTTTTTTTCCTTTTTTTTTTTTTTTTTTTTTTTTTTTTTTTTTTTTTTttggggaaccgggggggttaaatcccccCCCGgGgatttttCCCcCCCCCCCccaAAAAaagaaaccCCCcaAAAacccNNNNNNNNNNNNNNttaAAAAaggGGgggaccCccaaaaaaatTTTtgaAATTTTAAAAaccccaAAGGggcCCCCAAAAAAAAAAAAAAAAagcCCctggcCCCCCGGGGGGGGggcgGGGggaAAAattggGggaaAaccTtggggggGGgggGAAAAAAAAAAAAatttgaaAaggGGGAAAAAACCCCccttgaaccccaAAAaggGgggggaaAAAAAAAAAattttttTTTTtggGGGGGGGgccCCCCCCggaaAAAAA…	625	0
750	24H_new13_A05	24H	C_72H_new21_I17	TTTTTTACAATTATTAATCTTATTTTAATCAATAAGTAGCTGATAACATTGAATCTTTTGAAACTGAATACGCACCGTTATCTTATAAAGGTACCTACTTAAGACAATAACATTGTATGAAACCTTACCAGGACATTATGGTATATGTAAGTAGGTAGGTACCAATATCAATTGTATTATTATTTTTCCCACATACACTTCGCGCTATTCTCATAACTCATACGCAAATAGTAAAACGTGTTTCTAAAAACTCGAATGAAGTCATAAAATCTAATTCTTAACATGATTTACACTAAAGAACCGTGACCACCAAATTAAACCAAATCCCGAagaATACAGTCTTACTTTCAACACTTCAAACCATAGATTTCTATTTTCAACGTTCTGAGTATCCAGTCT…	803	1
751	24H_new13_A06	24H	C_CPP_new08_I12	GCCAGTACATATTCATTGTATTAAGTTTATTTCCAAAAACGGACACACAACCCAAGAAAATCATATCGAAGACAAACAAACATACATTTACAATGTACAAATATATAC	108	1
752	24H_new13_A07	24H	C_CPP_old01_G02	GCAAGTTTTAAAATTTTGTATTCTTAGAAAATATTGTACAATGTTTATATGATTCCAATCTTATTGGCAACATCTAACGCATCATAGTCTCTTGCGAGTCTTACGTATGCCTTCTTCTTGCCATCGGGTCTGATCAGAGTGTTCACTTTAGCAACATTGATGTCATACAGCTTCTTGACTGCAGCCTTGATGTGGTGCTTGTTAGAGCTTGTGTGAACAATGAATACCAAGGTATTGTTGTCCTCAATCTTCTTCATCGCTGCTTCAGAGGTCAAGGGGAATTTAATGATGTTGTAAGCATCCATACGATTCCTCTTGGGCAGAGATTTCCTGGGGTATTTAGGATTTCTTGGAGGCTCAAACGTTTTGGGCCTACGGAAGTGCACAGATGTGCGAATC…	657	1
753	24H_new13_A08	24H	C_24H_new12_C10	ATTACCTCATCAATAAATTGAAATATAAAGGAATAATCATACTACATCTACAAAATGTCAATATCATGCTGCAGCTTCAAATCCAAAATGGTGATTGTTAGAAAAATGATTATTAATATGTCGTAAAAGACAAATTAATAAAAATAGTGTT	151	1
754	24H_new13_A09	24H	C_5TH_new01_K03	GCTTCCTCTAAATGATCAAGTTTGGTCAACTTTCCAGCAACGCCGACGGCCGTGAAGCCAC	61	1
755	24H_new13_A10	24H	S_24H_new13_A10	ATGTAGGACTTTATTGTCATCTGTTAGATGTACATTTAATAGCTCCAAGCTTTTAACTCTTTCATTTGTATCCTTTAACTCCTCTATTAGGGTGTCATGTTTACAAGTTGGTACTTTTTTCGGTGAATTCGTTAATCTAGCTACTTTCGCGGCCTCTTTTTTCTTGGAATCGATGACGCCAGCAGAGAAAGGCCTTAGCTTTGGTTTTCGACGCACTTCGTTGTTTTCTTTTGTGGTTTGTTTTGCGTTCGAAATTTGGCTTGTCTTATTCGGAGTTTTGCGTCCTTCACTGCAAACATTTTCATTTGGCTTTGTTACCATTATTTGTGGTATATTCCCAGTGTCCAAGTAAGGGCGAATTCCATTTATCGATACAGGGCTGCTTTTTAGCAAATTTTC…	689	1
756	24H_new13_A11	24H	S_24H_new13_A11	TTTTGCAATACGGAACCGATTTGAAAAATTCTTTCACTGTGGGGAAGCTAAAATATCCCCGAGTGTTGACGCTGCGAACTTTGATAATCGAGCGGGCAACATTGTGGCGCGCGCTGCGGTCGCCATATTTTAGTTGTCTATTGCTGTCAAATACTAAATTAAAAATGTGAATTAATAAATTTGAAAAATTATTAAAAACTATTATTCTCTTGCGAACTTTTTATTATGACGATTCAAAATGAAAAAAAAACGGAATTTTAATGTAATCGTAATGATACTGATCAAAAGAAGTTTTCGCATGTCAATTGGATCAATGGTTGGATACAATAGGCTAACCTTAGAAATTAATATAACAAAAGATAAAGTACAACGGCTTCACAATTATGATTATAAATGAAG…	579	1
757	24H_new13_A12	24H	S_24H_new13_A12	ACTACCTTCGCATATTGATCCAAAATGTGTTTAGGAACTTGGGAATCTGGTATTGAGTTGGGCACCACATCGGGGATTTCCAGAACAGCACCTACTATAACACAGTCTTCATTGCTGTTGCTCACTGGCGGTTGGAAGTTTTCCTTCTTCATCTGGTCTTCGAGGAAGTTGCCAAGCTGTATGCGACGCTCCTTGCTGAGTTTCTTCTCCATTTTTAATGAAAAGTCGCTGGTTTCTGACCTACCGTTGCAGCTTCCGTGCCGTTTAGGACTCAGATCTATTTTTTGGCTACGATCGCACCTGAAAGCGTGACTTCTGTGTAATTTCTTCCCCGGATCGCTGGTCTGACGCGTTAGAGACGTTTTACCATCACTAAAACTGCGTTTTACCTCGTTTTTG…	688	1
758	24H_new13_A13	24H	S_24H_new13_A13	GCTGATCTGACCCGGGATTCGAATCCTGGACCTCATTGTCCGTAGCTGAACTAGCTAACCACGGGACCAATGAGCATC	78	1
759	24H_new13_A14	24H	C_24H_new11_L03	CGATCAATGTTTGATCGCACCGGTAACGGCACTATGATGCGAGGCGCATCTTAGGCGCGTTCGCCTCTGATCCTGCGCGCGAGCTGAATGTCCTTCGGCATAATGGTGACGCGCTTGGCGTGGATCGCGCACAGGTTGGTGTCTTCGAAGAGCCCCACTAGGTAANNNNNNNNNNNNNNNNNNNNCGCCATCACGGCGGAGCTCTGGAAGCGGAGGTCGGTCTTGAAGTCCTGCGCGATCTCGCGCACCAGCCGCTGGAACGGCAGCTTGCGGATCAGGAGCTCGGTGCTCTTCTGGTAGCGACGGATCTCACGGAGGGCCACGGTGCCGGGCCTGTAGCGATGAGGTTTCTTGACGCCGCCGGTGGCCGGGGCGCTCTTGCGGGCCGCCTTCGTGGCC…	555	1
762	24H_new13_A17	24H	C_5TH_old01_P01	CCCCTCTTCATTATTCTCTTCTACTGGAAGTGTTTGAGCCTTTTCCGAGGCTTCAGNNNNNNNNNNNNNNNNNNTTCCCGCTGTCTTCTTCTTTTTCTTTTTTTTTCTTCTTCTTTTTAGCCGGGTCTTTGGATTCTATTTCCTCTGCTCCGTCAACCTCCTCCTCCTCTTCTCCGTTCTCTATATCTTTAATTGCCTCTTCATTCTTCAAAATATCAGCCATTGTGTATTGTAATTTTACAAAAATAAATCGGCGCTTGCATGCGAAAAGCAAATTCCACAGTCCAC	288	1
763	24H_new13_A18	24H	C_72H_old01_J03	CTTTAGTGGTGACCTGCTGCCTCCTGCTTCCTTTTCTCAGCCCATTTGCTCACATTCTCAGGGGAGTTAGATAGTTTGTGGATCTTGTAGAACACGGGAGTGGCAACGGCGATCCCAATCATCCAATAACGCCAGATCCACTGATTCTGGACGTAGAACTTAAACGGGAATTGTGCGATTTTAGCGCTGATGGTGTAGGGATATTTCATAGGGCGGCCGGGGGCGTCCGACATCCTGGCTGGCGAACTTTTTCAGGAGATCCACAAATGACAGATATCACAGATGACCACAGATTAACAGATC	303	1
764	24H_new13_A19	24H	C_CPP_new07_K09	GGCAAAAATTATTTATTGTATAGATTACTTCTTCTTAGACACACCGACAGTTCTTCCACGTCTACCAGTTGTCTTGGTGTGCTGACCACGTACACGGAGACCCCAGTAGTGACGCATTCCTCTGTGTGCACGGATCTTCTTCAACCTCTCTAAATCTTCACGGAGCTTGGAGTCCAGATTTGAGGATGTCAGTTGGCTGTACTTTCCATCAACAATATCTTTTTGCCTATTGAGGAACCAGTCAGGGATTTTGTATTGCCTTGGGTTTGACATAATTGTAACAATCTTCTCTACTTCTTCTTCAGTGCATTCACCAGCACGTTTATCCAAGTCAATATCGGCTTTCTTTAGTACAATATTGGAGTACCTGCGGCCGACTCCCTTAATGGCAGTCATAGC…	553	1
765	24H_new13_A20	24H	C_24H_new14_K20	GTGTATGTGAAGTCTGCCAATGCCAATGCCATGCGTGGAGGACTATTGGGCTAACCCCTCTCATTCTGAGAGGAGACTCGTGCTCAGTAGTGAGCCGAATATAGGTTGACGACATGACATTATCATAATTGTCTGGATATAAAAGTATACACCATAGCTAAGCTATACACCATAACTAAGCTCTAAACCCTATTTCGGTAAATAATTATGGGTAGTTTAGAATGCTTAGCGGACCATTTAAAAAGGCTGATAACGGTGAAGTTTACTAGGCCATTTAGTATATACAGTATGACAAAAGATTACCCATCCCTCGAGACCTGTTGAGTTTCTTGCCGGCTCTCAGCAGAACCTACTTTCCGAACCGGTCTTAGTCTTTAGAATTAGACGATTTAGCGTTCC…	497	1
766	24H_new13_A21	24H	C_CPP_old01_J17	TGCATACAATATACTTTATTATACTTAAAAAAAATCACTTCAAAGCAGCAGAGTTGATAACAGGCAGAGCTTTAATACCATCTCTGTTTACCACTGTCACTTGAAAGTTTGGCAAACTGACAGACAGACGTTTGTGCACTTCCTGTACACATTTCTTCAAGATTTCATAAGCCTCCTCTTCTGTGGCATCTTTCTTATAGTAGCGGTCCATAATGCTCATACTAAGGATGCCACCAAGGCCGTGAACTGCGAAGGGCACCTTGACACTGGATGCTAAGTAGTCCATGAAGTAAAGCTCTGGTCCATTTTCTTTGTCATAACCAGCCATCAGCAGGTATACAAAATAGGGAGTACTGCTTCTTAGATATTCTGCAAGATTCCTTCTAGTAAAATTGGCAG…	714	1
767	24H_new13_A22	24H	C_48H_new17_O17	GGACAAAACATTTTTAAAACGTAAGCAAATAATCACAGAAACGCTAATGCATTGTTAAACAAAGCATACATGAAAAATTTTAATTAATTTGTGTGTGTGCAAGTAGAAAGGTTGCCTGAAGCTGTGTGGTTCTTCCTTGAGAATTTAAGATAGACGAATTCCATCGGACCCGGGACACTCGCCTTTGCTTATCTTTTGCAGAGTTTCTTTATTCTCGCAGTTGTAGTTATTCATGACACATTCGTTGCCGAAGGACTTGGGTTTTTCCCCTTGTTTCCCTGCGCAGACGGGGTCCAGTTTGACCGACGAGCAGTCGTGCAGGCATGCCTTCTTGCGTGCTGCCTCCGCCTTCAACTCCTTCAGAACTGCCTTATCTGGTCGGCATGAAACCGCTACCAG…	488	1
768	24H_new13_A23	24H	S_24H_new13_A23	TTTTTTGCAATTACCAAACTTTTTAATTAATTAAATGGCACAACAGATAATTACTGCAATATCATGAAATCTAATTCTAAAAACCGGAATAGTGCGATCCACCCGAAATATAAAGAGTAAGCAACGACACAAACATGTTTTTAAAGATTAGTAATTTATTTAATAATACATTTTGGTAGATTAATATTTTTGGCCAATTACTAAAATTAAATTATGTCGTGACGTTAGTTTGATGATGTAGCGGCGGTGGTGATCAGCaaaAATGCATGTCCAGGAATGTTTTCTTGTCTTTGAAGGTGGAGCCCCAGGCGCCGTAGTTCTTCTGCTCCGGCTTCTTGGGTGGATTGCTTATTGAGGCTGCGATGGGTTTTTTGATAGGGGCTGagaCGTcgaATTGCT…	671	1
769	24H_new13_A24	24H	S_24H_new13_A24	GTAATCAAATATTTTTATTAATACAGTAGGTACATAATAACATCATGATTTACATATTAAATGTTTTAGTTAACTAAATAATTACCAAAAAACATACAAAATAGTATGCCGCGGCTTTTACACATAAATATTAAATACATACGAGTATTTACATACTAAAACGTCGATAAAATGCTCTGAAATATACCTACCTACTTATTAAGTTAAAATTAACAGATCACAAGGATTATGTGAAATATTATAATAAGATATTCTTAAGCCGTACATTCACTATTAAACAGTGTTTCAAATAGGTATATAATGCTAACAAATTAAAATGTTAAATTTTCATTTGTTAACTTATTAGAATTAAAGAGAGACGTGATAGCCCAGTGGACATAACCTCTGCCTTCGATTCGG…	758	1
770	24H_new13_B01	24H	C_48H_new18_F22	GCAAATAATTGGTTTTATTCTTAAAATTAATTTCTTCCATTCCTTTTCAGTGGTTACCTACTTGTTGCCAGCAGCCATAGATGCAGCAGTCATCAAGGAAATAATGCTGCCAGCAGCTAAGTTCCCGTAGTAAGCCTGGGCAGATGCAGCCAGTGAACCAGCCAATATTCCAACGCCTTGGAAGCCAAGCCAAGGTCCCACTATACCCAACGCCAGTCCACCGGTGCCATAAATCAATGTAGCCCCAATTGCGTTCACGATCAAGGCGCTCATAAAATTACCCATGATTCCGGTTTGCCTAACTGGTGGTCACTTGTCTTTTTGTTAATAATGTTTGTGATTATAGTCTAAGCAAGCAGTCAGGCATCAGTGCGTCAACATCTC	384	1
771	24H_new13_B02	24H	S_24H_new13_B02	CGTATCGTATTTCCTTATATTTATATTGCTATATTAGCATTATTGTAAGCTTATTTATTTTACACAACTTGCCAATAGGTAAATCTATTTATTTTTATTCTGTGTATAAATTAATTAGTTTATGATGGTCATCCACCTAGACAGATAAAAAATAGTTGTTACATTCTACTTTCATCTAGAAATCCAATCTTTTAATTATTATAATTATTATTATACGGAAAATTATTTCAAGGAATATAAGATTGGTATAAATCTAATTGAC	262	1
772	24H_new13_B03	24H	C_5TH_new01_A12	GGGCAACCATAGGTTTATTTTTTTTAATAATTCCCTTAGATCTAATTGTATCCATAGGATTGCATCACTGCAGTGAAGGGAGCTGTAGCCTTGGCTACCTTCTCGCCTGCATCCTTGGTGATTTTCTTGAGTTTCTTCTCGTAAGCAACTCTGTGGATGGTCTTGAACTTCCTCTTGTCCTCCAGTTTGCGGACAACTTCGCGGTACTTCCAGCCGACCTCATGTGACAGGCGGCCCACGTGACAGTACTTACGTCCGGGTTTGAGACAGAACACGCGGAGTGCGGCGGGCACAACAACACGTCTGCGGTTGTCATAAGGTGGGGGGCATCCATCATAGGATCGGAGCCTCCTCAGTGCATCCTTTCCACGCTCTGTTTTGTGTGGGATCATGCCTCTG…	677	1
773	24H_new13_B04	24H	C_5TH_new02_F16	ATCTTCAGCTGCTGACGGAAGCCTCAACCTCCATTGGCTGCACTGGTCTCACTGTCACCGACTCCACTTCCAGGGGAATGATGCGCTGTTTCAACACTGCAGTGGTGCCTAGAGGGTGTCTGTAAGAACCTTGTTTCTTGCCCTTAATGTTAGCTTCTTCATAAGTTCTAAGGTACTGTGCCGGGCCAGTGGTACGGATCACACACAAATCCACATTAGAACCAGATCCAAGATCATTGAAGATACCAGCAGCGATTGCATCACGTACAAGTTTTTTGCCTTCTTCTTCATTCATGTCTGGCTTCCAACGGGCTTCAAAGACTGCCATCGCAGCAAGAGAGCCAGATCCCATGGTAGCATATGGCAGTTTGTCAACTGACCCATGNNNNNNNNNNNNNN…	649	1
774	24H_new13_B05	24H	C_CPP_old01_J17	TTTTTTCTTTAATACAATATACTTTATTATACTTAAAAAAATCACTTCAAAGCAGCaaaGTTGATAACAGGCagaGCTTTAATACCATCTCTGTTTACCACTGTCACTTGGAAGTTTGGCAAACTGAcgaACAGACGTTTGTGCACTTCCTGTACACATTTCTTCAagaTTTCATAAGCCTCCTCTTCTGTGGCATCTTTCTTATAGTAGCGGTCCATAATGCTCATACTAAGGATGCCACCAAAGCCGTGAACTGCGAAGGGCACCTTGACACTGGATGCTAAGTAGTCCATGAAGTAAAGCTCTGGTCCATTTTCTTTGTCATAACCAGCCATCAGCAGGTTTACAAAATAAGGAGTACTGCTTCTTagaTATTCTGCAagaTTCCTTCTAGTAAAA…	672	1
775	24H_new13_B06	24H	C_CPP_old01_K03	ATATAATACCGAATCCTGAACTGTATGATATGTAAACAATGAGAATGATAACGTGACAGATAAAGGTGTGCGCACACTAACTATTGTCAGCACGGTTTATTGTTCGCCGCTGTGAGGTCGTGAAACAATAGAGATTATAACAAATACGATAATGATAACGAGTTTACAAATTAAAATAAATTTAAATATTTTCTCCGTAAACTGTCCTAAAAAAATTCTATAAGCTAGCGTGTAATTAAAACTCAGACCAATTATTGTTTAGGACCTACCTCGCTAGATGTTACTTTTCTGTCAAAGTATACGATCAACGATCTAATGCGATTATAAAAAACTGTCTCTATAGTATCGATGTTAAATAGTTGTAATCGTGTTCGTCGGTTAAAGAACTCCGTAAAAATA…	522	1
776	24H_new13_B07	24H	C_48H_new16_L24	TTTTTTCAATCTCCTTTATATATTTTACGAGATTAATTATTTTATTTTCATCTATTGTAGTATAATTTTAGCACTGTCTGATGTTTAAGTAAGTTGGAAGACCAACTTATGAGACATTCTAAATTGTCTTCGCGTGCCTTATGNNNNNNNNNNNNNNNNNTCGTCTGAGAAGTCGGTCCAGGCGTATTTGCCGTAGTCGAGGAAAGTGTTGTCGTTGATGTACTTCTCGACAGAAGCCTTGGAATTACCCTCGAAGGTCTTGGAGCGAGAGAAGATCCAGGAGAAGTCTTCGCGGGTCTTCTTGTCTGCATTTTCTTGGCAATAGTagaGTACGGTGGTCTTGTCATCACTGTAGAGCGCATACACTTTATGCTCCGaGATAGAACCGCCAGCTCCATA…	626	1
777	24H_new13_B08	24H	C_24H_new15_A17	CTTTTTAGTGTCATTTATTAGCTGGTTACATAGTTATAAGTAATCTTTGACGGTTCTGATGTTCACATTAAATTTTAGATAGTAGAAGATACATATAAAGCAACTTAACCTAATGTAGGCTCGCCCAACCCATTTATCTTAGTCTTCTAGCTTCACGCTCGGACTCGAGGAGTGTAAGAATGTCTCCTTCACGAATTGGTCCCTTCACGTTCCTGATGATTTGTCGGCTCGTCTCTCCGATGAACTCAACTTTGACCTGAGTACATTGTCCTTGGGAGCCGGTACGTCCCAGGACCTTCATCACGCGGGCGAGAACGTTGGGCTTATCCATATTTTATTAGATATCGAGCGAAAACCTTAAATACACGTGCAACGCAACAAGCGTGTACGAAAAAGGAA…	403	1
778	24H_new13_B09	24H	S_24H_new13_B09	GGGAAAAGCAAACTTATTTTCTTAAATTTTTGTTTTGTATAGAAAATTAGGTATATATCTTGAACATGGCCATTCTNNNNNNNNNNNNNNTGTTTAACTTACTTGCAATTAGGTAAAAATGGTTTTGGCGCTCACGTCATAAAATTTGCGTCGCGCATCAATCGCTCCGTGCTTTTCACTCACGTGAAAGTCATAATTCGGCGTCTCGTTTGCGCTTCGAATTTTATCCATATCGTACCGACGCGCTGCGCACTCTTAACTCATTTTCACTTTNNNNNNNNNNNNNNNCGCATTGTTTAGCGTGTGTAGGTGTGGATGAAGCCGCGGTTTATCTTCGGTTCACAATCGGATGTGGGTTTTGATTAACTTTCTAATGTTGTGACATCTTGTCATTCAGAT…	781	1
779	24H_new13_B10	24H	S_24H_new13_B10	GGGAGTATAAGTTTATTGTTTCATTCATTACAAGATAAAATATTAGAAAATTGAAAATGTCTACAAAAATTTGTTTATTATCATAATAATTACTTTCTATCGTCAAGCGAATTCTATCTAAGTATAGTAGGTGCCATGTAAAAAGATCACTAAATATCAAATAAATACCTTCTTACTTCTAAAATTATTTAGTGTTTTTCATTTATATGAGTTTACTTTATAATATACCAAAGTATTTTTGTCTACTTTGGAAGTCCGCTTCTCTGTGTATGTAATGGTGCGGTGTATAGACAAGCGAATGTAGACAATTGACAGGACAGCACATAAAGGCCGTACAGACTATTCTAGTATTTTAGTCGACTACAAACAATTTTTGGATTTACCGCCAAAAAATCGTTT…	726	1
781	24H_new13_B12	24H	S_24H_new13_B12	TTTTTCCGCATTTATCTACTTTGCTTATAGCAAACAAAACCAAATGCTCGGCAGGGAGCCGCATCAAATAAAGGTCTGTTTAATAATTTGAACGCTTAATCATTATAGCCTACAATTTTTAATTTTTCACATAACTGTGGAAATCTATAATTGTGGAGAAAAAGGAAAATGTATAAAATATTTCCAACAATAATTAATAGGTAGGTACAAGTACTTATTTTATTATTTTGACCAAAATTCCCATATCC	248	1
782	24H_new13_B13	24H	S_24H_new13_B13	ACATACAACCCTTGCAAATCATTTCAGAATACTGATCATTGTCAGGAACAGTGGCTTCTAAGTGAGTTGCATGAAGCCAATCCTCACAAATTACACATTGTATCATATCTACATCCACTGTAGAATCTGGATCGGGATAAGGCCTTTGACAAACACAATACAAGCCACTGAAATTGTGATTATAATTATTTTCTTCATTTAAGTCTGACTTATCTGGAGTGAAATGGCATGGGTGGGAGTTAAATTTTGGGTTTCCGCAGTCACACTTAAAGTTGCGCTTGGTATACAATTCTATGAGGTCATGGTTCTCATGACAGACTAGGCTGCATGCTAGGCATACACCTGCTCTTTTGGTTGGATCATCTTTGGCTTCGGAACAGCAAGTCATACAAGCATAAA…	402	1
783	24H_new13_B14	24H	S_24H_new13_B14	TTTTTTAAAGACATCTTTCTCTTTTAATGCTAGAGTTAATGAATCTTGATTTCTTTTCAATTCTAATGAGCTCTCTCTAAAAGACCTTTGTGATAATTCTCTTTCTAATTCagaATTTTTTAAAGTTAACCCCT	134	1
784	24H_new13_B15	24H	C_24H_new13_D18	AGGACTTGGAGATGTTCTTTTGCGCCTTGCCGGATTTCTTGGCGGCCTTACCGCTAGTCTTGGGTGGCATGTTGCACGCAACGAACGATTAAAAATACACTTGAATACTGTAGTACTGCGAGCGCGACTGTCTCGTAGTCTGTTAGCGAGAAAAGTGATC	160	1
785	24H_new13_B16	24H	S_24H_new13_B16	TTTTTTTTTTTCcCcAAAaattttTTTTttggggAAAAAAAAAAAAAAAAaggGGGggcccCCCCCCCCCCctgggGGGGGgcccccccaAaattttcaaacccattaaaattttggGGgccCcccctttaggggGGggaaaaAacccCccggtttaAAAaagtaAAAAAAAAAaaattaaAattTttccaaaattTTTTttaaAAAAAAAAAAaaccCCCCccgGGGGGAaaaccctTTttttccacaaatgggccCCCccggccaaaggGgaaAaatcccgGGgaaaaaaAAaagGGGGgg	303	0
786	24H_new13_B17	24H	S_24H_new13_B17	GGTTTACTACGACTAGCTTCAGTAATTTTAGTTGGGTGTCAGTCAGACAGATAGTTAGTTATCGTTTACTATATATAAACGTGATAAATGAAATATTCAGTAACAATAAACAATAAAGCATATTGTTCCTTACATAATAAATACCCATAATATTGGCTTAATGGTTTATTTATTTATTTATTGTATGAACTGAAGGTGAATCACTTTCGACGCGTGCGCATTAGTGATGCGCCTCTAAAAGGCAACGCCCTGTTGAACTTCACTAAGTGGACCGCTCTACTGTGCTAAAGAAAAATGGAACTATAATAATAGCTCTATAGTTATCTG	327	1
787	24H_new13_B18	24H	C_72H_new22_N07	GTGTTATATGTTTATTTATGCTTTTACAGCATACACTCTAGGAGGAAACAAGGACTTCTTTCTTATCTCTTTTTGAGTTTTAATTTTTGCTTCATGCTTGGTAAGTGCCTTGCGCATTGCACGCGTCTTCTTAGGCCTTAGGTCAAGTGGCTTATATTTCTTGTTTTTGTAATGATTTCTCAAGTTAACCTTCATATTTTGGTGGTATACAATGTAAACACGTGCTATTGCTTTCCTGACAACACGTATTTTTGAAAGTTTTG	263	1
788	24H_new13_B19	24H	C_24H_new13_B19	CGATTTATTAGTATTCTTCTGCATTTACCTCTTTCAGACTCATTTAGAGAATTGTTTGCTTTCAGCTTGCCAATTTCAACTTTTAACGATAGATTTTTGGAAGTCAAATCTTCACTTTTAGTGTGTAACACGGCTATGTCTTCATGAACTTTCTCAATAATGTTATCAACACCATCAGTTTCAATTTGTTCAATGCCAGCACTACACAAAATATTTTGTATGTTCTTTAAGTCTGCATTAGCTCTGTCACAGTTTTTTAGAGCCTGAGAATATTCAACATCCATAAGGTTTCTTTCACTTTCCAGTGTATCTAATTTTTGCCGCAGTAAAATGGCCATTTCTTTTAATTCTTTCAAACTCTTATCAGATTTATATTGTTTGATTTCACTTAAGTTTTGT…	659	1
789	24H_new13_B20	24H	C_CPP_new09_H10	CCGAGTTTACATTGTTTATTTAAACTTAAGCCACTAGAGCCGAAGCAGTGCTTGACTCATATTTCCAGTTGGGTGGAAGAACACTCTTTGTCTTATAATAGCGCGCCAGTCTGTGGATTCTGGACTCTACAAGAATAAGCCTGAATTTGCTGTCCTTGTCCTTCCTGTTCCTTTCCAAGTGTTTCCTCACGGCAACAGCCTTCTTAATCAGGTAGTATAGATCCTCTGGTAGGTCAGGAGCAAGACCCATGGCTTTCATGATACGAAGAATCTTCTTGCCTGTGACGAATCTGACTTGGGCAACTCCATGAGAATCCCTGAGCATGACACCAATTTGTGAAGGAGTGAGGCCCTTCTTTCCGAGTTTGAAGATTTGTTCCTTGACATCATCGGCAGTTA…	538	1
790	24H_new13_B21	24H	C_5TH_old01_H07	GcaggTTGAAAAGGTTTATTGTAAGTAAGGTtagGTCcgaTGACAAATTGGCAAGCTACAACCGTCTCGTGCGCGTGTTGGTTGAgagtGAGGTCNNNNNNNNNNNNNNTGAATGAcgcTGCTgtaTTTGCAaccCCTTGGCCCcctTTTGAATAGCAATGACAATGCTTGAgggcaTTaacaGACTTTTGGGAAGGCGCGAAcacacgccaTGTACACCTTGGGTTACATTATTGGAGTTTCAggAaggATCCCTATTTttaAAAAAAATAAaatAtagccTATAGcCTTCCTCGATAAATGGGCTATCTATCaatGAAAgtaTTTTTCAAATCGGACCAgaagtTCCCGAGATTagcGCGTTcaatcaAACAAACAaAcgaAcaaACAAactCTTCC…	623	1
791	24H_new13_B22	24H	C_5TH_new01_A18	CGTTCACCCAGGACTATAGCTGTTTTGTGAATAAAAAAGATTGTTGTTTTTTTTTTTagaTTTTTAcacacAAAAGTAGGGTAGGATTTTagaCTAGGGAAAACATAAATTTAATTTTATCGCTTTAATGGCTAGCAAAcgaGCTTGCGGGTCGCCTGAcaaTAAGTGATTACCtcgtgTAAATGACTTGCAACACTGGAGGCGCTGCTAATGagaTGTTTCTTTGATGGCAATAACACTGCATTTcgaCGGCCTCCGTGGcgcGGTGGTATGcccGgtgGATTTAcacgacaAAGGTCCTGGGTTcgaTCCCCGGCTGGGCcgaTTGAGGTTAATTTGGTCCAGGTCTGG	351	1
792	24H_new13_B23	24H	S_24H_new13_B23	GTAATTTCCATTCGTTTATTCATAAAATTCTAGTGTAGTCCGGATGAGCTTCACCAAAGGTGTCCCCAACGAGCACCGTGAGCGACACCCCAGGGGGCAGCGGCGACGGCGACGTGAGCGGGGGCCGCCCATCTAGCANNNNNNNNNNNNNNNNCTACACCGGGGGCGGCGACCAAGGGAGCGGCGGCCCAGGGAGCAACGACAGACCTCTTCTTCAGCCAGTGTCCGTGACCCCCAACAGCGACTGCGGCAACTGGAGCGGCGAGAGGAGCAGCTATCGGTGCAGCCCAGTGGCCTGAGACTCCAGCAGCCCAGGGTGCACCCCACCCAGCGGCCAAGGGTGCGTAACCAGCACCCCACACTGCGCTGGGGTCAGCAACCACCACGGACAGCAAAACA…	457	1
793	24H_new13_B24	24H	C_5TH_new05_I07	CTTCTTAAGTTTTAATGAAAAATTAGATTAGATTACGACCGAGACACCGTCACAAGTCACAAACGCAGACCGTCACACTTATTAACTAGGAATGTTTAGATTTAACCTAATTTCACACAGTCGTCGCGTTTGGGTTGACATTTTGAATAAGCGTTATGTTGTCTCCTTTCATCATAATACGTCCGATCTGCTTGCGGTTTTTCGTTTTCATGTGCACTTCTTCGGCCTCATCCAACACAATGTTCATGTATTCGTCGAATCCTACGATGTGTCCCTCGATCCTCAAGTTCACATTTTCGTACAGCCAAATTTGCACACGGCTCCTGTTCTGCAGATATCTGAAGATAAGGTTGATGGGTTGTACCATCACCTTTTGCACTTTCGGGGGGCCTTTGTAAG…	440	1
794	24H_new13_C01	24H	C_48H_new19_A12	TTTTTTAGTCTACAGACTATTCCGAGCCCCGACATCGAACTGAGGTGAATTCGAAACTCCGACGCCGTGGTGCACGTGTTAAGACCGCTCGCACCGATCGTCGCGTTCCAAATGGGCTTCGACGTCGCACCTTACGAATAAAGCGCGACTAGTAAAGTCACATTGTTTAGAGCCTCCCGACTCTCGGGGCTCCACAGTGAGCATATCCTTGCCGGATTCGGCTAGGCTGGCTTCGGCCTTAGAGGCGTTCAGGCATAATCCCGCGGATGGTAGCTTCGCACCACCGGCCGCTCGGCCGAGTGCATGAACCAAATGTCCGAAACTGCG	327	1
795	24H_new13_C02	24H	C_48H_new16_A02	ATTTTTCTTCCTGTGTGAAGGTTTTACTTCCTTTATTTAGTTTTACTTCCTGTGTGAAGGTGGAAGCTGATCCAACGGCCTCCAAGCATCTTTATCATTAAGGAACTCATCAATGGTAACCTCGCAAAGTAAATGTTTTTTAAAACATTGCTTAAAGCTATGCATTGGCAGGTCCATCACAGTCTTGGGGATCTTGTTATAGAAGAGTACACCCAAACCTACAAAAGATTTTGTTACTCTTTGGAGATGATATGCAGAAATAAGTAACTTATGCGCCAGGTAGACACGGCGCCAGGTAGACACGGCTACCTGGCGCTCGGAGCCTCGCAATGGGTAAGACTGCCACTGCTCATGCTCAACACGATAGTGTAAAATCTAAAATAGTTATTGAACACTGCA…	740	1
796	24H_new13_C03	24H	S_24H_new13_C03	CTTGCAGACACAAGTAACGCTGTGCTCTGCAAGCCAGGGCTTGGTAGAGTTGGTACTCCCAGACCTCCATACTGTCCCTTGATGATCTTTGCTACGTTTGGCAGGCGGTTTTTGACAGCGAACTCCCTAAGGTAGTGGCCCTCATCAGACCAGCGGCAAGCTGCGACCACTACTTGGCCGTCTGTGGCTGCCATGATGGGTTTTGTCACATCTTATAAACAGAGCTTCTTATGGACTAATTTCCTTGACTGGAGCGTTTGTGAAAACGTTTTAATCAAGTTAGCTTGAGAAGATTAAAGACCAATATCTAGGAGTATCCAAATTTTCTGGTAATTGTGGTAATCGAATAACCTAAAAGATTCCGGATGCAGTTCATAAACCTCAAACAAAACCA	394	1
797	24H_new13_C05	24H	S_24H_new13_C05	CTTTtcatTCGAAAacaGATAGAATACTTAACTTATAATTATGTAGCTTATGCTCGCGTTAAATTTCTTTATTGCAAATTTTTAAGGATTTAATGCTTTTTGACATTATTTTTTGAAAATATTTTTTGAGAAAAGTGTTCACACAAACATTCATACATACAGGCCGATTATAGAACCGAAAAGTCGATTTTAAAATACAGCAAGTTCTACTTAATTGAGTAAAGTTATCAGAATACATTAAGCGGGACCTCAACATAAACTTGTTCAAACAAACGTTCAACTTGATAACGATGTCTTTTCAAAAAAATACGTTAATTACTG	321	1
798	24H_new13_C06	24H	C_CPP_new08_A18	CCGCCTTAGATGGAGTTTACCACCCGCTTAGGGCTGCACTCTCAAGCAACCCGACTCTGAGGAGCGTCCCTCTCGCCGCCTCGCTCCGTCGCTACGGGCCTGGCACCCTCTACGGGAAAGCGGCCCCGTTCGAGACGAACTTTGACGGGANNNNNNNNNNNNNNATAGCGGAACCTCCCGAACACCACATCTCCCGTGACCGTTAAAGCCGCGCGATTCAGTGCTGGGCTGATTCGCGTTCGCTCGCCGCCACTAACGAAATCCTGGTTAGTTTCTTTTCCTCCGCTTACTAATATGCTTAAATTCGGCGGGTGATCCTCCCTGATCTGAGGCCAACCC	339	1
799	24H_new13_C08	24H	C_CPP_new06_P11	GTTCTATACTAATATTATAAAGCCGAGTTTTTGGTTGAACGCGCTAATCTCAGGAACTACTTGTCCGATTTGAAAGATTCTTTCAGTGTTAGATAGCCCATTTATCGAGGAAGGTTATAGGCTATATATTATCGCCGTATTCCTACGGGAGCGGGAACCACGCGGGTGAAACTGCGCGGCGTCAGCTAGTGTAACATAATTTTATTTGCACACAACGAACTTTGGCAAATTAACGCCTGCACCTATTCACAGTGTAAGTAAGTAATGGTAAGTGGAGTATTTAAGCATATTTTGAGATTGAGTACGTGACATAAGACAAAAGTTAAGCGGACAAACATACTTGACAAAGGTTCCTTGTCTTTACTACGGAATCCTAAAAAAATAGTAAGTACATAATAA…	720	1
800	24H_new13_C09	24H	S_24H_new13_C09	CCCATATAATTATTTATTGTTTCTCCTTTTGTGAACATAAACAACTCCGTCTCTTTGAATAGAGTCATCTTCGTCAAAACCTCTAGTGGTACCCCTTAACAATATATTTGTTGACTTACACCAATTAAATGTAAAAAATCTGCACGAAAAAATAAAAAAAAGAACTCTACTAAATCTCAAGACAAGACATATATAACAGAGTTCTCGGAATCCAAAGTCGCCAGCCAAGAAAAAAAAAGCCAGGTCGTCGGGNNNNNNNNNNNNNNNNNNACACCATGAAGAAAGCAGAAGAAATAAAACCGTTTCGTCTACAAAATTAAACAAAATGTTACAAGCCGCACAAGGTTATATATTTTTTTTTTTAATC	367	1
801	24H_new13_C10	24H	C_24H_new14_D12	GTACAACTTATTATTTATTGAAAACCTTATCACAAACTGCACAGTATCACTCAAGTAGTTTTGTAACCTGACCAAAAAAATAAGAAAATTTTCCCATGCTCTGGAAAAAAAGGAACTAATTCCCAATATTAGTAAACTAAGCATACAAGACTTAAGAAATACTTGTGACACCCTTAAGTCAGGGATTTTTATTATTTTTCTGTTCAGGCTTCATGATTGTGTATGAATGAAGTCTTTTTATGTGCACTGATAAAAAAAGTACTTCATTCATACACAATCATGAGTGTAATTCGTCTTATTGAAATATGAAACATGGCTAAAACTCACATGACCACAAGAATTTTTTGTTGGCCAACATTCAATCTCACTCACACTGATTATAATATAAGCCCCCTAACA…	754	1
802	24H_new13_C11	24H	C_24H_new13_D18	GTGCCTTGCCGGATTTCTTGGCGGCCTTACCGCTAGTCTTGGGTGGCATGTTGCACGCAACGAACGATTAAAAACACACTTGAATACTGTAGTACTGCGAGCGCGACTGTCTCGTAGTCAGTTAGCGAGAAAAGTGATC	139	1
803	24H_new13_C12	24H	S_24H_new13_C12	CTTTTGACTTATTGATGTCTGTTTTGACCATGACCTAAATGTGAAATCCATTTGATTTCTATAAATATTTATGACATTTATTTAAAAAGGTAACAAAATTTATATTAACATGGCATGTTTTAAAACTAAAGTAATAAATAAAAAACTCAATGCAATTACTTACTGGTTTCACTTTATACTGTAATCCAATTATCTAATTAATGCTCGTGTTTAGAACATATGGATATAAAAAGGTCTTACCAAGGCTGGAGTAGCTTTTTTCTTAGCCGCAGGCTCGTCATCTTCACTGTCTGAACCTTTCCCCCCACCTAGAGGATTGACTTTTGGTATAATTTGCACAGGAATACTTTCAACAGACCTACCTTGTGGGAACACTAACGCTACACATCAATATTACAT…	691	1
804	24H_new13_C13	24H	S_24H_new13_C13	GTTCCGTACAATAGAAAAAACGATATTATCGATTTTGCCGCTATTGGTCGACAAAAAGTCTATTTCTCGGCATGATAATTATGGTCGTTGATACATCCTACGTATGTGTACTGTACTGTACATACAAAGTAGACGAACTATAACCTAACAATTTGGGAATATGCATGTGTTTCCAGCCATTTTTATTATAATTCCTTCTTCCTCAATTTAAATTATGAATTTTAATTACTAAAAAAGTTAAAATTCAACAATAGTGAAACATTCGCTATTGAACGTTTCGAAAAGTGACGTAATTTGACAATTTTACCAAATTTNNNNNNNNNNNNNNAAAATCGACCTTTTGACTTTTGTCACATCATATACGCGCTAAAATGCTTAAAATACATAAGATTTTTAAGA…	660	1
805	24H_new13_C14	24H	C_48H_new19_A12	ACTCTACAGACTATTCCGAGCCCCGACATCGAACTGAGGTGAATTCGAAACTCCGACGCCGTGGTGCACGTGTTAAGACCGCTCGCACCGATCGTCGCGTTCCAAATGGGCTTCGACGTCGCACCTTACGAATAAAGCGCGACTAGTAAAGTCACATTGTTTAGAGCCTCCCGACTCTCGGGGCTCCACAGTGAGCATATCCTTGCCGGATTCGGCTAGGCTGGCTTCGGCCTTAGAGGCGTTCAGGCATAATCCCGCGGATGGTAGCTTCGCACCACCGGCCGCTCGGCCGAGTGCATGAACCAAATGTCCGAAACTGCGGTTCCTCT	329	1
806	24H_new13_C15	24H	S_24H_new13_C15	gacTATTTTTAccaAATttaaACTTGGATGcGAAATACATTTAAAAAAAATCTAAATACTCTAGACATGACGATGAAAATCTATTTAGATATCAAGAATTGTTTATATCAAAAGAAATTCACATAGCCGAACACAACAGTGTTTTTGAAGTCTGTTATAAATAAAATATTTTTAGGTATTTTGTTTTATTCGTTCGgtgGTTACCCATACAAATCCCACACAAATACTTTCCATATTAAATTATCATACAAAAGCTACGATtaaaataTATAATTAcatACGATtATGAGTTTATTTATAATGttATACTTATTTAtaataTaAAagtgtatTtatTAAacacatcaccaAATTGAcaccaaccAATTAct	371	1
807	24H_new13_C16	24H	C_24H_new13_C16	TTTTTTATAAAATATAAGTTTATATTTCTGTATTATTGTATAGCTTTTACATGGATCATATAAAAAAATAATTAAGTTTTACTCTAAAAATCAAGTTGTTATGAATATTTAAGCTAAGTATAAAGTGGAAGCAATTTAATGATAGTGGAAGTTACTGGGCGTACATTATACCACTGAATAAAGACAAAGATTTATATTTTAGAACAAAGTAAAAAGGTCTATTGGCATagaATCCGAGTCCAAGGCTGGTGGGAACAAAACCGAATTCTAAGAATAGAAGGCTCCATTGAAAagaATATNNNNNNNNNNNNNNNNNNAAAATAagaAGGGATGGTCCGCTGTAAACCTGAAGCGTAAACGCCTGCCACCAagaCTCCTATTGACGGACACGTATACATT…	701	1
808	24H_new13_C17	24H	C_24H_new13_C17	GACATTTTTTATTGCTTTATCATTTTTGTTTGCCTCATCTCTCACTGCCTCAACCTTTGCTACTTCAGAGGTATTGCCATTTGCAGTGTCTGGATCTGAATCTGTTTTGCTATTGAGATTTATATCTTTCATCCTTGGATCAGGATTATTGCGTGCTACACTTGCAATTCCTTGAGTTAATTTTACTTGGGCTTGGATAGCAGTAGACTCGGGCTTTGTACTGGCTTCAGACTGTATCGGTTGTTCCTTAGCCAGCTTCTCTATGCTTGCAGATAAAAGTTCTGTGGCAGTGGGCACTGACTTGGCAGGGAATGTGTTTTCTCTGCTAATCACTATCTCCGGTTTCTTGTCCGCAGTGTATAAATCAGTCTCTGTCTTAGCAGGTAAGTGTTTCACTAT…	673	1
809	24H_new13_C18	24H	C_24H_new15_A17	ATGTCATTTATTAGCTGGTTACataagtATAAGTAATCTTTGACGGTTCTGATGTTCACATTAAATTTTAGATAGTAGAAAATACATATAAAGCAACTTAACCTAATGTAGACTCGCCCAACCCATTTATCTTAGTCTTCTAGCTTCACGCTCGGACTCGAGGAGTGTAAGAATGTCTCCTTCACGAATTGGTCCCTTCACGTTCCTGATGATTTGTCGGCTCGTCTCTCCGATGAACTCAACTTTGACCTGAGTACATTGTCCTTGGGAGCCGGTACGTCCCAGGACCTTCATCACGCGGGCGAGAACGTTGGGCTTATCCATATTTTATTAGATATCGAGCGAAAACCTTAAATACACGTGCAACGCAACAAGCGTGTC	381	1
810	24H_new13_C19	24H	C_CPP_new08_A18	ACCTTAGATGGAGTTTACCACCCACTTAGGGCTGCACTCTCAAGCAACCCGACTCTGAGGAGCGTCCCTCTCGCCGCCTCGCTCCGTCGCTACGGGCCTGGCACCCTCTACGGGAAAGCGGCCCCGTTCAAGACGAACTTTGACGGGANNNNNNNNNNNNNNATAGCGGAACCTCCCGAACACCACATCTCCCGCGACCGTTAAAGCCGCGCGATTCAGTGCTGGGCTGATTCGCGTTCGCTCGCCGCCACTAACGAAATCCTGGTTAGTTTCTTTTCCTCCGCTTACTAATATGCTTAAATTCGGCGGGTGATCCTCCCTGATCTGAGGCCAAC	335	1
811	24H_new13_C20	24H	C_5TH_new04_P21	CTGATTTTATGTATTTTTATTGGTAAAAGTATCACTTTTGGGGCGCACTCGTGCTCGAGCTCTTGGAATCCCGAATTGAAGCCGAACGCCTGCGTTTGATCTCTTCCTGGCGACGCACCTTTGATTC	127	1
812	24H_new13_C21	24H	C_5TH_new03_H06	CCTTATTTTGATTCTCGAAGTCATTTTCATTAAAAGTTTCTTTTTCTTTTTTAGCGCTTCTTGATTTTGGTTCACTCTTTTTCACTATATTTCTCTTAGGTTTCGGTAGAGTAGCGGATGTTTCACCAGTATCTTTTTTTTTCGTAGTTAGGCGTTTTTTAGGCACGGGTTTGTCGATATCACCTGGTTCCTCGAGTTTTCTTTTCTTAGTTCCCCTATAAAATTTTAAATTTTTTCTATTAAAAATACTTTAACCCCCATTACGTATTTTTATATTAAAATTTATTTTATTAATTTTATTTTATTAATTTTTCCCC	317	1
813	24H_new13_C22	24H	C_24H_new14_A01	CGGTTTATTTTGATAATACCCATATATAGCCACAGATTTAGCGGACTTACATATAGATTGGTGGCGGTTTAGACCGACCCGTCACCACAATCGGTTTACCGTGTAGCATGGACTCTC	117	1
814	24H_new13_C23	24H	C_CPP_old01_J17	GCTGATGAAAACACCTTTGGCAAATGCTTTCGCTGATGTTCGTCTTGCGACGATCCAAGAATTTCACCTCTAACGTCGCAATACGAATGCCCCCAGTTATCCCTATTAATCATTACCTCGGAGTTCTGAAAACAACAAAATAGAACCGAGATCATATTCTATTATTCCATGCACGAAATATTCAAGCGGCATTTTGAGCCCGCTTTGAGCACTCTAATTTGTTCAAAGTAAAATTGTCGGCCCATCT	247	1
815	24H_new13_C24	24H	C_CPP_old01_J06	AGTGTGCGTTAAAAATTGCCGCCATTTTGAATTTTTAACACTCAGACAAACATGGCGCGTTGTAGTTCTACGATATAGGTGGGCTTCTAGAACCTTATGGCGGTTTATGGGAAGATGTTTAGATTCTTCTGGTCTGGTGGATGATCATCTGGCGAACGCTAAAGGTGGACAGGCCGAGACCGATGGCTGCAAGGGCGAGGGCAGACCTGGTCATCATTTTTTCACGATTCGCAGGCTGCGAATAAGTGAGTCTCAAAGCGTACTGGAGAATTTGCGTCTGTCTCATTATGTCCGTAAACAATTTATTGAGATTCTCCCGCTGACAACCGCGCTTAAAAGAAAAGTCACACTTCCTTCGTTTTTATCTC	368	1
816	24H_new13_D01	24H	S_24H_new13_D01	AGTTAATACTATCATTTATTTATCATTATCAATAATAATAATTACATAACTAAAATAACTTAATTGCTATTCCTTTCTTTCTTTCTTTCTTGTAAGCGTGTAATAACGGTTGTCAGAAAGAACGGTTCGCAAAGGAAAAGGCAAGGAAAACCGAATGCTACATGACATCATTAGTATTTTCAAAGTTTTCGATCCAGACGCATTGCCAGTTTTTGTGGCTCGAGACCTGGAAAAATTGCCACCAATAACTTTTGACCACCTCGATGTCTCCAAGTTGCTCAAAGATTTGATGATTATACAGTCTGAAATCACAAACATAAAAACTTCGTATGCAACCGTTGAACAAGTCGAAGATTTAAAACGAAAATGTTTAAACGTAAATCAATCCTCGCCGCCCTT…	701	1
817	24H_new13_D02	24H	S_24H_new13_D02	TTTTTTCATATCTCTTAACTTTATTTAGTCTTACACCAAATCATTTAACAATAGCTAAGCATTACTTTTGTAAATTATGAATTTCTTCTATTGGATCTCATAGGTCCCTCAATGAGATCCTGATATCTGTCATGAAAGAAATCCAAGTATGCATCTTTGATGGAGCCCGAGCATGCCACATAGTGCCCACCCGAGTGCTCCGCCACCACAGGCTTCGTGAATAAATTGATCAGTGACTCACTCATTTCTTTTGGAATAATAGAATCACTTTCACCATACACATGTAGTGATCGGagaTTGATATCTTCATCATagaAGGCTTTGTGGACTAAGCTCCCGGATCTGAACCCAGATGCAAAAATAGCAAACTTGAATGTGTATGGTAAATATCCTTTTTGC…	745	1
818	24H_new13_D03	24H	S_24H_new13_D03	CCCTATTAATCATTACCTCGGAGTTCTGAAAACCAACAAAATAGAACCGAGATCATATTCTATTATTCCATGCACGAAATATTCAAGCGGCATTTTGAGCCCGCTTTGAGCACTCTAATTTGTTCAAAGTAAAATTGTCGGCCCATCTCGACACTCAACGAAGAGCACCGCGATAGGATTTTGATATTGAACCGCCGCGTTAACGACGGCTCACCGACGATATGCTCCGCAGACGTGTCAGTATCACCGCGGATGCGGTGCACCGACAGCGCGGCGCACAAATGCAACTACGAGCTTTTTAACCGCAACAATTTTAGTATACGCTATTGGAGCTGGAATTACCGCGGCTGCTGGCACCAGACTTGCCCTCCAATTGTTCCTCGTTAAAATATTTAAAGT…	724	1
819	24H_new13_D04	24H	C_24H_new13_D04	GCTTTTTTTTTTGAGGTAACACCaCagaAAGCGCCAAGGCTACTCCAATCTTTTGAGTGGTCGATAATATGGGTGCCATTCTCAATACCTGTGCTCAGCTCTGCTTATTCTGGAACACTGCACGGCAAGTGTGTagaGATACTCCCGATATCGCCACAACCGCCGTGCACCCTAAATTGCCCCTGCGGCAAATGTGTGAGTAGGGCCCTTAAGTCTATCTAcgaTACGATTGAATATACAGGCAACTTCATTTAAAATTGTTCTTTTTGTGTTTGAATTATTCACAATTAGacgaCAAGTTTAAATCATTACATTTCCGGTAAAAAGGTCAAAGTTCTCTTACTcGAATATTAAAAATAAAGTATATTACTTATAGAAAAAAATACTTGGCCTGTGTGA…	634	1
820	24H_new13_D05	24H	C_CPP_old01_J17	GCGGTTAGAACTAGGGCGGTATCTAATCGCCTTCGAACCTCTAACTTTCGTTCTTGATTGATGAAAACACCTTTGGCAAATGCTTTCGCTGATGTTCGTCTTGCGACGATCCAAGAATTTCACCTCTAACGTCGCAATACGAATGCCCCCAGTTATCCCTATTAATCATTACCTCGGAGTTCTGAAAACCAACAAAATAGAACCGAGATCATATTCTATTATTCCATGCACGAAATATTCAAGCGGCATTTTGAGCCCGCTTTGAGCACTCTAATTTGTTCAAAGTAAAATTGTCGGCCCATCTCGACACTCAAC	315	1
821	24H_new13_D06	24H	S_24H_new13_D06	CAGTATTATGTTTCATGAAGGGTTACTTTGTTGGCAGCTAAGGGCTATTGAAAATGTGTTAAAGATGGTTACAATGCTATAACTTTTGACAGAGATTTAAGTAATATATTTACAATTTTCGGCTGATATTAATAACCATTTGTTTACGGCCATTCACTGAAAGTGCAAGCGACTGCAAACTTGCAAGTGGAAAACAGCAATCAAGTCTCAAACTCTCAACTCATTACTCAAATACTCAACAACCGGCTCTCCACTGCCGTAAGGAGTGTTTTTTTAATTAGCATTTTGCATACCACACTACAATGATTAAATATGAGTATTTATTTATAGAAGTAAATAACAAATCAACAAACAGTAAACACTAATCACTGATCTTAATTTATACCTTAAATCTGGGAT…	505	1
822	24H_new13_D07	24H	C_CPP_new08_F14	CCAATATTATTGTAATTAAAAATAATAGCATAACATAATTTTAATCATGTTTTACTTTATACAAGAAATGAATATTAAATTAAGTGTTATTATAAAACAAGCTGGATACATCACAAGAGATCACTG	126	1
823	24H_new13_D08	24H	S_24H_new13_D08	GTTCGCGGATCTCATTCTCTATTCGATCTTTTTCTTGTATCAATTTCATTACCTGATCCCTAGCTGGTCCGTCCATGTTAAAATTTACCATTATTTTAATTCTCAGGATATCACTGTAGCACTTCGATGTTTTATTTGGGTTTAAATTGCTAATTTCATAATTTGTTTTGTTTTGTTTGTCNNNNNNNNNNNNNNGACCAATCACTTTCTCTAATGTCTAAAATCGCCTCTCAATGTCTCGCCTCTCGGAGGTCTTCTATTAATCTGTC	269	1
824	24H_new13_D09	24H	C_CPP_old01_H20	CCATTTTcaATATATTGTTTAAACTTAGAAAAAGAAACCTAATATTTTTCCTCCGAGATGTTTCCTTCTGGCTTCTTCATGGTCCATGATACCACCACTTGTTGTTAAGACAAGGTATCCAAATTGCCGGGATGGAAGAAGGTTGGTCCACCTTTCGATATCATTGATAGGCACGTCAAATCTTGGCGAGATAACACCACATTTGTTTAGTCTTCCAGTGAGGTTAACTACTATTTTACCGGCTCTGTGATCATCAACTATTTCAAATTCACCAATGTATCCATGCTTCATCATCACAGTAAGAAACTTGACGATCACTTTTGAACATGGCCGGATGAGCACTTGCCTCTTGCCTCTTTTCTCGGCATTGTGTATAGATTTAAGAGCATCACTCAATAC…	471	1
825	24H_new13_D10	24H	C_48H_new18_A24	AGATTTGAAAGTCTTTTATTTCTTAATCAACTTATATCTATCCCTCTGGGAGTTGAAAGCTGATAAATCTAGCGCACTAGATTGAAAAGCCTCCATGACCACAAAATCACTCATCGGTCCTATTTTTTACTGAATGTCCATAAAATTGCACAAACTGAAAATATACAGTTCAAAGTTTTCGACATCTTAGTAGTTTTAATATCAATAGTACAAAAATGTTGTCAATTTTGAAATAGAAATCTTTTTATTTAGGAAAAATCTCTACTATTTGTAGAAACAATATTAAAAACAATTTTAATTAAATGTCTCGCATATTGCATTTAGGAACAAAAAATACTTATATCTTATTTCAATATTAAATAAATGTTTTACTTTTCACAATCATA	386	1
826	24H_new13_D11	24H	C_CPP_old01_J17	GTTAAAATATTTAAAGTGTACTCATTCCGATTACGAGGCCTCGTAAGAGTCCCGTATCGTTATTTTTCGTCACTACCTCCCCGTGCCGGGAGTGGGTAATTTGCGCGCCTGCTGCCTTCCTTGGATGTGGTAGCCGTTTCTCAGGCTCCCTCTCCGGAATCGAACCCTGATTCCCCGTTACCCGCGACAACCATGGTAGTCGCAGAAACTACCATCGAAAGTTGATAAGGCAGACATTTGAAAGATGCGTCGCCGGTAC	259	1
827	24H_new13_D12	24H	S_24H_new13_D12	GGAATCGAGTGAATGAGTGAGTTGTGTTGAATTTATCAGTCAAATTAAGTACGGCAATTAAGTGCATCGTTTTGTTAATTTTTAATGTTTGTATTTCAATCGCTTGATGACGTAGCCATACCATGAGAAGACGGATAAGACAAGATCTACTGTCCATAATTATTGCTGTAGTCACAACACAGTTCATGTCTCGCATTATCATAAGTGTAGTCGCCACGAAAACTGTTGCTCTATGATATTTTTATAACTCGAAAGTGTGAGTCTGAACGTCGCTATCTCTCTTTGTCTAACACCATTCTGTAGATAGAGCCAGACAGAGATGAATTTGAAGCTCATACTTTCGAGTTATAAAATATACTCGTAGTTACAAAATAATACTATTGGATATAAATTGAATTG…	769	1
828	24H_new13_D13	24H	C_5TH_new06_F10	ACACAATACTATTCCCCTATAAAATTTTAAATTTTTTCTATTAAAAATACTTTAACCCCCATTATGTATTCTTATATTAAAATTTATTTTATTAATTTTATTTTATTAATTTTCCCCC	118	1
829	24H_new13_D14	24H	C_CPP_old01_C10	AACTAGACGAGGCTTTATATCACTTCAATAACGTAAATTGTACAAGATAGTTAATAAATAGATATCCTAAGTTCACTTTCTGGCGGCGAGAGCGCCCAGATCGGCGATGCAGCGGTCCAGGGTCTGCTTCTCCTGGTCGGGGGTGATGGCCTTGGTGACGTTGGCCACTATCCAGTCCACCATATTCTTCTGGGATATGCGGCGCTCCAGCGCAGCCTTCTCGAGTTGGTAGTCCAAGCGGCGCTTGACCTCTAGGTAAGCATTCATCAGGCGCTCTCTGTAAGCAGCCTCCAGCTGCAGCAGGACATTCTCCTTCTTGGCCTCGATCAGCAGCTCCTGGCCCTGAGCCCTCCACTGGGAGTCCTTCTCATTGGCAATGGCGTCTTCTAGAGCCTTCAC…	645	1
830	24H_new13_D15	24H	C_72H_new21_I21	GTCTCAAAAATAACAAAATTATCGTTAGCTAAAGTTATTTACTTTTGAACAGAATTTTAGGGTCACCCTATTGTGCGTTTATTTTATTTTCGTTTGATACCTAAAGGACGTCACCAGATCACTTTTAAGCTGAATATATCTTGTTTAGTAATAATATGTACATTATTTTGTTATTTTAGAGACATAAATTAAAAAAAAAAATTACATAAAATGTATCGAACTGTTTGTaGATTTATATTCTATTAATGATACAGAACcacGAAAAAAAATATCCGCACTAAAGACCGAATCACCCTGTATAAGTACAGTGTAAACTCTATATAACGAcacTAAAGGGGACTGTACATTTTATGGCGTTATagagaGTAGTCGTTAAATGGAAAGAGAAAAAATCAGAAT…	429	1
831	24H_new13_D16	24H	C_5TH_old01_I05	ATACATTCTGAATTCTGCCCTCCCATTTCTTCTGACTTGTCTTCTTCTTTTGTTCCATTTTCTTAATAGACTTCTTCAATAAAGATGGATCATCTATAACTTTTTCTCCTTCTGCTTTTTGAAGAATATTTTTCCAAGCAGCCTTTTCTTTTAACTCATTAGCTCTCTCAC	171	1
832	24H_new13_D17	24H	C_48H_new18_G10	GTTATAAGTGTGTTTACTGCAATTAAATAAATACATTCATGTGTTACTCGTTGCGCACTATGGATACTAATATATAATAAATTTGGCAGAAGACGAAGATTCTGATGATGAAGACTCAGATGAAGATTAATTTTATTNNNNNNNNNNNNNNATAATATGAAATATGTATTATATTAAATCAAATATTGTTAATTTTTTTAATTTTGTGAACAAGATACGATAATAAACTTTACTTATCGATAATATGTCTTTCATTGTTACACCCTTCACTAGACGGCTCCATAAGACCCATAAGTGCAAGCGAGATAGATATAGAGAAATGATTTATGGCCCTAAGACTCAGTTGTTAATGCTATTAGTATAATCTTTATTGGAATCACATTTCATTTGATAATAAAT…	457	1
833	24H_new13_D18	24H	C_24H_new13_D18	CTAGCGAAGCGACGAGACTAGACAACGTCCACACCGGGTCCTCACTTAGAACTGGTGTACTTGGTGACGGCCTTTGTGCCTTCGCTGACTGCGTGCTTGGCCAGCTCCCCGGGCAGCAACAGCCTCACGGACGTCTGCACCTCCCTGGAGGTTATAGTCGACCTCTTGTTGTAGTGGGCCAGACGAGAAGCTTCGGCGGCGATGCGTTCGAATATGTCGTTCACGAAGGAGTTCATGATGGACATGGCCTTGCTGGAGATGCCGGTGTCTGGGTGGACCTGCTTGAGCACTTTGTAGATGTAGATGGCGTAGCTCTCCTTCCTCTTGTGCTTCTTCTTCTTTTTGTCGGACTTGGAGATGTTCTTTTGCGCCTTGCCGGATTTCTTGGCGGCCTTACCG…	503	1
834	24H_new13_D19	24H	C_48H_old01_F02	TTTTttgTTTTTTTTTTTTTTTTTTTTTTTTTTTTTTTTTTTTAAAAAacCCCCCccaAAAAAaagggttttaaAAAAAAAaattccctgggggggaaaattggaaccCCcaatttccaAaattaaAAAAAaatTtggccaaAAaataaAAAaatTtggggGGgggggGGggttTTTTttcccggatttccccaAaaggggaaAAAAAAagggcCCCccgggggaagGGggaaatttccggGggacaaaaaaagGGGGg	259	0
835	24H_new13_D20	24H	S_24H_new13_D20	GCCGTTGCCGTTATTGGGTTTGAGATCCTCGTGGCTGGGTGCGTCGATTGGTCGGAAGTCATTGTGCTCGCTGATCTTCTGCACCGTTTGGTTCGCCTCGCTCTCAGCTGAACCTAGTTGTGTGGCCGCGAAAGTCTTTGGTTTCGAATCCGTCCAATCGGACGAGCCCTCATTTAAGCCGTCCATTTCGAACAAAGCCTCATGGTCGTCAACTGCCTTTTTGTCGTCCTTTTTGTTTTTGCCCAGCCTGCTCAAGTCCGGCTTTTGCATAGACTTCCCGTCTGCGGTGTATCTTCTCTTCGTGTAGTCAGAGGCTTGTCCATGATCAGGTTCAACAGCAGAGAGTGAGTTTCTCCGCCTCGGCTCATACAGTTCGTCGAACCTCGTGGCCGGTATGGG…	706	1
836	24H_new13_D21	24H	C_24H_new13_D21	TTTTtccTTTTtccTTTTtccTTTTTTTTTTTTTTTTTTTTTTTTTTTTTTTTTTTTTTTTTTTTTTTTTTTTTTTTTTTTTTTTTTTTTTTTTTTTTTTTTTTTTtaaAAAAAAAAaaaatggGGGGGgggggGGGGgaaAAAAAAAAAAAAAAAAAaaagggGCCCCCcccgaaccccccaggGGGGggaAAAAAAAAAAAAAAAAAaagggGGGGGGggccccccCCCCccaaAAAAAAAAAaacaaaAAAAAAAAAaagcccCcccaaaggaaaacccCCCCccgGGGGggggaacccccccctggtaAAAAAAAAAAAAAAAAAAaccCCCCCCCCCccaAAAAAAAAAAAAaggGGGggaAAAAAaggggaAAAaaccCCCCCCcaaAAAAAa…	449	0
837	24H_new13_D22	24H	C_5TH_new01_C17	AATAAGTAAAAATTTAATTACAATTATTTATATCAAGTGTACTTATAAGTTACAAATAATAGGGTGAGTGTTCCAATTAGCAGGTGCTGGGCTTGGTCGGTGATATGCGGCAGATGACGGCCTTCAGGTTGGTCTGAGACTCGTCTTGGAGTGCTTGGTCGAATTTCTCGTTGATGACAACCGTTGGCACGAAGTTCAACGGGCGCTGGACGGTGTCGGTCTTGTCCCCGTAGGACGCCAGCAGCGAGTCGCCTTGCTCGCCGCCGGCACAGCGCTTCAGCTTGTCCGACTCGCCTTGCCGCTTCACTTGCTCCAAGCACGTGTCGAGCGACTTGTCGGGCTGCGCTTGTCCCATGAGGCAGATGACCAGCTCCATCTTCTCCGTGTCCTGGAGGCTGC…	588	1
838	24H_new13_D23	24H	S_24H_new13_D23	CGGCGTATAAGCAAACTTTTATACCATCTGATGGATAATGCAATCCACCAACATCTTTTCTTGAAATGAagcTGCTAaatTTGTaGTTCGATGTCAATGCTGtcAGACATTCTGTACacTTAATTAATcgaAACATTTTCATAATAATATAacCAGCTATATACAATTGTTACTTCTCTAGTGTACTCTGTCATTTGATTATTTCCAATATAGTCATGAGTATCGGGTACATCCAAAATTTTTAAATCATCCTCATCTAAATTATCAGcCTCCATAGATAGTAATATTTCTTTTCTTGAATTAAACTTTCTACATAATGAGTTCTTATTCAATTTTAATATATTTATAGATTCCAAGGGAATACAATTTCCAGATGCTAATTTTTTTATTTCCCCATGG…	637	1
839	24H_new13_D24	24H	C_72H_new21_J03	CGTTAACTTCTCTAGAATAAAGAGTTCTTAGAATAGAAATTACATATGCTTGAATAANNNNNNNNNNNNNNNNNNNNATTAATAATAAAATTTGAATAAAAATTAAAATAATTAGTATGTAATTGTGTATATTTATTCCTGAATTTCCTAATAATGTTAATAATAAATGTCCTGCAATTATGTTAGCAGTTAGTCGAATTGCTAAAGTTCCTGGTCGAATAATATTACTAATTGTTTCAATTAAAACTATAAAAGGTATTAAAATTGGGGGAGTTCCTTGAGGAATTATATGAATAAATATATGTTGGGTATTATTAATTCATCCATAAATTATGAATCTTAATCATAGGGTTAAAGCTAAAGTTAAGGATAAAGTTAAATGGCTAGTACTTGTAAAAA…	559	1
840	24H_new13_E01	24H	C_5TH_new03_H06	CGAAATTTTTTTTTATAAAAAATCTATTTAATAAACTCTGATACACAAGATACAATAAAATAAATTTTCTTTATTATTAATTAATATTTCATTTTATTTCAAATTTCTTCCACAATACTATTCCCCTATAAAATTTTAAATTTTTTCTATTAAAAATACTTTAACCCCCATTATGTATTTTTATATTAAAATTTATTTTATTAATTTTATTTTATTAATTTTTCCCCG	228	1
841	24H_new13_E02	24H	C_48H_new19_A12	CCTAAAGGATCGATAGGCCGTGCTTTCGCAGTCCCTATGCGTACTGAACATCTGGATCAAGCCAGCATTTGCCCTTTTGCTCCACGCGAGGTTTCTGTCCTCGCTGAGCTGGCCTTAGGACACCTGCGTTATTCTTTGACAGATGTACCGCCCCAGTCAAACTCCCCGCCTGGCAGTGTCCTCGAACCGGATCACGCGGGAGTTGTGAGGCGACGAGCGTTGCCGCCACGCCGCCACTCTGCACGCTTGGAACGAAACACCGTACGCCCGCCGATATAATCGACCGCGCACCGCTTCCGCCCAACCGAGTAAGTAATGAAACAATGAAAGTAGTGGTTTTTCAGCGACGACCGCGAACGGTCTCCCACTTATGCTACACCTCTCATGTCTCCTTACAAT…	500	1
842	24H_new13_E03	24H	C_CPP_new10_G22	GGATAACTTACTATAATTTATTACACATTTTTGTAAAAGTTCAATCAACAATACTGGTTAAACCATTAGTTTCAACTATCTTAATAATCTTCTCATAGGAAATCCCCTTT	110	1
843	24H_new13_E04	24H	C_24H_new13_E04	GCATTTTAACATGTAGACATCCGGTAAACCTACCGACAAAGTCGTACCGCCAAGCGATTTAGCGTTCCGGTACGATGTCGTGTAGAAACCGAAAGGAGTGTGGATTTCGTCCTACTCTTAACAAGTTAGCCCGCTTCCATCTTAGATTGCATCAACATTTACCATCAGGTGGGATTGTAGTCAAGGGCTAACTTGGTAAAAAAAGACATCCGGTGATAGTGAAAACACCACAACTAAGAGTAGGTTAAAGTTCTTCCCTTTAGTTGTTGACGCTTTCAGTGTTCCCGATGCGGTTTCACCAACATTAGAGGAGTGTCTTATATACGGGTGCCTAAAAAGGCTTAGTCGATTAAAGTCCGACATAACCTTCTTGCCTCCCCGTGGTGAGATGGTATGGCC…	654	1
844	24H_new13_E05	24H	C_5TH_new01_C01	ACTGTAAACTTTCCAGGTATTTGTATCTCTTCTATGAGCGGCTTTGCTTTTTCTTCACATTTCTTAACATCCCTTATCTGTATTCTATGAGATTGTAAATTTCCAATAGACTTTCTGTTCTTGAGAACTGTGAACTTTTGCATGTCGATTTCAAACTGATATTTATCCTGTAAACCTTCAAAGACCACAGTTAAGAAAAACGTTTGGAACAAGTCATCCTTTTCAATTTTTGAAAAGAATTCTGGATTAATTGCCACATCGTAAACGGTTGTCGGTGCACCAGATTTGTCTTGCTCCGTTCTACCCTCACCAATGCTCATGGGCACTCTGTAGCTTGATGGATCTTCAGAATTGAGGATATGCATCAATTCAGCATTGCTGATGTCAACTGGACACNNN…	754	1
845	24H_new13_E06	24H	C_24H_new13_E06	CTTTTTGTTTGCGAAATGCATTTATTTATTCAAGTATGAAGGATAAATTTTTGATTTATGCAATTGAAATAAACTTGCTTGATTTCTTAAAAACAATTGAATACATATTTTGTTGTAATAAAATAAAAACAAAAGAGAGAATAGATACACAACATCCTCCTGCTAACAAAGCTAGTTATTGCATTCCTGTTGTATTAGGGAATGTTGTAGAATGTATACTGTTTCATTCAGCTGAAGCCATAGCACGCGCCTGCGCTCTCACTCTCTTGTCATATTCTAGCCGGTTTTGACAATAGATGGTGTACGCCTCAGCCTGTGCCGGATCCTTCACATTTGGTTCGTTAAGAAGATCTTGAATGCCAAGGAGGATCTGTTTGATTGTGATAGCGGGACGCCAGT…	726	1
846	24H_new13_E07	24H	C_5TH_old01_A18	cACCTTTGTATCTGGTTCTTTATTATTGTCAGGATCTTCACCACCTTCAGGGGATCTTCTTACACTGGAATCTCCGGCCCAAAGTGGATAAGCAGAATGCATGTGAATATTTTGATCGCTGTGAAGCATTGAGAGACCGTCGCTACTTTCTTCANNNNNNNNNNNNNNTGTAGCTTGGTTTGAGAACATGTTAGATAGTGGGTCATCCTTATTTGATATTGCAATTTCTGCACCCACTGCTTCGGCAGGTCTAAAAGGTGGGTTATCCAATTCTAGGTCATCTTCGTCTATTATCACTTTAGGATTCAAGGTTGTATTATCCTCATCGCTATCGGACTCATAGTTAACCTCCTGGTGGGTATGAGCAATAGGTCCGAGGTCTTCCAGGAAGCTGCTGTC…	710	1
847	24H_new13_E08	24H	C_48H_new16_D16	AgaaAAACATGTTTTGTGTTTTATTTAAAATCATAAATAATTATCTATATTGCCTATGCATTTATTAAACTTATACACAATAATTTTCAAGTTTATATTCATTCAACAAAATAATTCATTTAACTAACTGCTTGATGGTTGATAAGACATCATTTGAAGATAGGTTTGTAAGTGCGGCACTTTTCTCGCTACCTTTGTCATATCGAGCCCAAACACGAGGTTGGATGCCACTGCATTCGCGAATTAGCATGGGAAAGTCGGGGTTCTCTTTTTTTAGTGACACATAGTACTTCTGTATAAACTCTCTCACACCGGCCGACTGGGAACTGGTTTGGCATAAGTGGATACGCAGCTCCTTGAGCGCTCCGGAAAAACGAACGGTCATTTTCTCTTTATTTA…	447	1
848	24H_new13_E10	24H	C_24H_new13_E10	TTTTTTCGACTCAACGCGTTTATTGAATCATTTTTCTTAATAACTCTTATCTAGTGTTCACTTCTTGGCGGTGACGGCGGCCTCGTCCTCGCGCGCGAAGGTCTGCAGCAGTTCCTCCTTCTTGGCGGcgaTGCGCTCCTCGCGGCGCTTGCGGGCTTCCTTCACCCTGTTACGGCGGGCCTCGGCCTGGTCACTTAACATCTTAGTCCTGGCCTTCTCAGCCTTCTTCCTGTGGATGTACTCCATCAGGACACGCTTGTTCTTGAACACATTACCCTTCGCCTTCATGTACAGGGCgtgGTACagacgCCTGTCAATCTTTTTGGCTGTGCGGTATTTGAGCagaAGTTTTCTGAGTACCCTTTGCCTTTGTACCCATAGTTCTTTTTGAGGCATCCT…	687	1
849	24H_new13_E11	24H	C_24H_old01_N10	aaTCTTCACCCTTGGTCTTCTTTCTTTATCTCCGCCCTTGGTCTTCTTTCTTCATCCTCGCCGTCGCACTCCGTTGTCGCCCTCGGTCTTCTTTCTTCATCTTCGCCCtaggccTTCTTTCTttaTCTTcgcccgtggtcttgttTcatcNNNNNNNNNNNNNNACtccgttggNgttctcgagatTCTTTCTTCATCTTCACCCTAGGTCTTCTTTCTTCATCTTCACCCTTGGTCTTCTTTCTTCATCTTCGCCCTCGGTCTTcttTCttCATCTTCacactTGGTCTTCTTTCTTTATCTCCGCCCTTGGTCTTCTTTCTTCATCTTCGCCCTTGGTCTTCTTTCTTCATCGTCGCAGTCGCTCTTCGTCTTCGCCCTAGGTCTTCTTTCTTCATC…	525	1
850	24H_new13_E12	24H	C_24H_new14_A01	AGTAATACCCATATATAGCCACAGATTTAGCGGACTTACATATAGATTGGTGGCGGTTTAGACCGACCCGTCACCACAATCGGTTTACCGTGTAGCATGGACTCTCC	107	1
851	24H_new13_E13	24H	S_24H_new13_E13	GTCCAATAATCATTTTTATTAACTTGTTCCTAAATTAATGACAATAAATTTCATTACAATTAGATATGGCTAATATATTTTAAATAACATTTTATAAAAAAATAATAATAATTTAAGTGAATTCAGGTATTATACGAAATGTATTTTCTACCTTCATTTTGAATTTGTTTGTTGTTAAACATTGCACATCTAGTTTGGCTTTTGTATAGTATAGTATAACCACAGATCTTAGAACGGTAAAGCTATATATAACTAAGTGCACTAAGTGCACGGGTTATATATAACTAAGTTTCCATTAGTTCTTCGCTTCAGCAACACTGGAGCCGTCCTGCAGGTTGGTGCGAACGTTGGTGCGCGCCTGCCGCGCTGCTGACGGACTCTTCACATGCAGCACTGACT…	604	1
852	24H_new13_E14	24H	C_5TH_new01_C05	CCGCCTTCTTTAGTGTCCTTGCTCTCACTAGCGCTTAAAGCTTTGCTTTCATTTTTTTCATCTCCACTCTTGCTCGATTTCTCTGCGTCTTTCTTCTTTGATTTCCCTTTTAACTCTTGTTCACTTACTGGTACCTTCTTAGCCCTATGGAAGAGTTTGTGCAAAAGCATTTTGTGTAAGTAGTCGGTGACGTCATGGCGCGTCGAGAATATCGGGTTCTTCCCCGTCGCCCATTTTGATGTGAGGAGCGCGTCCACTGCCTTTGTACCTGTAAAATACTCTACATGGTGATTAAGGAACTTTGTCTTCTTGGTGGGGACGTTTGCTTTCAGCCACTTTGCTACCGCGTACTCCTCGCTAGTCGGCTTTTCCGACTCCGCTGGTTCACCGAACTCAAAA…	488	1
853	24H_new13_E15	24H	S_24H_new13_E15	CTTTTTGTTCTCGGAAGTCTGAAAGTCAAGATAGTTTTAaaaataAAAACTTGTCTTGTTGGATGTTTGTAAGACAATTCAATACTTGAAGTTTAAAGTCAACTGAAGCAGGTTATCACTATCGGCAATAATTATTAAACTGACTAGATTACTGAAGTAAGTTAAAAATACTTTACACGTACTCCGCAATTCAATGTNNNNNNNNNNNNNNNNNNNTTCAATCGCGTTTGCGCTTTGCTAATACTTCAAGTACTATACGTACAGTGTACATTTCATCGATATCCCAAACTAAACCTCGACGTGCGCGACGATGGCGAC	318	1
854	24H_new13_E16	24H	C_5TH_old01_I07	CTTTTtcgTATAACAATATCTAATTTTTATTTAATTTGTCAGTGGATACAATTACTGTAAGCAATCAAAGTATTCTAAAAACAAACACTATACTTTTGTTACAACACTAAAGGTTCTACTGGATATTTTCAATTACTCTTAAAAAAAGGAAGCAAACACAAGTAATAGAATACAGCTATAATGTAAATACACAGATTTACCAAAATTTTTGTTCTTACAAATAaaaTtTCAATTTTTAAATCATCATGAAGCAATTATTTGCTTTTCaaagatcTagagtATCagTTTTCTTTTTATGCTgtcCTTc	307	1
855	24H_new13_E17	24H	C_CPP_new10_E16	cggatatatACTtgaatgtcaataGAAtgttacagagaaattcTtaaagagaattgCTTccActgaaagctcagttgagttgtatAATTAtattaAAcgatacatttAtGgtgaaccattaCTATCtaacgAATAttacTtacgattataataTTGACACAttagatctgagaAaCcaccaaaggtaATgAaTcaagacNNNNNNNNNNNNNNNNNNNNNNNNNNNNNNNNNNNNNNNNNNNNNNNNNNNNNNNNcgCGATTCAGTGCTGGGCTGATTCGCGTTCGCTCGCCGCTACTAACGAAATCCTGGTTAGTTTCTTTTCCTCCGCTTACTAATATGCTTAAATTCGGCGGGTGATCCTCCCTGATCTGAGGCCAAC	381	1
856	24H_new13_E18	24H	S_24H_new13_E18	GCTTTTAACTTTTTTAATAGGGATAACTTATATAATATGATGATTGAGACATTCCTGTCGAGGAACGCTCTCTAGTGACAAAAAGATGAAACCATTCATAAATGGAAAATCACATTTTATCACCTGCTCAATAAATACAGTCAACAGTAAGCATAATCTTAAACAATT	168	1
857	24H_new13_E19	24H	C_5TH_new04_G17	CTAACTTAAACATAATTTTATGCAGCAGGATCGTCACCCTTGGTTGCTCTTGTGTATATCACCTGGCCGTGATGTTGGACTGCCTGTTTGATTAATCCTTTATCTCTAAGTTCAATGAGTGCTCTCCTTGCAAGGGATCCACGGACCTTCAACCTTTCAGAGACAACAGCAGGTGTGATCAACTTGTACTGTGGCACCTCCTTGTATAGCTTATCATATGTAGGCTTGTCAAACAACACTTGGTTGTTGAGCTTGTCACGAACTTTTCCTTTGGACCACTTCTTCTTTTTAGCTTTGCCACCGCTGGAACCCTCCTTCTTCTTTTGGGTCTTCTGGGGCTGTTTCGCCGAAGACTTGGTGTCCTTTTTGGGCGGCATCTTGAAATTGAAAAGAAGC	396	1
858	24H_new13_E20	24H	C_CPP_new07_A14	CCTTTTTTTAGCATTTATTATTTATACTTAGAACCTAAGCTTCTGGAAGAACCATTTGTTCTTTCCGCTCTTGTATCTCTCTTCAAAGCGCACTCTTGTGTTGAAACGCAACTTCTTGGCCTTGGCGGGGTCCTTAAGGTCCTTTGCGCTGAACTTTTCAAAACTGAAGTCAACTGAGTAACGAGTAGGCATAAGGTGGTTGTAGTTTACTACCTTAACGAAGGGCTTTATCTTGGATCGCTTGTGAATTTTGTTTTTGCCCATCCGCTTGTTCACTTTACGGGGATACCTGTCGATCCCGGCCACGAAAGCATGTCCGTAGGGCTTGTCTGAGGTTCCTTCATCGTAATTTTTGACTACGATGGCTTTACGCCCTGCGTACCGGCCGCTTAGGACCAG…	483	1
859	24H_new13_E21	24H	C_48H_new18_A14	GCGTACTCCATTGTGGTTGGATCATCTTCGCTTGTTAATCTTCTCAATTTCTCTTTTCGAAGCTTCTTTAGCTTCTTCCTATCTCGATGTCTTTCTTCTTCATTCAAGTTGTCCGCGTGGCTCTGTAACGTTGGATTTGGTTGTGGTTCAGTTTTTACTTCGTTGCTCGTAGATGGAGTTGCCTTCTTATCTTCTGTAACACTTGTATTTCTTCTTCGCTTGCCGAGCGTGAATAACGTGTTTTCGTATTCAACAACTGGATAGTTTGGCTCCAAAAATCTGATATCCTCAATGGCTATCCTCCCCGAGTCCCCGTCATCAAACTCCACGGCAACGAACTTGTCATCGTGCGGGTCTGGCGACGACACGGCGACGGTGCCGGGGTACAAGCACCGGTAC…	664	1
860	24H_new13_E22	24H	S_24H_new13_E22	GGGCCAAGTTGAGATCAGATAATACTTTGGTAATAGCAGCAGTTAAAGTTGTCTTCCCATGATCAACATGACCGATGGTGCCAACATTGCAATGTGGTTTATTTCTCTCAAAGATCTGCTTTTCAGCATAATTCCGCCTCAAAATGATACTTAATGGTGTCAGTGTTGGCAGACTGGTGCATTTTATGTGAGAACACTGGCTTTGCTTTAGTACTAACTTCAGAGCTGGGTTAACCAAACTTTTAGCAAATGATATAGTCGCCATTTTACCGAGCAACCACAGCTAGTGCCGGTATGAATTAAATATTGATTTTGATTATTCTTACGATACAACTGAAATGTAATTGCTTCGATACAATAATTACAAAATTGTTAAAGTAATTACCACACCGAAATTAC…	436	1
861	24H_new13_E23	24H	S_24H_new13_E23	CGGACTATAAAAAATCTTTTATTCAATAAAAATCACTGCGGTATTGTGTAACGTCGGCACAGACCGACTGTCGCGCACACGATCTGACAATTACAGGTAACAATTACTTTATATCATAGTACA	123	1
862	24H_new13_E24	24H	S_24H_new13_E24	GCTGTGTGGCATGGGTTCGAAATAAACGCATTTTTCTTTCTTTCTTTCGTATATAAATAAAAAAACTACAAACATGTTTCAGTGAGTCAATATATCTTGCAATAAAGCTAGGTTATTTGCTATCTCAGTGTCTGACAGGATGAAATGTACCGAACCTGTGATATAAAAATAATATATCTATAAGCATACTATTCTCTCT	199	1
863	24H_new13_F01	24H	C_24H_new13_D18	GGACTTGGAGATGTTCTTTTGCGCCTTGCCGGATTTCTTGGCGGCCTTACCGCTAGTCTTGGGTGGCATGTTGCACGCAACGAACGATTAAAAACACACTTGAATACTGTAGTACTGCGAGCGCGACTGTCTCGTAGTCAGTTAGCGAGAAAAGTGATC	159	1
864	24H_new13_F02	24H	C_24H_old01_D15	GGATATTTATAATTTTTATTATTTAAAAACAAACTATTGTAATACAATCTTGTGTTCAGGACAAATGCAACAAATAGAGCCTCATACATGATATTCAATAAATATTATAAAATATTAATTTGTAGCAAATAAAATAATATTACATATTTTAAATATGAATATCTTATACATATAAAACAAGAATTATTTTACATAATACATAGCAAAGACATTATACAGTATAATAATTCCATATTTATTTACACCATGTTGAGAAAATCTGATAGATTTTTGGAACTAAGTGTTTTTATGGTCAAAAGTAAGTCTTAAGTTAAAAGTAGAGTGAAGTAGCAGAATTGGTCAGGCAACAAAAAAGAATTAAACAGGATCCTGAGTGCAGATTTTTTTCATACCCTTTTT…	747	1
865	24H_new13_F04	24H	C_24H_new13_F04	TTTTTTCGTGGTTGTTGAAATCATTTCTTATTCCATTATTGAAGTCACCTCTGGGCCTGAAATTTTTGTTACCCATGCCATTTCTTGGTTGAAAGTTTTTGGGCCCACCGAAATCATGCATGCCATTAagaAATGGCATCTTACCGAATTGTTCATTTCGATCTaaacaAGGTCTGAAGCTGTGAACAAAGCATACCACAATATAAAATATAACAATTTGAAAACATGCAGTCAATATGTATTATAAACAATGCAATAAGGCTTAAGGATTGGGATTCagaATGATTTATAATGGAATAGATATCTGGAATTCTTTTAAATAAAACAGTTTATTCTGATTATGCATTCTCGCCTCATTGTTCACATTATagaAATGTATGATTTATTTAATGA	393	1
866	24H_new13_F05	24H	C_5TH_new06_F10	ACTATTCCCCTATAAAATTTTAAATTTTTTCTATTAAAAATACTTTAACCCCCATTATGTATTTTTATATTAAAATTTATTTTATTAATTTTATTTTATTAATTTTTCCCC	111	1
867	24H_new13_F06	24H	C_24H_new13_F06	ATTTTTGGAAAGTCCTTTATTTTTAGAGATACAGTTTTAATTTGTTCATAATTAATCGTGAAAAAAATACGAAATATAATGGTATTCAAATATATTTCAAATCCAAACTCTAGTGTATCTTTTTGTACACAAGTATTTAAATTGGTCATACTTTTAAATGTGCAACATTTAAGTTTAGTTCACTTTTCGGACTAGAAATAAAGCCAGGTTAAGTTATTGTACATCAATAGGAGGACTTGAAGAGATGACACATCTTGCTCCAGAGATTACTTATAACTTTTGAGTATAATATAAAAAAGAATATTATTTGAAATTAATGATTCAAAATGAAAACTAATCCTTAAAAAATGAAAGTGCGGGGAATATTAAAAATTCAACCATATAGAGCCTTTAGTTTAT…	740	1
868	24H_new13_F07	24H	C_5TH_new01_D16	CTACAAATCATTTTATTATTAGATAGACACAGTTCCCATCGCTTATCAGAAACAATGTACAAAGCTATAGTAGTAATATCAAATATAAACAATATGCACCCTTCGATTACTGTAAGCCTTGTATTGGGGATACAGGATTATAATTGAGCGCTTCTAGTTTCTGCAGACAAGAGATAGTATTGAACAGAATGCAAATGTTTATTATTCACTACACAAGGTTACAGGCAGCACAATGAAAAGGGAAGCATAGCGAACGACAGTTCTCACACGATGGTTCCAGTGCGACTAGAGATTTTCAATTCAAATTGTCACATGCATCTTGGGTTACAGTGTCTTTCAATTCGTAACAAGCCCTTACACAAATGCCTATTTGTAATTACATATATATAGTTACAGTAA…	657	1
869	24H_new13_F08	24H	C_48H_new19_A12	CCTCTACGGACTATTCCGAGCCCCGACATCGAACTGAGGTGAATTCGAAACTCCGACGCCGTGGTGCACGTGTTAAGACCGCTCGCACCGATCGTCGCGTTCCAAATGGGCTTCGACGTCGCACCTTACGAATAAAGCGCGACTAGTAAAGTCACATTGTTTAGAGCCTCCCGACTCTCGGGGCTCCACAGTGAGCATATCCTTGCCGGATTCGGCTAGGCTGGCTTCGGCCTTAGAGGCGTTCAGGCATAATCCCGCGGATGGTAGCTTCGCACCACCGGCCGCTCGGCCGAGTGCATGAACCAAATGTCCGAAACTGCGGTTCCTCTCGTACTGAGCAGTATTACTATCGCATCGACATAGCCATCAGTAGGGTAAAACTAACCTGTCTCACGACGG…	419	1
870	24H_new13_F09	24H	S_24H_new13_F09	TTTTTTCGTGAACATCCAAATATACAGACTTTCTAATAAATAAGATACACAGTTTGTTGATTTGTTAGTCagaAAAGATTTGTTGATGTCCTTTGATATAAATATATGTCTCCATAATAGGTGTAGTTCTATCTGTACCCCTGATTAAAACAATACTACGAAACGATGATCGGTTGAGTAGTTATTTACAAAGTAAATCTCGACTAGTTTTATTTATATATTTTTTTTCGTTTGATTTAAAAGTTATTTTTCACCTAACCAATACCGGTACCGCTTGTagaTTGCACCACAAGACGAAAACCCATTCAACAGCCGTTAGGTACGCTTCAGCGCTTGTAGTTAACAAGCATGATTTTCTTTCCATCGCcacGTATAAACTGagaGGCATagaTGTGGAGG…	502	1
871	24H_new13_F10	24H	S_24H_new13_F10	CCCAAAGATCTTATTTAAATTAAATCTATAATTAATTAGACAATATAGTATGTAGTACTACAAAATAAAGACCCCCATAATTATTAATAATAATTAATGGCAATTCATGTCTAGAAACTAAGTGATGCTAATAAAATCAATTTTTCTTATACAATTGTAAATATTTCAACAATAACAAATTCTTTATAGTTGACATCATGTTAATTATTTTAATGTAACTTTAAAGGGTTTGTACATTTTCACTTATATCATTGTTATCAAGTCTTATTTAACTTAGCATTGCTTTGTAAGTATATAACGCGTTTTGATGATTTGCATGTATTGAAACACTCGCAGGATTAATTTGAAATAAATTTATACATTACTTTATGGAGGAAATCATTGTGACAAGTTGTAAAC…	700	1
872	24H_new13_F12	24H	C_48H_new19_A12	ACTTTTGCTTCGCAATGATAGGAAGAGCCGATATCGAAGGATCAAAAAGCAACGTCGCTGTGAACGCTTGGCCGCCACAAGCCAGTTATCCCTGTGGTAACTTTTCTGGCACCTCTTGCTAAAAACTCTTTATACTAAAGGATCGATAGGCCGTGCTTTCGCAGTCCCTATGCGTACTGAACATCTGGATCAGGCCAGCATTTGCCCTTTTGCTCCACGCGAGG	224	1
873	24H_new13_F13	24H	C_24H_new13_D18	CCGCCTTGCCGGATTTCTTGGCGGCCTTACCGCTAGTCTTGGGTGGCATGTTGCACGCAACGAACGATTAAAAACACACTTGAATACTGTAGTACTGCGAGCGCGACTGTCTCGTAGTCCC	121	1
874	24H_new13_F14	24H	C_48H_new17_I20	GCAAAACATGGTTCATTTATTAAACAACATGCCTCTAAAAATATGTCGAGTACAAAATGGCTTACCAAAATATTCGCTTTCTTAAAATTAGATCTTATTGTTAAAGTCTGAATTCCAACGAAGCCTCCTTTCAGATTAGACCGAGAGAATTTAAAGACTAGTTTTGGTCTAACCATAACTATGAGGAATATTGCATTGTCAAAATAAAATAGACCTAACCACAATAATTTTAAAGCACAAATTCTTCTAAAAAAAATCAGCAGTACAGTGTTAGCGACGCAAATTATGTTTAAGAAAGAAATCCTGACCTTATTCATTGTACCTATTTAATAAAATAAACTGGCCGGGCAACTGTCAGTATTGACAGATATTTAAACCACCCAGTTCGTTACGAATTAT…	671	1
875	24H_new13_F16	24H	C_24H_new12_G06	GGTTTATTATTATTATCTTTAAGGAAATAAAAAATAATAAATAATTTAAAGAAATAGGTAAATATCTTTTTCAACATAAATATATTAATTTATCATAACGATATCGAGGTAAAGTCCCTCGAACTCACACAAATAAAAAAGAAATTATAATTATTTTTAAATAAAATATTAATCTTAAATCATATCCTCCTATATAAATAATAGTAAATAATAAACTTATAAATAAAATTCTTGAATATTCAGCTAAAAAAATTAAAGCAAATCCCCCTCTTCTATACTCAGTATTAAACCCTGAAACTAATTCTCTTTCCCCcTNNNNNNNNNNNNNNGGAGTCCGATTAACTTCAGCTATTAatgAagataaaaaaCATATTcttaaaggAATTATTATAAATAAAA…	444	1
876	24H_new13_F17	24H	S_24H_new13_F17	CTTTTTGTGGTTAGTATTGCTGTATTCATCCAAAAAAATGACAGTCTCGAAAATAGACCAACTATTACAGCTACATGTATTCCCAAAATAACATACAATATAGTAAAATGTATATAGACAGTAGATAATCAAATTACATAAAAAAGATGTAACATTTGTAGTTTTGTACAATCACTTACGCTTACACTTGAATACTGAAAACTATTTCAATATAAACACCATTTTTTTGGCATTTTGTCAAGACAAAAAATTCAATCTTTAAGCAATGTCGCAATGCAATGCTAAAAATTGTAACGATATTATAAACAGCTATGTTATTAAACAAACACAAATATTATCCATAAAGTTTATATAGCAAATAATATTGTGTCTTTAATGTTATTGTGTGTGTGGCGGCAA…	681	1
877	24H_new13_F18	24H	C_24H_old01_A22	GCTTCTTTTATTTCCGATTAAAAACTAAAGTATGTCGTTCGTTACAACTGAACCGAAGATAAAATCCTCGCTTCTGTGATGGCACTTAGTAGGGGTGGAGTCCATAGGCACCCGTCAGGATAGGAGTCGGTACACCCACATGGGAGATTCTCGCAATAGGGGATGAGTAGATGACGGGAGATGCGTAGCGGGTTATGATCGGGGAAGAAATCACAGGCGAAGTGAGGATGCCAACGGAGCGTTTCTGGATCTGATGGGATTCCTCCAGGGCTTTAGCTTCCAGATGAGCGGCGCGCGCGGCGGCTACCTCAGGAGTTTCAGTTGGCGCAACCGGTAAACCAGCTTCAGGGGCCGCAGGGCTTTCAGGTGCAGGCTCCGCTTGAGATGGGATAGCGATGG…	665	1
878	24H_new13_F19	24H	C_5TH_new01_H19	CCTTACCTTTACTTTCATCTTTTTTTAGATCTTTCTTCTGAATCTTTCCATAGCTACTCAAGAGATGTCCTACATCATTGTTTGCACTTTTCTTTTTTTTCTTGCTACCTGTAGTCAGCATACTTTTGGATAACATCAATTNNNNNNNNNNNNNNNNNTTCTGTTTCTCCTGTTTCCTTCTCTTCATGAGCTCTTTGTAATTTTCATACTGTCGCTTTGGTGGTTTAGCACCTAGACTCACAAGCAGAGCTATTTTGGCTTGCTCTTTTTTTGTTGTATCAAAACCCGACATTCCAAATTTAACGATTTCGTGACGTATCTTTTTCAAATCCAAGTCGCTCTTGGATGATAGGGTTTGTTTTGATTCAACTGTACTCTCTTCTTCCACATGTTTCTTCT…	601	1
879	24H_new13_F20	24H	C_5TH_new01_P08	TTTTTTTAATCATTCAAGGCTTTTATTTGTAAACCTTTCAAGCTTCTGCTTGCAATCTTTTGATGAATGATTCTTTCTTTTGCTTGATCCTATTCTTCCTCTCAGCCAGCGTCAGCTTGCGTTTGCTCCAGCGTTTCTGCTTGGCCGGATCCTTCTTTTCTTCCTTCTTCTTgtgagaTGGATCTGCACGGATTGCTTCgtgGGCCTTCTTGTATAAAGTTTCAACTGAATCAGCAGCAACACCTAATTTGATGTATTTGCCAAACTGTCTCTTGAATGAGTCTTCATCTTCTTG	295	1
880	24H_new13_F21	24H	C_5TH_new06_K16	GTTTTACCTTATATTAAAGTGAAAAAATCACACTGAAAATTCTCAAGTATTTAGAAATTTATCTGTAACCTTAGAGTAGTTTAAACTATTTATTTTTAATTTATACTATAAAGCAATCCATGTCTTAATCATTTAGGTATTTTAGTAACAATCAAAGAAATTCTGTAGAAAAAGACGACTCGTAAATCTGCAGTTGCTGGTCTATTTACAACAGATAATATAATTATTGTATCTGTCTTTTTTTATTGAACCTAAACAATTAAGCATTGGTTTTGTTGAAGGAATGTAAACTGAATTTATTCTTTCATTTCTCCTTCTTCGTCTTCTTCTTCGGCTCCTCTTACATAAAGGACATTGTTGCATCTGATTAAAACTTCACTGAGATTACCTGTACAAGAA…	678	1
881	24H_new13_F22	24H	C_5TH_new01_D17	ACTTTTCTAACTCTTTATTGCATTCCTAAAGACATTCTTTTCTATCTTATCTTAAATCATAATACCTGAATAATAATAATGAAATAGTTGAAGCCATAAAAGGTGTTTTTGTTTAATATATTTTAATAAATTATCTTGATGCTTGAGGTGCAGGTTCGGGATTGGTCACACCAGATATCATAACAAAAATAGCTATGGGCACAATGTACATCCAATATTTAGCTAAAAAGGATCTATTGTCTTTTAAATCACCCTTTTCTCTTGCCTCTCTCTCCCTATCCAACTTCTGTATATATGAAGCAGTGTCTGGGACAGGAGCGAGATCCACATGACGAACATAGAAATTTGAATTAATGGGATACTCTCCTTTGTGGTACTGCAAGCTTTGATTTTGGGATA…	684	1
882	24H_new13_F23	24H	C_24H_new13_F23	TTTTTATCGTTTACTCATAATTTTAATTCTCAACAATGTACACAGAATAGCAATTTACAGCAGAAATTACGCCCGTTTAATGTTTCACTGTTCAAGTAGTTATACTATGGTATACACCAATGAGAAGTATGTAGAGCAAGTAGTGATGGCAGGAGAAATGGCCGGTTAGTCGTATCTCGATTGGTGTTCGTTAGGATCAGGGGCGGTATACACATCAGCTACAGCGAAAGGAGCACATTACTTCTTGATGAACTGAGCGTAGCCCAGAGGTCCAGAGACGTAGGGGGTCGAGAAGGCAGCCGCCGCGTAAGGTGAAGCCACGTAGGGAGCGACGTAGGAAGAGGAAGCGACGTAGGGAGTAGGAGCTGCGTAGGTCGATGGCACGACGAAAGGAGCAGa…	551	1
883	24H_new13_F24	24H	C_24H_new12_E05	CGATTACTTGCCCCGTGTATATGACATCTGCCTTCGTTGTGGAGGGCGTAGGTTCGAATCCGGATCGCCGCATGCACCTCCAACTTTTTAATTATGTTCAATATAAGTAGTAAAAATATCACGTGTCTCAAACGGTGAAGGAAAAACATCGTGAGGAACCTGAACACCTGAGAATTTTCTTAGCCCTCTACGTTTGTGAAAACTTCCAATCCGCATTGGGCTAGCGTTGGGCAATCCCTCTTATTCAGAGAGGAGACTCATGCTCAAGAGTGAGCCGAATAT	282	1
884	24H_new13_G01	24H	C_24H_new13_G01	CAGCGATTAAGGTTTTATTACGAGTACCGCAGCTACTTGCAGAAAGCTAATTTCTTGCGTCACATAATCATGAAGAAAAGGAAACTGCATTTTAACCATTAAAAGTATTTACGTTATCTTAATGCACAGAGTACTTATTAAGAATTATACTCACACTTGCTATGTAATTATATTATTATTAAGAATCATGTGTTTTGCATCTAAAAATGTATTTTATTCCCAATTTTAAGTACATAATAAATGATCTTAATGAGAAAAAAGTAGCTGGTTTATTTTATTTATACAGTACTGGGTCCTCTGGGCTTTTTAGGTATGTATCCTATCCTATTCTGTATTTCTTCAACAGGTTTAGGCGCTCCAGTACATACAAATAAATGATTAGGTGTTTCTTCCCGCATT…	578	1
885	24H_new13_G02	24H	S_24H_new13_G02	GTTAAGAATTCATTTTAATAACATACATTATTGTTTATTCAGTTTGCAATAACAATCACACAATGTTATTTAGGACATTTATTGTGATGTGCGATGAGCAAAATATCAATGGCCTCATTGAAATGAGCTTATTTCCATGTTTTACCTTATTTCTATATATTATTAGGAGTTGAGATTCTTAAAATGTAATTTATTTATTCCAACAAAAGTAGCTGAAAATTGTAGAAATTCTGTCCATTTACACATGATGCCTCTTTTTGTGGGTGAAAGTTTTTTCGTGAGTCAACCTCGTAATCATATCGAGAGCCCACTTGGGCTGGTCTCCAGGGACCATGTGGCCGGCATTCCTCACCATGATTTCCACCAGCTTCCCTCCTTGCTTCACATACCCAGCCAGTT…	727	1
886	24H_new13_G03	24H	C_48H_new18_C02	TTTTCAGTTATATAAGTTAATTTATTATGAATAAACAATGCACAGAAGTAAATGCAATTTTTTTAGTTGCAATGCTAGATCATAGTTTAAATTTTTTACAACATAATTGGAATGACCTCAAACTTTATAAATGTTATATACTGACTGGGAAGGTTTGCTTCGGAGGACATTACACATAACTTAAAATATTGCGTTTTATTACATAAATATTACAGTATCTTAAGAAAGCTGGCCACAGTCAGCGATGACAATCTTCTTGGATGGCTTGCCAGACTGGGAGCCCAGGGCTTCCACTTGTTTCACAACATCCATGCCTTCTACCACATTGCCAAACACGACGTGTCTGCCGTCCAACCAGGAAGTCTTGACAGTGGTTACAAAGAATTGAGAGCCGTTAGT…	737	1
887	24H_new13_G04	24H	S_24H_new13_G04	ACAGTACTTCCATAATTAAAATACTATGTGAATATTATATTCCACTAAAATACATACTTTTAATGATAGATAGATTCAAAATTAAATAATTCACAGGATGAAACATCCTTTTAAATCCCATATTGTCACTATAAAAAGGTCAATGACCTTTTTAGGGAAAATTGGTCGCAAACACTTATAATCACTGTAACCCTTGAAATGCAGTTTGGGGTACTTTTCACTGTTAACCCTTCAAATGTACTATGGGGTACTTTTCACTTTGTCACATCACTGCACTATTTGTATGGTTTTGCACACTTAATATCACAGTGGAAGCCCTTTTTGACCCCTGGGTCTACATGTGCAGCGAGGATGGCACCGTGTCCCGGGTGCCGGGTTCGATTCCCGGCTACAGCAGCG…	676	1
888	24H_new13_G05	24H	C_5TH_new04_G17	ATTATTTTAGTTTTATTTTATAACTTAAACATAATTTTATGCAGCAGGATCGTCACCCTTGGTTGCTCTTGTGTATATCACCTGGCCGTGATGTTGGACTTCCTGTTTGATTAATCCTTTATCTCTAAGTTCAATGAGTGCTCTCCTTGCAAGGGATCCACGGACCTTCAACCTTTCAGAGACAACAGCAGGTGTGATCAACTTGTACTGTGGCACCTCCTTGTATAGCTTATCATATGTAGGCTTGTCAAACAACACTTGGTTGTTGAGCTTGTCACGAACTTTTCCTTTGGACCACTTCTTCTTTTTAGCTTTGCCACCGCTGGAACCCTCCTTCTTCTTTTGGGTCTTCTGGGGCTGTTTCGCCGAAGACTTGGTGTCCTTTTTGGGCGGCATCTT…	412	1
889	24H_new13_G06	24H	C_5TH_new06_F10	CACAATACTATTCCCCTATAAAATTTTAAATTTTTTCTATTAAAAATACTTTAACCCCCATTATGTATTTTTATATTAAAATTTATTTTATTAATTTTATTTTATTAATTTTTCCCC	117	1
890	24H_new13_G07	24H	C_5TH_new02_A04	GACAAATAAATTAAAATCTTCAAAATAAGAATGGCATAATAAATAATTACAATTCTTATTAGCGAAGTCACAATTAAAAGAAACACAAACGATACAGAATAACATAACAAAGTCGTTCTCTATTACAATACTTCGATTAATACAATCATTAATTATTATTATAGTTATTACGATATTCAAATTATAAATGTTCTAATGTAAAATATTTATTTAATACAATCACATAATGTTATCGATGGAAATGCCAATCTGTAATACCACATAGTAAATGCTTATTATCAATCAATTGGTTAAATTGAAAAGATGTTTTTACAATTTAGCAGATAATAATTTAAGAGCTACTAAATTGCCAAATTTATATAATACATAGGTGTAGTTATATTAAAAAAGTGACGTCAC…	656	1
891	24H_new13_G08	24H	C_24H_new13_G08	GCTTCCTCATCATCATCCTTGAGGAAGATACCAATGTTTTTGATCTTCTTCTTGGACTGTGTGAGGAGTGACGCAGGCTGTTCTTCATTCACTAACACTGTGTCACCAATGAATAGTGCATATGTTTTGCCTTCTTTATCTGTTGCAGCACTGTTAGTCAAGTTGGATAAACCTATGTTTATGTTAAAGACCATGCCTTTCTTTGCCACTATGGAAGTTTTGGGGCCAATCACTATGGAGCTTTCTCGGAACTCTATACCCATAGCAAAACCAAAGCTTTTTGTGAGATTGTCAACGAGTTCAGGTTTTTCCTTCTTAGCTAATTCCAATCCAGCTTCATACACCGCCGACAACTTGACACCTGCCACAAGACGTTTGAATATTTCCTCCTCTAAATTC…	754	1
892	24H_new13_G09	24H	S_24H_new13_G09	CGATTACTTTTGCAACATCGCTACCTACTCTAACAACCCAGATTCATGTTAATTTTTTGCTAACTCGTAACAAAACAAAAAAATAACCCAAAATATATCAAGTTCGCAATATTTAAGAAACCAGCGTGGGCGGCGCTCGAGCTGCCATGGGCGGACGGAAGTGAGAGCCTGAGATTGAGCATCTTGCGTCTTTATCTAACATAGCCAAATCGCAACTAGGTGAAGCGAAATAGACGTGTTACAATGTCACAGATCAACAAAACTTGATATAACACTGCCAAGGCTTTTAGTTTATGACCACTTTCGATTTAAAGTGACGCAATAAAAGAATTTATTCTTTTGTGTCCACACACAACAACAATTATAACTATTAAGATATATACACGGATATTAAGATAT…	712	1
893	24H_new13_G10	24H	S_24H_new13_G10	AGTAATACCTTTTTATTGTGTATAATCAATTTTCCATCGTCTAATCTAAGTTACAAGCCGGTAGAATTTGTTACTCGTTACACATCGTACAATACAATAAATTACACTTTATTTTATTTATTTACGCTTAATTAAATACAGCAAGCTCCCGGGGAGACGCTTAAAGCTCAGTTTTATTTAACATTACTACTTGCGACTGCATTTAGACGATTTTTTTTTGTCTTTATTAACAGTAATTAATGGTGGGTAATCTAAGAAATTGTAAGCTTGTTAGACCTGTTAATTTTCGTTAAAGACGTTTCAGTCTTTAAAAAATAAATGAAAATACAGATAATCAATCAACAAATTAACCATAGGCACGTCACTCCACAGACAATCCAGAACTCTACTGTTTATGTA…	552	1
894	24H_new13_G11	24H	C_5TH_new05_O16	CGGCCACTTCGAGTTCAGCAATTTTCGCCATGGAATCCACTTTGATGGTTGAGCCAAACACTTTGATCTTGTCAGTGTCCATAGGAGTATTAGCTATGAGTATATTAGCATTTTCTAATCTCTTAGGTTGGTGTACTCCAACCTTTTTGTTTAACAGAAATCCTTCATCTAAGAATGACTCTTCTAGTAGTCCACCAGATATTTTGATTATTTGTATAGCTTTAAGGTTCCCTGAGCCCTTTAATCTGAGTACTGCATCTACAGCCAACTTGGTGAAATGTTCTTTATGGTTTGACAGAATTTTTGAGCTCAAAGTTGTACGTGCAATGTTTTCCAAATCAGATCTAAGCCTGTCTTCATTCATGTCCTTCTCATGATCAAAGCTGGCATTGGCAAGAG…	711	1
895	24H_new13_G12	24H	C_5TH_new06_F10	TTTTTTCCACAATACTATTCCCCTATAAAATTTTAAATTTTTTCTATTAAAAATACTTTAACCCCCATTATGTATTTTTATATTAAAATTTATTTTATTAATTTTATTTTATTAATTTTTCCCCC	125	1
896	24H_new13_G13	24H	C_24H_new14_A01	GCTAATACCCATATATAGCCACAGATTTAGCGGACTTACATATAGATTGGTGGCGGTTTAGACCGACCCGTCACCACAATCGGTTTACCGTGTAGCATGGACTCTCC	107	1
897	24H_new13_G14	24H	C_24H_new13_G14	CCTGTGGCGTATTCTATGGCGGCGACCATGTTTCATCTTTAGTTCCTTCTCAATCTCACGTTGATCCATTACATCGTTGGAAGTGTAGACGTTGTCCAGCTTGTTTGTCTTCAGCTCCTTTAACAATTTTCCTGTACCAGTCCTCATCAGAACAGCCATCGATCTTAATTCTTGTTGCTCGTACTTGATCCTCTCCACCTCGTTGTCCAACTTGTCCACTCGCGCTTCCTGAGTGCGCGCCAGGTGAGCCAGATCACGAGCTTCAGCCAATGCACGTTTCAACTCGTTCCGAATGGTATGCAGTTGTCGAAGGAGTTGGGAACTGTTGATGCTCCGACCCAGTTCCCGCATCTCAACTCTTATCTCTTTCATGGACGTCTTGGCCCAATCCAGCGTTGC…	719	1
898	24H_new13_G15	24H	C_5TH_old01_L20	AGACATACACAATTTATTGTGTACTTGATTTTTCCATTTTTATAAATTTTACACTTATGAGCAACAACACACCACTCCTGGCAGCACTTATCACAATGAAGTAGATCTATGATCTAGGTCTCTCCTTCTTTTCTTTGTACAGCGCTAGGA	150	1
899	24H_new13_G16	24H	S_24H_new13_G16	TTTTTTAGATTTTTCTTTTTAGGCGAACTCGTATTTGATTTCTGGGGAGTGACTTCAGTATTGGTTATATTTATGTTATTGTATTGTTTTGCCAAATCGTTTACGGCATCGGAATTATAAAAAACTGTAGTAGGTATTGGCCGTGAGTTTGAAGCGGCCTTagaAGTTGGGTTTGCATTATTAATGACTGTATTGTTATGTGAACTTATCGATCGCAATGGTGGAAATTCCGAGGTCTGCGACGTGGATGGTCCATTATTTTCAATGCTTCTTGCGTTGTTTTTTGTATCagaCATGGTTCATAACTTTCTGATTTATCTAACGTTTGTGTCTAGAGAAAACAGGAAATTTTGAACGGAATTTACTTTAACCAAAATGTATAATCACATATTTACTGAA…	482	1
900	24H_new13_G17	24H	C_24H_new13_F23	GTCGTTTACTCATAATTTTAATTCTCAACAATGTACACAGAATAGCAATTTACAGCAGAGATTACGCCCGTTTTAATGTTTCACTGTTCAAGTAGTTTTATACACCAATGAGAAATATGTAGAGTAAATAGTGGTGGCAGGAGAAATGGTCGGTTAGTCGTATCTTGATTGGTGTTCGTTAGGATCAGGGGCGGTATACACATCAGCTACAGCGAAAGGAGCACATTACTTCTT	234	1
901	24H_new13_G18	24H	C_24H_new13_G18	ACAAATATTGCAAAAGTAGGTTTTGCTAATAATTCATTAACATGTCTTTTTTAACTCGAGCGAACTGTTTAGCCAAAAATGTAATATTGTCAACATTCGTACGATCTATATCAACGANNNNNNNNNNNNNNCTTAAAGAATTGCATGAACGTAAAGAAGGATCTACATTAATTGTGGTAGGAGTGACAGTGCCTTCTCCGCATACGGAGCTGTTAATACGAGCGGAGAAAATCAAAGATTTAGCTCCTGTCGAAAAGACAGAGCATACTTGCTATATGTGTGCTTTGGACCTAGATGTTAAGCATACAGACGTCTTGATCTTAAGCCAGTTTGTAAGAACAGACGGTTGTATGTTGCCGCGGCGTATCACAGGGCTCTGCCGTCGGCAACAGAAGAAAG…	677	1
902	24H_new13_G19	24H	C_48H_old01_L12	CCTTTTTCTGTAATATTTTAATTCAAATGCTTGTTTAACATTTTCTTTTGATTTTGAATACTATAAAATAATAAGTTTATTTAAAATATTTATTTAAATGAACATTCAGTTTATTTTTAACAATTCCCAAGCAAAAAAATATATATGCGTACACAAATCACTGATTACGAGTTTTATTATTGAGTATGGTTTTTTATTTAGTCGTCTCTACCCCGGAGCAATGACTTGGCCACAAATTAACTTTACATTAGGCCAATTTAGAGTTATTATTTAATTCTGAAAGACGTGCTTTTCGTTATTGAGTATCTACATAACCTATCTATGTCCTACCCTCTGCTAATCAGATCTAAATCATACCTGCCAACAATTTAGGCTTCTTCCAGATTCATTAATGGGCAT…	687	1
903	24H_new13_G20	24H	C_72H_new19_H22	GATGAGTTTTTTTGTTTATTGCCTTAATCTAAATGTTTACTTGACTTCACGCAACCTTCTGACAGCTGACCTGCAGGATGAAGCTGCGGTGGTGGAGAAAACCCAGGCACCGCCCGCTACTGTCCTTTTACAGCGCTTGCAAGACCAGATGCCAACACANNNNNNNNNNNNNNNNNNNNNTCCACAGAAAGAGCAAGTATATTTTGCGTGTTGGGTGACTTCCATCTTCTTAACCATTTTACGGAGGGAGGCACCGTAACGTGTGCCATATTTTCCAGTAATTCCAACCTTTTTCGTACGTTTTGCCATTGTGAAATAACCTGCCTAACACAACAGTTGACAGAAAAGAGC	351	1
904	24H_new13_G21	24H	S_24H_new13_G21	TTTTTTGCttgtcTGTTCTCATATAGTAATTCTCAAGATTTTTAATCACTTCTTGTTTTATAATCGGGCTCAATTTAATTTTTAGATTGCcACTATTTAGTTTCTGATGAAATTCACAAACATCATAGAATGCAAAGCCAGATTTAAGTAGATGTTTAGAAAGCGTTCTTGTCTTACCATCCTTTGTTTTTATAATTAGATcAccaAATTTgtgTATGTTATCATCaaataTGGATGTTGtcCTATCAATgtaggtcggtgaaaaccaaACTtcagagttCttgtcaaaAa	291	1
905	24H_new13_G22	24H	C_24H_new13_G22	GCGTCCAATGAGTGCTCTGAAGCGGTACAAAAGCGGGTGCAGCGGATGTTTTGTACTTTTTGCCTTCTGACATTTTGGAAAAATTGAATTTATTCATTCTTCCTAATGGCATCCGCTACCAAGCGTGAGGCCACTCCTAACCTAATCTTTGTGGAGTTCGTTAAGGCGTTTGTTTAATGCATTGAACGTTTTGTCCGCGTGCTTGTTGGCTTTATCCACCAATTGTTTCAGGATATCTGAGTTGGCGATGTCGTCAATACGGTTGTGGTGCTTCTGGTAGTAAGGGCGGATGATGCGGTGGTAGATGATGAGGGAGCCGTTGTAGCCTGTCGGCAGGTAGCACCAGATTATGAAGATGCACTTGATCAACCAGTATAGCGGGAACCAGCCAACAATGAA…	716	1
906	24H_new13_G23	24H	S_24H_new13_G23	CGCAATATATTAACAGATCTTTGGTGCAGCAACAGGATTAAAAATGGTAGAACCCAGAGCCGTGAATCTACACTTGTATTTTTATAGAGGTAAAGTTTGTATGATTTCTAGGGGGTAATCTCTGGAGCTACTGTTCCGATTTTGTAATTTATTTACCAAAACAAGTTATTTCTCAATGTCATGGGTTATATTTTATCCCCGTATTAGTACAAGAATGGGAACTACGCGAAGAAACAGCGTAACAAACAGTTAAGTTAATAAAAAGATTATCTTTTGTCTGATGACGTCAAATCCGATAAATGCCTCTATGGCATATTAATCACGGCTATTTCTCTTTTGTACGTTGCAATGCATAGGATGGACTGAGCATTTCATACTTATATACAAATCACAAGCAAT…	481	1
907	24H_new13_G24	24H	C_5TH_new05_A02	CTGTATTTATTTGTTAACGATGTTAACCGATATAGGCACACGGCTTAGGAGGCGGTCCAGTCCTGCGCCGAGCCTCCCCACGAGGGTGCCGCGGCGGGGGCGGCGGGCTGCGCGGGCGTGCCCCACTCTTCTTGAACCTGAGCAGCCCAATCTTCCTGTGCAGCAGCAGCGGGTTCGCCAAACGCGGCTGCGGGCGCGGCCGCTGGTGTATCTTCAGTCCACGTGCTGACCGGTTCCGGAGGCTCGATCCAGTCTTCATGTACTGGTGGTGGGGGCACTTCAGCCTTAGCCGGAATAACAGCCTGTTCTTTGGCTTGTTGTTCCTCCTTTTCACTCTCTTCTGGGTCTCTGTAGAAGAACAAGTCAACCACCACATCCCATCTCTGGTCACGGGCGAGG…	579	1
908	24H_new13_H01	24H	S_24H_new13_H01	TCGCTTGGTAACTGAATATGAGTTTGTTGACCCGGCACTGTCAATATATCAGGCTCCACATCTGTATAGTGTCCATCAGCGTCCACCAGCCCCACTCTGATGGTGGGAAGGGTTTCGTCTTCATCATCCTCGACTTCCCCCCGTGCCTCCCGCGCTTCCCGCTCTGCCAAGGCGCGAGCTGCTATCACCTGTAATCTCCTCTGAGCTTGCGGCGTTATCTCGACGACTCGAGACCATCTCCGCGATTTCCTCTCGTACTGCCACTTGTCACTTAAAGCGCACTGATCGTCGTCTGAGTCGTTGGATCTCTTCTGATGGTGATGGTGTTCCAGCTTCATATTGGCACAACGGTTGAGCGCCGTGAGCCGCCTNNNNNNNNNNNNNNGGGAGTCCGCGTCG…	720	1
909	24H_new13_H02	24H	C_24H_new13_D18	CTCGGACTTGGAGATGTTCTTTTGCGCCTTGCCGGATTTCTTGGCGGCCCTACCGCTAGTCTTGGGTGGCATGTTGCACGCAACGAACGATTAAAAACACACTTGAATACTGTAGTACTGCGGGCGCGACTGTCTCGTAGTCAGTTAGCGAGAAAAGTC	159	1
910	24H_new13_H03	24H	C_24H_new11_P18	GATTTTTGAATTTTTTATTTGAtaccaagTAAAGTAAAGATAATATTATTAATCTTCTcCCctcacacGTGTACCTTTTATTTAGACctcgcacgcatCTTCcTgCGTTTACGCTTTAGCCTTcgcATATGCTTCTTACGccactTTGCTcTcATATTTAGAGAATTTAAgccttacggCTTAATATTTGTAGTAAAACGAGACTATAGTGATTAATTAAATATTTTcagAtacGGAATGATGGTTCaCTcgtgcgacgtctacTTTGAAaagc	274	1
911	24H_new13_H05	24H	C_5TH_new06_D08	TTTTTTGCTTAACTTAATTGTTTATTCTTGGCTAGCATCAACATTCTCAGTTTGCAAGCCTTTGATGGACGCAACAGGCACATAGGTGACGAGCGTGAATAGCTTGTGTGCGGAGTCTTCATCATCATTACGTCTGCGaGACAGCCTTACCCGTACTCTGAAGGGAACATTTCGGACTCCCTTTGACCATAGGTATTTGTTTAGCCTGGTATCAACACGGACGTCTGGGGTTCCCATTTGTTTTTCCGCAAACTTGCGAACTTCTTTAATAGCACGGGGTGCGCGTCTCTTGAAGCCGACTCCATGAAGCCGCTTGTGTAAATTTATCgtgTATTCGCGAGTCACTACTTCATTGATCGCGGATTTACCTTTTCTTTCCCCTTTCGGTTTAGCCATTGT…	448	1
912	24H_new13_H06	24H	S_24H_new13_H06	CACATTTCATTAAATATATTTTTTATAAATTAATTTGATAAAGCTATGTGGTTAAAGCAGCCCATGGTGGAGACATAGGAGCTGGATTTTGCAAATACGACATCACCACAGCAGATATTGAAAGCATAAACGAGCTGACAATCTGCTTGGTGTCATCAGACACTCCTGAATTAGCAAAGCTAATACTGGAACAGAAGACAGCAGTCCAAGCACACCATTTGAGACGCATCATCAGTCCACACACAGAAAAGACCATACCCAAAATGTTCATATAATCAGTGGTGAGATCCTCTGCTGGGGCCGAGGTGGGCGGCGGAGGTTTATAGCGACGCTCCCGGTCAGCTCGCCGAGGGTCTGCTGATAATTGCATCTTTTGTGGTTTTAATATTGGTCCGCAAA…	654	1
913	24H_new13_H07	24H	S_24H_new13_H07	GCCAAATCGTTTATTCAAGCAATTGAACATAATATGAACAAACTATAACATTAAATTTATCTACTTATATTTACACTTTACTTATTACTGTAGATTACAAATAAAACCTTAACACTACTAAAAATTAAATGCAGAACTTTTCATTTGTAAAAATCTCGTTTTTTTTTAACTTACATGGTCTGCTACTTGAAAACTTTTGGAAATGAAAATATTCTGCATTATTTTTATGTCAATTACATTAATATTACAATAATATTAGTTATCATTGATATTGGGAGGTCCTCCCACACTTGTCACAACTCGACCTTCATCATTGAGGAATTGATCTTGTATTAAAATAAATAATTTGATATTATAAAATCTCGCTTTCCATGTTCACGTTCCAGTCAATAACCTTTC…	515	1
914	24H_new13_H08	24H	S_24H_new13_H08	CcaCATAACCGAGAATGTACATAGTGTGGTCAAGGTGGGATATGGTGACAATCTCTCCACCCACATAGTAGCTGATCCTGTTCAGTGAGTTAGTATAAATGAAGCAGTCGCCGATCCACAGGCCAGTTTTTACAGTTTCATTCACTTCTCCCACTACCTCGAAAGCATCCTCAATGCCGTCTTCTGTGATATTCGCATTAGATTCTCTGGCGCGTGCGACTACGTCCGCATTGTACTTCAGTACATAGTACACCTCGTCGGTCGCCAGGCACACCAGTGTGCCAGTCTCTGACCAGAAAACATGTCGGGGTTGTATTTCAATCCTTCTAATTAGCTCTAGTTGTTCCCAATC	352	1
915	24H_new13_H10	24H	S_24H_new13_H10	ATTTTACTTGTTCGAATTTCTCCGTAGTTTTTCGAGAGGCAGTAAGCTTCTTTTTCTGAGCACACTCTCTGGCCTGGTCTACATTATTTAGATCAACCGGAGTGGGCGAAAAAAGTGCTCGTGTACTGCTGAACTTATTTTGTGACATTTGACTCCTGATCACCGGAATCTTGCTCGGAGATCCCGCGATAGAAGTGCTTGATTTAGTCCTTTCCAAGTTTGGTGAAATCATCGATTCGTTCCCTAACTCCCATACACTTTTGGCTTTCTGCATTTGTGATTTAGGAATATTCTCCATTATATTCTTCGAGACATTTGGTTTGGATTTTTTAGGGTCGCTGACCTTTCTTTCAACTTTTTTAGGTGACAGTTTCGTTTTTGTCACAACCGGTACTGGTG…	710	1
916	24H_new13_H11	24H	S_24H_new13_H11	GCTTTTATATGACTGATATCCAGCTTCTTCTTTTTAAAAAGCTCCTGTTCATCTCGGGGGACCTCTTCGTATTCGACAGTGACTGTGTATGTCTTACTTTTTTTCGCCTCCGTCCGACTCTGGCTTGGAGACCAACACCTCTTCCTCACATCCATTTCTCTTGCACGCTTCACAACCGAATTTCTCGTGGAGCAGGCAGTCCATACACTTCACATGACCACAACTCTCCGTCACCAGACGGTTATCTGTCTGATTCACAGTTTTTTTATTATAACAATTCACACAAACTTGGGAATTCATATTGTAACATATAGGTTATTTAATATATTTTTTAAAATGCATTTACTTAATTTCACGACCATTGTCAACCACGCTCTTGCAAAGTTATTGAATCTTATT…	520	1
917	24H_new13_H12	24H	C_5TH_07205_h02	CTTTTTCTTTGTTGTTTTAATTTTATTAATTTTAAGTACATAAAATAATACCTATAAACTAATTTGTATATATAATTATGTATATCTTACATTAATTTGTTGTAATTTGACTTCCATTTGTTACAATTTCTATAATTATAAAACAAGCGCTAGGTTCAAAGAATGGGTCGCGACTTTGTTCGGAATGCGAATCGCAAGGCACTTCATGCTCAATTTGTTACGATATTATGTAGCATTGACTATAGTACGAGATCCGATATAAGAAATATATACCCTCATCTGTTATTTAATTGGAATAAGCAAAAAATGATATAAAATATTCAGTGACACATTGCACATTGCCTAGTTAAATTGCGGCCGGATAGTATTAAATGATTGTTTTTTTTTAATTTATTGAAA…	484	1
918	24H_new13_H13	24H	C_5TH_old01_B14	GCATCTGTAGCCTTTATGTAACATTTAGGGCAATTATTATGAATGATAATAGTTATTCGGCTTACTGAAAACTAAGTGGTATACATAAGGTGTTTGAAAATATCAATAGCAACTTTCGGTACCTAATGTACAAACAATTATACTAAGTATATCTCATGTTTAGATAATCTTCATTAGTGTAGTAGTAGTAGTAATAAGTATGCTTTCGCACTTTAAAATAGGAACCTTAATTACCAACTTCGTATATTTCGAAGAAAATTTATTCCAAAAATATAAAATAATAATCGAAATCAACATAAAACCATGTAGAAAATTAATAGCATTATATGGGAACACAGGATTCAAAAAAAGGACCTGTCAAAAAGAAAGTAATGACTTAGAGGAAATTTTGATTTATTA…	642	1
919	24H_new13_H14	24H	S_24H_new13_H14	GATACTTGTAATAATTACAATAGACATGTATTGTCAGACTAACCATTGTCAGATTACTGTATCAGATTTTCTTCTCGTAACAAAATTATCGCATTTAATCAGCATTCCATTTATATCAAAAAAAAGTTTTGTAATAATTTTAATTTTAAATCAATAATGTAATAAACAGAAAAAGCTTACCTTTTCATTTTATGTGTCATATTTTCCTTTATAATATTTACTAAATTTCTTTGTTAATTTTACTTTAAAAAGCAATATGAAGAGTTTTTTTTAGTCCTTTACAACACACAAATCCATAACAATTCGTAAGTTGTGTGAAAACTTTGAACCTGTAATATCAACAACGTTTTATGTCATAAAGTCTTACATATCTATCACTTACCAGTTCGGCGACAATTT…	680	1
920	24H_new13_H15	24H	C_CPP_old01_J17	GGTCACTACCTCCCCGTGCCGGGAGTGGGTAATTTGCGCGCCTGCTGCCTTCCTTGGATGTGGTAGCCGTTTCTCAGGCTCCCTCTCCGGAATCGAACCCTGATTCCCCGTTACCCGTGACAACCATGGTAGTCGCAGAAACTACCATCGAAAGTTGATAAGGCAGAC	168	1
921	24H_new13_H16	24H	S_24H_new13_H16	TTTTTTGTATTGGATAATATACATTGGATACATTATGTGGGATTTCAGTTTAAGACGAAAGAAACTTAACGGTGTATATCACTACCGGACGCCCGTGACTTCATACGCGTGGAAAACAATGTGATGTACTTATAAACTTTCTTCTTAAATCCGAATTAGACGAAAACCGTATTCAAATTAGTTGCGTATTTAAAAGATCTAAGCGTACAGAAGCGGTTTTTTTATACTAATATTTTCGGTTAACACGTGAACTGGTTTAGAATTTATGTTTATTAAAATTTAACTTAAAGAAAAATAATTAATAATAGAATTTTCGGTTGTGTGTTTGTTTCGGGCATCAAGCATATTAATTAGTAACAGATATAGTATAAAGGTTTACAAGCTTTAAAATCTAGGCCA…	625	1
922	24H_new13_H17	24H	C_CPP_old01_K11	CCTTTTTTTTTTTTTTTTTTTTTTTTTTtcccaaAAAAAaaatattTTTttccccctTttgAaATTTTAAAacctttttTtttaAAAAaggttcccggaacaggaAAAaatTttcctttccccaagccccaAaAAAaacaAaccCcCggccgaaagGGCcAaatccccgGggcccaacccaagG	184	0
923	24H_new13_H18	24H	C_CPP_new08_F14	CGTTTTTTACAATATTATTGTAATTAAAAATAATAGCATAACATAATTTTAATCATGTTTTACTTTATACAAGAAATGAATATTAAATTAAGTGTTAATATAAAACAAGCTGGATACATCACAAGAGATCACTGCCCCCCTCTCAAAGCTAACACCAAATGCAGCACAGATCCCCCCTGCACTTTGTAATCCTGGGCGGTTTTTTCATCATTCATTTGNNNNNNNNNNNNNNNNNGACGTTGTTGCTGTGGGGGAATGCCTTCTTTTTCTTCAACCCGCTCTTTGATCCTTTCCACCTTATCAGTAGGTTCTATGTCTATTTCGATTTCTTTGCCTGTGAGCGTCTTAANNNNNNNNNNNNNNNTTAATAATTGAAAACAGATCTGAGTATAACAAAAT…	528	1
924	24H_new13_H19	24H	C_24H_new13_H19	TTTAGTTATTTATATCCTAACCGCCGCTGCAACATGACAAAACACTGTATCTCAAGATACGTTGTTTTGTCATAGCATAACAGCCCACAGATCACTGCACAAAAGTCATAAGTTAATATTAAATTTGGACCCACCTATTTAAGTAAAGCGCCATATTGTATTTCAGCTGACGTCACTCAGTACAGAGTCTTCAACTAGGGGTATCTTGGCCACCTCGAAGAATATT	226	1
925	24H_new13_H20	24H	C_24H_old01_I13	GTTTATAAAGTTTTATTGTTTACTTAATTTACTTTTTGCTGTTAAGGATGATACCGTCGTATTTCTGCTGGAACCACTTCATGGCATCCTCCTTGGTCAGGCGGTGCGGGAAACCGACCTTGCCAGTCTTGCGTCTCCTGTGTGCTACGTTGAATCCTGGCCTTCCAAGGACAACATAGAAGTCCAAACCGTAGATACCAATGGAGGGGTCGTATTTGATACCCAGATCAATGTGCTCCTGGATACCAAAACCAAAGTTTCCCGTCGCTGAGAAGTTGTCACGTCTCAATTCATATTCTCTGACTTTTAAGCCCCTCTCAAGGATCTCTTCAGCCTTGGCACCTCGTACGGTACAGTGGACTGCAATCTTTTCATTACGGCGGATACCAAAAGACCTGG…	647	1
926	24H_new13_H21	24H	S_24H_new13_H21	GTACAGGCAACACAGGTGTACCACTATAGGTTGAGAACAAATTGGTCGCAATGGCTTTTTCATGGGTTTTTTCAGCGCGAGGCTGTCTTACTGGCACACAGTCCAATGTTTGATCCATTTTATAGACATTAGCTTGATTACTTTGTGATGCATCTATCATCCCCATTGCTGATACCTCAGTAATACTTGGCCTGTTGGGACTGTCATTGTGACCAAGTATATTTCTAAATTCTGGACACCTATGTTGAAAATATGAAGATATATTTGGTGCAGTCATTGACATACTCTCTTGAAAGTTGATTTGAGTGCTCATCTGAACAGGCAAACGACCTTCCTTCAACACAAATGATGCTTCTGCAGCAGTTAAGCCTTTTTAGAATGAAATGAATAATTAGAAGC…	679	1
927	24H_new13_H22	24H	C_5TH_new04_L04	GCTGGTCAGTCATGTATTAATATTTAATTATCTTACAACCACACTATATCTTATGATATTACATTTGTCCACACTGTGAAATTGTCACTGGTATTTTAGGTTTATTATTTGGACCAGTTGGTACATTTTCTATTTTTCTCATAACTAACAAACCATCAATAACTCTACCAAAAACCACATGTTTATTGTCTAAGAAATTACACTTTGCACAAGTAATGAAAAATTGACAGCCATTGGTATCCTTGCCACTGTTTGCCATGGACAAAAGGCCTGGGGAGTCATGTTTTAGTGCAAAGTTTTCATCTGCAAATGTACTTCCTCCATAAATGCTCATGACACCAGTACCGTCACCATTGACAAAATCTCCACCTTGGATCATAAAATCTTTTATAACTCTGT…	666	1
928	24H_new13_H23	24H	S_24H_new13_H23	GCGTAAATGAAACTTTTATTTTCGAGAGCAAAATCGAAATGTTTTTACTTACACTTCAGTCACTTCATTTATTAAATACCCCATAGACATATTGTATTAATATTAATATTCCTAAACATAAATGTTTTAAATAGTTACATTCATTAAACACAAAACGAAAGTGCTAATGCACCATTTATATTTTTTTTGTTTCATATTTTTTACGTGTAAAATTATTTTTAGAAATATAAAACGAGTGTAGTCATTATATTTAAAAAATAAAATCAGGGGTGATAGAAAGCATTAAAATCAGGACAACACAAACAAAAAGAGAATAAATACCTAAGTACCTACGACATCTTAGTTTACAATTATTGCATCCAAAATAAAATATTGTAAAAGTACTTAACATAAAAATAA…	644	1
929	24H_new13_H24	24H	C_48H_new19_A12	CTTCTACAGACTATTCCGAGCCCCGACATCGAACTGAGGTGAATTCGAAACTCCGACGCCGTGGTGCACGTGTTAAGACCGCTCGCACCGATCGTCGCGTTCCAAATGGGCTTCGACGTCGCACCTTACGAATAAAGCGCGACTAGTA	148	1
930	24H_new13_I01	24H	S_24H_new13_I01	catttgtctttTtgtcaaagaaccaAagaatttcaagaaatcgGAaagatccTTTttcaAcgaaagtAttttgagttatcatAAcaatATCcagggaaaggccctcgaacccgcGCAaatcaaaAaGaAactctcattATTTTTA	145	1
931	24H_new13_I02	24H	C_CPP_new08_A18	GCCCTTAGATGGAGTTTACCACCCACTTAGGGCTGCACTCTCAAGCAACCCGACTCTGAGGAGCGTCCCTCTCGCCGCCTCGCTCCGTCGCTACGGGCCTGGCACCCTCTACGGGAAAGCGGCCCCGTTCAAGACGAACTTTGACGGGANNNNNNNNNNNNNNATAGCGGAACCTCCCGAACACCACATCTCCCGCGACCGTTAAAGCCGCGCGATTCAGTGCTGGGCTGATTCGCGTTCGCTCGCCGCTACTAACGAAATCCTGGTTAGTTTCTTTTCCTCCGCTTACTAATATGCTTAAATTCGGCGGGTGATCCTCCCTGATCTGAGGCCAAC	336	1
932	24H_new13_I03	24H	S_24H_new13_I03	GCCttatgtgctTTTTTCTTCtcattTTgtcgtGTgtacatAAAtaatgtgccataTgtCCTggatcTtacagtggcACTCATaaacattataagggcaCCCCctggggatcAtttacccgctgagtGCCCCtactacgtctatgaAtTcTActgtcagcaaatGCACttaaagtatGGAAACtCtagagTacatacagttTCTCaacccTGcaccagcacaActctagcacAaagcacaTgcacTACCcgtACTGagagatttaGAGCTACTTCTaCTgtgtatatatTTGCACacacacgttcgcaTacatGatatacGcaatGaCTATgtatATTGTgtgTGTGTgtgtgtgtgtgtgtggcataccccCCCCCGCCCTAatgcaaaat	392	1
933	24H_new13_I04	24H	S_24H_new13_I04	GGCCTTTCTTCTTGCCGTCGGGGCCTTGCTCGTTCTCCTCGGAAGACACTGCCTCGGCGGCCTCGGCTTGTTTCCTCTTCTCCTCTTCCTCTTGGTCCAGCTCCTTGATGGATTCCTCCAGCACATTGGGCCAAAAGTCTCCTTCGAAGTATGGGAGCTCCGCCGCAGACAATATATTATCCTCTATAGCTTGCTTAAGAATGTCTTTGTAATCTAATATTATCCTCTCTATTATACCTTTATCTAACATTTTCTTATACCACTCCTGCAGCCTCTTAGGCTTAGGAATCTTCTGTTCGGGCGGATGGCAGTGGAATATGTAGTCGTCGCCCTCGGAGGGCGGGCAGGCCCAGATGTGGGCCATGGTGTAGCCCAGTTGCTTAGCGTAATCCAAATATC…	757	1
934	24H_new13_I05	24H	S_24H_new13_I05	ACACTTAAGTTCCTAAACATAACGTGTAAATTACATGATGTCAGTCATCAAACTTACACTAACATAATATTGCAATAAATGCATTATTTCAAGGTAAACGTCAAAGAAATGGGATTCATATCCCAGAATATGTTACTTTTATACAATTTTTACATGATTTTGGAAAAATGTATAACAATTTCGCATATTATATTACATTAATTCAAAGCTCACAATGTTTTTGAATATAGATGNNNNNNNNNNNNNNATAATATGCATATGCTAACAAATAGTTACAATAACGAATATTGATCGCAGATAACCGCGGCAACTGATATCTCGATAGAAACATTTCTGTAGTGTGATAATTATTTTTAGAAAACAATATAGGGAATGTACCTTAGAAAAATGTAAATATTG…	707	1
935	24H_new13_I06	24H	C_24H_new11_P18	GTTTTTGAATTTTTTACTTGATACACAAGTAAAGTAAAGATAATATTATTAATCTTCTCTCCTCACACGTGTACCTTTTATTTAGACCTCGCACGCATCTTCCTGCGTTTACGCTTTAGCCTTCGCATACGCTTCTTACGCCACTTTGCTCTCATATTTAGAGAATTTAAGCCTTACGGCTTAATATTTGTAGTAAAACGAGACTATAGTGATTAATTAAATATTTTCAGATACGGAATGATGGCTCACTCGTGCGATGTCTACATTGAAAAAAAGC	277	1
936	24H_new13_I08	24H	C_24H_new13_I08	CCTTGATGAAAACACCTTTGGCAAATGCTTTCGCTGATGTTCGTCTTGCGACGATCCAAGAATTTCACCTCTAACGTCGCaatAcGAATGCCCCCAGTTATCCCTATTAATCATTACNNNNNNNNNNNNNNNNNNNNNNNNNNNNNNNNNNNNNNNNNNNNNNNNNNNNNNNNNcgTTCAAGACGAACTTTGACGGGANNNNNNNNNNNNNNATAGCGGAACCTCCCGAACACCACATCTCCCGCGACCGTTAAAGCCGCGCGATTCAGTGCTGGGCTGATTCGCGTTCGCTCGCCGCTACTAACGAAATCCTGGTTAGTTTCTTTTCCTCCGCTTACTAATATGCTTAAATTCGGCGGGTGATCCTCCCTGATCTGAGGCCAAC	385	1
937	24H_new13_I09	24H	C_5TH_new02_K22	CGTTCAAGACAATATCAAATGTTTTATTCAAGACTTAAATCTATAATTACTTAAATTTAGGCTCTGCTCTAAGATTAGATTCATCATGACATTTTGTATCTCAACCAACTGTTTGATAATTTACTTTGAGCTTGTTCATTTCAGTCCAAAATTTCAATGTAAAACAATAATGTAGTTATAGTTGCTTTAACATAAAAATATAGTCAATCTGATAGAGCAAATCTATAAACAGATGTAAGTTTTTTTAGACCTTAAATTAATCTACAGAAGTGTAGCAGGTGAATTTATATTTATCACTATTACACAAATCATAATTTACTGTAAAATTATAATATCATCAATTATCGCCCTTCTATGTAAGTTGATAATTCAATTTCTTCAGGTAACTCAGTTATATTG…	748	1
938	24H_new13_I10	24H	S_24H_new13_I10	CATGAAATGTAGTGAAACAATGCTGCCTGCATTGCGAACATTCCTGTTTTGTATTAAGTACCATGTGCAGCAGATTCGACCGGGAATCGGCTGTTTGGGTCGTTCGGACGCCATCTTGTCTTTCATAAAATGGCTGTTCTAATTCAAAATGGCGTCAGCTGGAAACGCGCGCACGGAAATGTAGAACTTGAGANNNNNNNNNNNNNNTAAGTTGTACGCCGGAATGTTGGCTAATATTGCACTTGGAAGAGTATTGTGAGGATTCATTCGAGTTCTTCTTCTTTATACAGTTAAATTGTGTAAAAAATAACATTTATCAACCTCCGCTTACTCAAATGATTTAATTAACTTCTAATTAATATCTGAATCTGGTATCGATTTATCAAAAATACAAATGTT…	405	1
939	24H_new13_I11	24H	S_24H_new13_I11	GGCAATTTTTATATTTCTTTATTGATTACTCATTGATGACTTTTGAGTTGCAATAAAACATCTAAAATAATAGACATGATGTAAAAGAAAAACTGAAAATGTGTCACCACCTTAGCTGACCAAACATACATTGTTCTGCCATATGCTTTCATATAAAAATACTAAAATTGCAATTAAATATGGGGTTGGTTGGTGGTGGGGAATCAAATATACAAAAAAAAAACATCGAAATTGGTCAAGCCATTTCaaaATGCAAAAAAATAATTTTCCCGCTCATCTCTAACGACTGGACTGATTATGACAGGACTGTTACTAGCagaTAGCTGAGGTCAAAATAAGTAACTTTAGGCCCTCATTCGCACGAGTTTTTTAACGGACGTTAAAAAAAGCGTTCTAATA…	716	1
940	24H_new13_I12	24H	S_24H_new13_I12	ACTATCAATTAACACTAAATTTAGGATATCTTTTCTTTcaAAATTAACAACAGTTTAGCTTTGCGATGACTAACCCTGCTCTGCGTGGTCATTATCGAGCATAACCTTTGTAAATATGTGGCTAACTATGGGGCTCATGGGTTCAGTCACTCGACGAGCGATGGAGAGATAAGTTTGGAGTATTTCTGCATGATCGAATAAGAAACGAGGAGATCCGCAGAAGAATCAAAGTTACCGATGAGTCGCAAACATTGCAGTGGCGATGAGTGGGGCACATTTCATTCATCATTCGAAAAGCGGATGAACGTTGGGGGTCTAAGATGATTGAATAGCAATCCTACACCGAAAAGCGCAGTGTCTACACCCCAATAGGCGAGCCAACGATGTCAAGGTTACAGG…	719	1
941	24H_new13_I13	24H	C_24H_old01_B23	ACCAGATAAAAGAATTTAATTCAATCACATCTTACAATGTAATAAATATACTTCGTCTCTAAACAATATGCATAAATAAATATCCTAAGTACTAAATGTAGAATTTTGAGATAATTATCAGCTTATTGATACAATTACATTTATACAATATAATTAAATATCATGTATCACTGGCAGTGACTACTAAGGTGTCAATCTTGTACATATTCACCACTGCTCTTTGCACTAATAC	232	1
942	24H_new13_I14	24H	S_24H_new13_I14	CGAATTTAAATTAAATTAGAAACAACCTCGGTGAACAGGTGCCGAGTAGCTCTAATGGGCTGTGACCCTAAGAGTACAAAAGGAACCCTACACTGAGCGTAGATCTACTTGACAGTATAAGGTTTTTGAAAATAGCTGTCACTATAATTCATAAGAAAATCACCACTAAAATTTAATAAAGCTGCACCCCCTTCTCCACG	200	1
943	24H_new13_I16	24H	S_24H_new13_I16	GTGCAGTTTATTTTAGAGTTCTCCATGACAACAGTCAGACTAGACTATAGCTTGCAAAATGAAGCACAATTTTTGAACTATCATCTGTTCTATCAAATAAAAGTATTACACTAAATTCTAATTCTTAATCATCAAATA	138	1
944	24H_new13_I17	24H	S_24H_new13_I17	AGGCAATTCATTGTAATTCTCCACAATTGCTTATAACAACTTTGGCTGACGTCTTACCACTCTTGCTGCCGTATTGCGCCACCTTCTTCAGCACATCCAGACCGGAGATGACGTGCCCAAACACCACGTGGTTCCCGTCCAACCACTCCGTCTTAGCAGTACACAAAAAGAACTGTGATCCATTTGTATTGGGTCCCGAGTTGGCCATACTGAGTATACCAGGCCCTGTGTGTTTCAAAGTGAAGTTCTCGTCTTCAAACTTGCGTCCGTATATGGATTTACCGCCCGTTCCGTTATGGTTTGTAAAGTCTCCCCCTTGACACATAAAATCTGGTATAATCCTGTGAAAACTGCTGCCCTGATAGCCAAAACCCTTTTCATGTGTGCACAATGCTCTGA…	649	1
945	24H_new13_I18	24H	C_24H_new11_P18	CCAATTTTGGAATTTTTttttggaaccCcaggtaaagaaAaaaAAaaattattaaccTTCCCCCCCcacacgGggaccTTTtatTTAAACctcgcaggcatttTcCGGGGTttaccctttagcCTTcgaaaacccttttaaccccattttgctcccaaatttaaaAAATttaagcCtTacggcttaaaatttggaGAAAAAcgagactatGGGgattaAtTaAaaatTtTCAAAAacggaAGgaggGTTcactcGGggaacgtctactTtAaAag	275	1
946	24H_new13_I19	24H	C_72H_new19_F23	GGTAATACCCATATATAGCCACAGATTTAGCGGACTTACATATAGATTGGTGGCGGTTTAGACCGACCCGTCACCACAATCGGTTTACCGTGTAGCATGGACTCTCC	107	1
947	24H_new13_I20	24H	C_5TH_old01_H23	CGAGTTTACAATTTATTACAAAGAAATACTTAAATAGATTGTGACATGCAAAATAAATTCGCTGTTACTAAAGCAAAATCTATAAATGCCTTTATACAATNNNNNNNNNNNNNNNNNGGGTATGTTAACACCGGAAAAATGCCATTTACTCGTAATTTGAAAAGTTACTTTTTTTATAAGTTACCTAATTATTTAGTCAAAGTTCAGAACATTTTTATATTTTTCTAGTCATAAGTTAGTATGTTTTCACACGAAAATTCTCAAGTTAATCTTGATAGAGGTATTTACTTATCATAAAAGTTCAACCTAACATGTAACTCCTAACTCCGTTCAGTACAACCAGGGTTATTGTGAACACATTTAGACAATTTTTTGGTGCTTTCTAAACACAGTAAAGCC…	713	1
948	24H_new13_I21	24H	S_24H_new13_I21	ACTTAGCACCTTTTAAATCTGGTGTAGCTGCTGATGATTTCCTCTTCTTTGGATCCTTGTCAACTTTATTTGCCTTACCCTCAGCTTCCTTCTTCTTCCTCGCTTCTTCAAATGTCTGGATTAAATCAGGGCAGTCAAGGTTCTCTTCTGGCTCCCATGTGTTGTCCTCATCATTGTAACCTTTCCATTTAAGGTAATATTCAACCTTTCCATTTCGTATGCGCCGATCTAAGACTTTCTCAACAGAAAACTCCTCTTCTCCCTCTGGCCCAGCACCGTCCTTCTTTTCAGCCATCTTATAAATACAGAATGCTATGTTCTTTTGTACTTGATTATGTGCGAAGGTGCGAAACAGCAAAAGCACAGCC	368	1
949	24H_new13_I22	24H	C_CPP_old01_G15	TTTTTTGCACTAGAATTTCTTTATTGAAGTGACATTTATACATAATCTATTTATATATTAACACATCGCCACACTACAGTGCATGCACATCACTTTGTGTGTTCAGACAGAGGGCCGTGACGTCTTTCCCATATCATGCGATGTTTTTTGTTTCATGTACGCTTTTCTCGCATCTGCATATGCGCCAAGATCTCCATATTTAATAAACCATGCCTCCTCAGCATCCTTGTAACGTTCCCAGAATGGTTTGCagaCGGTCAAATGGTCAGGTCTTTCAAACATCATACAATCTTCATATCTCATGCGGagaATGCCCagaATCTCTGAATCTACAGCCCTATCACGTTTGAACTGCGCGTTCGCTTCGTAGTCGCAAATCACATCGTCGGAATAGCACTG…	623	1
950	24H_new13_I23	24H	C_5TH_new03_P17	GCATTTATCTTTATTCAAAAAGTATCACCACAATTTTTAGAGTGAAATATTGTCAGTCCTCAACATTTATTAAATAAAGAAAAAATAAGATAAGTTACAATATTCAGTGGACAAACATTACTAAAAGTAAAAAAAATGTTGNNNNNNNNNNNNNNTGTCACAAAAAAGCTATATGTATATTGATCACTTAAACACATTTTCTTATTTTTAATCTCAATGAAGTGACAATCAATGTGGATTACAAAAGAAATGATCGTTGCAAATGTATTCTACAATTCCTGACAAAAATGATACCGTTATCTTATAAATAAACAGATGTATCAAATTATTAGCTAAATACAACAAATTGCTATTTGCACAATGACTCAATGTGGATGATTTTATAAAACTGATAGGAAA…	593	1
952	24H_new13_J01	24H	S_24H_new13_J01	AAGATGTTCTTTTTTATTACTATCATCAATAATGTTTCGATCTGCGCATTCAGAGAGTCTATCACCATAATGTACACTTGTCTGTGTTGGTGGTTTGTCTGTGAAGTTTTCATTATTTGAGCCACTGCGACTACACCGACTACTTCGCACGGCCCATGGATGGTTACAACTTTGCATGTGGTCATCCCAAACTGTAGGCTCACTGCACATGAATGCATAACGTATAAATCCACCACGAGAATTACTGACACATCGATAAAATTTCTTACAGTTTTCACTGTCTCCCATAAAACCGTCTAAAGTACAAGGCTGTTTTTTTTCTAAAACTGGGAATATTGTGGTAGATGTTACAATTTTCTCTTGAGTTGTATTTTTATGGTTTGTCCAAGGATTAGGCCC…	741	1
953	24H_new13_J02	24H	C_5TH_old01_E06	GCTCTATTTAAACGAGTTTATTGAATTATTTTACCATTAAATAGTAGTTAAGCTAAACGTCCACTGGTGGCAATCTACGCCGTCGCGGCTTTCACGATTTCCTCCGCCACTTCTACAGCGATGGCCGCCTCAGCTTTAGCCTGTTCATTGGCAGCCGAGTTGAACTCGGACTGTGCCTTGCTGAGCGCCTCCTGCGCGGCGGAGCGGTCCAAGCTCTCTACGGGATGCGCCTCTTCAGCTAGGACCTGTACTGAGGAATCGTCATTAACTGTGATTGTGCCGGACGACACAAATATCTTGCTCTGTTTGCCGTCATTCTCAGTCACTGTAACCACACCGGGTCTAAGAACAGCTAGTGTAGGGACATGCTTGGGCAAGATACCAAACGACCCACTGAAT…	663	1
954	24H_new13_J03	24H	C_5TH_new03_H06	ACACAATACTATTCCCCTATAAAATTTTAAATTTTTTCTATTAAAAATACTTTAACCCCCATTATGTATTTTTATATTAAAATTTATTTTATTAATTTTATTTTATTAATTTTTCCCC	118	1
955	24H_new13_J04	24H	C_5TH_new01_K03	GCTTCCTCTAAATGATCAAGTTTGGTCAACTTCCCAGCAACGCCGACGGCCGTGAAGCCACCGCGTGTCGGTCCGAAGACCTCACTAAATCATTC	95	1
956	24H_new13_J05	24H	C_48H_new18_A15	TTTTTGAAGTTAACTTTTTTTAATTAAAAACTACTGAATTTCCATTTGAAAATAGATATCCAAGTATAAACAAATAGAAACTCAATAGCCACATATGCCGCGTATTTATCGTTTGCGACGCAGCTGTAACGTGTTTCTTCTGATCCAAGCGGCACGTCTCGATCCACCCTTGGTCTGGGAGTAACGGTGGCCTTTTCCAAGACCACGAGAGCTCTTCCCAGCAGATGTGAGCCCGCGCATCTCACGATGCTTGTGTACTGCCTTCACGATCCAGTTGATCTTGGGATCACGACGGATTGCCTTGTGCGAAGGATCAACAAGGATAACTTCAAAGTATTTATATGAGGAATCTTGAGCTACCCAGTAGGAGTTGAGCACACGTAGACCACCGCACCGACG…	725	1
957	24H_new13_J06	24H	C_5TH_new05_A16	TTTTTTACCTACGTCAGCCTTTCCGTCCTTTTCTTCCTTGACGTCACTGGCGGGTCCGTCGTCCTTTCCGTTTGCAGTTGTTGACTTCGCGTCACCCTTTGAATCCTGTGAAGATTCATCTTCTATTGTATGTCCGTCCCCTGCACCAGATTTCTTGTCTTCATCCTGATTATCACTGATTTTTGCTTTATCGGTATCACCCGACATTTTTCCTATGAAGAAATTGAAAGCGAATC	236	1
958	24H_new13_J07	24H	C_5TH_new03_O23	GCATACACAATAATTTATTGTTTCTTACAATTTAGTGAAGCTAAAATACATCTTGTCGATTGATTACAGATTGAAAAAAGCTTTAGGTTACTTACTATCTCTCCCCGTGTTTAACCAAGTGAACAAAAGCTTCCTCAATAGCTGTAAAGTAACACATGCCACTCGTGCCATGGTGTCTGATCGCCATACTGATAATAATAAAACGACGGATACGAGGATGGGTTGCGGATAGGATTTATTTCGCGGAAATCACAACGCAGGTATCCTTACAACTACAATATATATTAGATAAAATTATAATAAATTGCTGTATTGAAAAAATCTAGATTTAACTTATCATCTTATGAGATACACTGTAATTTTATACTGAATCTTGCATCTATCGGAGCGTTTTCAAAC…	742	1
959	24H_new13_J08	24H	S_24H_new13_J08	GCGCTTCCTCCGACATGCAGCACTCCATGTTTCCTCGAGGCGAAGGGCCGGCGGCCGTCCTCGCGCGCGGTTCCCTGTCCCTTCGGCAGGCCTATCAACCGAGGCACACCACTCCCGAGTATATATCCATAGGGCACGATCAAATCTTTCACTTCAAATTATTGCACTAACCACGATTTTATTCACTCGATTCATACAACGTCCGCCTCACTCAATATGGCGCTGGGAGATTTTAGGCGAGGTAACTACTGCGCGTGCGTCGTGCCAGGATTAGCAAATAAAAAATTGTGTACAGTAATTCGATCAAACTTTACAAAAGTTGATTAAATAAATTATATCGTTCCGGGTGAATCTCTTTGGTAGATTAAAAAAATGGGATTTTTAATTTTCATTCTCATT…	431	1
960	24H_new13_J09	24H	C_24H_old01_C08	TTTTTTGATTTTATATTACGTTTATTAACTCACTACATCACTATTATTTAAATTCTTGAGTTCCAACTTATAATACTTAACTAGGTACGTCACGTAATATAAACACTATCTTAACTACTACACCGAATGATATGTCCAGACAATCGATATTAGCAAAGCAATTTTCTTAAATTAAATTAATGTATTTTTAAGGTTACAAAATGTTAATCGGAGATCGGACAAACCTTCTCAAGTTCGTGTCTATGAAATTTTAGGTACCTATGTTTCGTagaTTATTCGTTATTGATCGATTAGAAAGCGGAGGCAAGTCGTACCTATAGACCGAGTCGCCAGCGCCTTCGTATACAGATTACTGTCCCAAAGAACCCTTATATCCCACCGCTCGTCATCGAGCATANN…	666	1
961	24H_new13_J10	24H	S_24H_new13_J10	TTTTttgTTTTTTTTTTTTTTTTTTTTTTTTTTTTTTTTTtaaAAAagggGGGaacctTTTTtcccttttgccCccccggggccagggGgttttaaaaATTTttccaAAAAAAAaaccaatTTttgttTttcCCAAAAAaagggggaccCCcAAAaCCCCcttaatttaccccaaaagggggaCCCccaAGGGgccCCcttttgGGGGGgcccAAAAaacacccccccccGGGGGGggcttttttttaccggGgaacccaaagGGGGGGGGaaccCCCcggccccgggttaattgGggaaaagggggaaaccCCCCccccCccgGGGGGGaAAAACctttttgGGGGggaaaacccctttTttggGggcaagGGGGgaaAAAAACCCCCCgggtccCCC…	497	0
962	24H_new13_J11	24H	S_24H_new13_J11	GGAGGCTTCACTTTTCTGATTGCTGGTATTTTTGTCGCCAAGTTCGGGGATTCTGCCAAAACCAGATGGTTCAGGTTTCTTCTCTGGCTTTTCTCTTTCAACCTTTCGTTCATCTTTGACAACTTTCCGGCCAGACTTTTCTGCTTCCATACGTTCCTGTCTCCGTTGCCGACGCGTCATTTCTTCCTCATATTCTCGTTTTTGTTTCTTTGTCATCGGTCTAACGGATTCAGATTCCGGTATAGCTTTCTTTATGGCCACTTCCAACGGTTCGCTCTTTTTCTGCTCAGCAAGTTTTAACAGCTGATTAAAGTCCATGGGAGGAGGCGCCGGTTTGCGGAACTTGGGTTTTTCAGCTTTCTCATCCTTTTTCTTCTCAGGTTCATATTTTTGTGGAGG…	738	1
963	24H_new13_J12	24H	S_24H_new13_J12	GGCATTTCAAATATTTTTTTATTATTAGAAAGTACAAGGGAATTTTAATAGAATACGGGAAATAAACAAAAAATAATACATTTGAATTAGAAAATCATAAGTAAGGCACAAGTTTAAATTAATAAATCAAATTAAAGCATACAGATACAAGTTAATAATGTAATAATGAATAGCATGTTTCTTGTAAAAGAAAAAAAACAGAATTCTTTTAGTACTTCCAATAAAGTTTGAATACAAAAAGAAATAGGTTTCAACACTCGACAAAAATTCTCAGTAAAACATTGAAAAAATAACATTCAATTTCAAATTAACAAAAAGCAATTNNNNNNNNNNNNNNTAACATGAAAATGAAATGAGTTCAACATGACTGTGTTTCATAACATAGCAAGTGACATAAAT…	684	1
964	24H_new13_J13	24H	C_24H_new15_A17	GCGTCATTTATTAGCTGGTTACATAGTTATAAGTAATCCTTGACGGTTCTGATGTTCACATTAAATTTTAGATAGTAGAAGATACATATAAAGCAACTTAACCTAATGTAGACTCGCCCAACCCATTTATCTTAGTCTTCTAGCTTCACGCTCGGACTCGAGGAGTGTAAGAATGTCTCCTTCACGAATTGGTCCCTTCACGTTCCTGATGATTTGTCGGCTCGTCTCTCCGATGAACTCAACTTTGACCTGAGTACATTGTCCTTGGGAGCCGGTACGTCCCAGGACCTTCATCACGCGGGCGAGAACGTTGGGCTTATCCATATTTTATTAGATATCGAGCGAAAACCTTAAATACACGTGCAACGCAACAAGCGTGTACC	383	1
965	24H_new13_J14	24H	S_24H_new13_J14	ATATAAATAAATCCAGGGTACTTAAAGAGACTTAGACAAGAATAAATAATATTCTAATTTCCACTATAAGTTTTCTTTTTTGTAAATATTCTTGTATATTATTTTTTCTCTTTGATGCAATCGAGAATAAATAATTAAATAAATAATATTCGTATATTTATACGGTTTATTTTTCAAGACATTCTCACTGTGTCTCACACAATTGTAATTTACATCAAACCAGTGTTGCCATTATTCGTTAATTACTATTATTCACGAAAAGCCGACGTCTGTTTCTGTCTAATATCACATTACCTATGTTGCTTTATTTCCCATCTCTTCAGTAAATATTTAAAACAACTACAAAACATAAAGTAAATATTCGACTTATTGTAAAGACTTACCGAGCGATGCCTCAGG…	704	1
966	24H_new13_J15	24H	C_24H_new13_D18	ccacttagaaacgctttttatttgacatgtttcaaaactcggcaacactaatctgcNNNNNNNNNNNNNNNNNNNNNNNNNNNNNNNNNNNNNNNNNNNNNNNNNNNNNNNNtagtACTGCGAGCGCGACTGTCTCGTagtCAGTTAGCGAGAAAAGTGATC	162	1
967	24H_new13_J16	24H	C_24H_new13_J16	GGTGGATCAAATGTCGAAACTTTGACAAATATTTCTGGATTTTCCGTAGTAATAATGTTTATACCATTTTCATCTCCAGACTCCGTTGGAATTTCAATTTCAACATTTTCTTTACTTTCTATTGCTAAGTTGTTGGTTTGTGTATCAACGAAGCTGTTTGAAGTAGGAATGGGAACGTAATTATTACCCAGGTCTGAAGCTATTTGACTTATACTTAGACCAATATCAAACAACGGTGTCATTAAATGATTTTCTTTATCATAGTCCGTTTTATCTGGAGACATTATTGCTTGATCGTTCTTCCCAGAGTCAGTAAGACCATGATTTTTTTGAGTAGTTGTAGATTCAGCTGTTGAAATAGTTGTAGATGGAGAAACTGATTGAGTTGTCATTGTAGTA…	692	1
968	24H_new13_J17	24H	C_CPP_old01_J17	CAGCTTTGCAACCATACTCCCCCCGGAGTCCAAAATCTTTGGTTTCCCGGAAGCTGCCCGCCGAGCCATTGTAGTAACGTCGGCGGATCGCTAGATGACATATTTACGGTTAGAACTAGGGCGGTATCTAATCGCCTTCGAACCTCTAACTTTCGTTCTTGATTGATGAAAACACCTTTGGCAAATGCTTTCGCTGATGTTCGTCTTGCGACGATCCAAGAATTTCACCTCTAACGTCGCAATACGAATGCCCCCAGTTATCCCTATTAATCATTACCTCGGAGTTCTGAAAACCAACAAAATAGAACCGAGATCATATTCTATTATTCCATGCACGAAATATTCAAGCGGCATTTTGAGCCCGCTTTGAGCACTCTAATTTGTTCAAAGTAAAATTGT…	512	1
969	24H_new13_J18	24H	S_24H_new13_J18	ATCTAGGCCTTCTACTACATGGAAGTCTGTGGACGATACCCCCTTCTCTGTATAGTACATGTCATAGTAGAACCCTTCCTCTATTGGCGGTCCGTAGCACAAGCATCCACCGTATACCCTCTCCATCGCCTCCCCAAGCATATGCGCGGAGGAATGCCAGAACACAGCCTGCGCATCTGTATTGTCCCATCGCAGCAACTCCAGCTTGCAGTCCCCTTCCAAAGGCCTGTCCAAGTCCCACAGTACGTTGTCCACTCGCGCTATGATCGTGGCATCGGCTAAGCCTTGACTAATACCCTTGGCAACATCATATGGGGTGGTCTTCCATGCTTGGGCCTCCACAGTCTTCCCGTCTGGCAACGTGACCACAATACTCAAGTCAGGTTTGGATGCTAACTG…	605	1
970	24H_new13_J19	24H	C_CPP_old01_J17	CGTCACTACCTCCCCGTGCCGGGAGTGGGTAATTTGCGCGCCTGCTGCCTTCCTTGGATGTGGTAGCCGTTTCTCAGGCTCCCTCTCCGGAATCGAACCCTGATTCCCCGTTACCCGTGACAACCATGGTAGTCGCAGAAACTACCATCGAAAGTTGATAAGGCAGACATTTGAAAGATGCGTCGCCGGTACTGGACCGTGCGATCGGCAAAAGTTATCCAGATTCATCAAAATTAACGACTTCGGACGCGAGGCCCTCCGTCGATTGGTTTTGATCTAATAAAAGCACTCGTCCCATCACTGGTCAGAGTTCTGATTGCATGTATTAGCTCTAGAATTACCACAGTTATCCAAGTAAC	359	1
971	24H_new13_J20	24H	S_24H_new13_J20	GCAGTTACATAATGTATATTGAATATTATTGATACAATAAAATTTACAGCTAAATAACAAAACAAAATGGACGGAATGTAAATTTCTTAGTGAAATTCAAGCTAACGTTAAGTAAGCTGTGATCTATATGAAAAGTTCTGGTAAAAATTACTTAATACTACTTAATAGCTACAGACGATTATGTTACTGTTTATAAAATAAATCAAGTTATATTTGCTAAAATTAAAATATAATAAAATACTATTCAGTGATGTGTCTTTGTAATGCAAAATCTTATTTCTAAGTGGCAACATTTTTTAAGCTAAAATCGTTTAAGAATCGGCACATATAAATTACAATAGCTAATATATTTGAGGCCTTTTACATTAGAAAAAGTTATGTGTTTTATACTAAAATGCA…	686	1
972	24H_new13_J21	24H	C_24H_new13_J21	TCTTTTTTTTTTCGCGATAACATTTATTCagaAACATTCGAAGGATTCTCTTGTGAGTATCTGTACTGTTTCCTCCAGTATTGGGGTTCCGTCTCGAATGCTTGGGCCATTTTGTTTATAATGAATTCCTTTGGTATTTCTTCATCAGCTCTTTGTCCCCAACTGAACTCGCACTTTTGTTGGTCGTCTGGTCCAATCTTATTGACATCCAAATACAGTTGTTTTTTGAATGTGTGTGTAAGTACTTTCCTTCCCTGTATGTCATGTTCA	270	1
973	24H_new13_J23	24H	C_CPP_new09_H10	CTTTTTTTTTTGAGAGTTTACATTGTTTATTTAAACTTAAGCCACTAGAGCCGAAGCAGTGCTTGACTCATATTTCCAGTTGGGTGGAagaACACTCTTTGTCTTATAATAGCGCGCCAGTCTGTGGATTCTGGACTCTACAAGAATAAGCCTGAATTTGCTGTCCTTGTCCTTCCTGTTCCTTTCCAAGTGTTTCCTCATGGCAACAGCCTTCTTAATCAGGTAGTATAGATCCTCTGGTAGGTCAGGAGCAAGACCCATGGCTTTCATGATAcgaagaatCTTCTTGCCTGTGAcgaATCTGACTTGGGCAACTCCATGagaATCCCTGAGCATGAcacCaATTTGTGAAGGAGTGAGGCCCTTCTTtccgaGtTTgaagaTtTGTTCCTTGACaTC…	531	1
974	24H_new13_J24	24H	S_24H_new13_J24	CCTTTAGGCATGGTGATCGCAGATTCTGGAAACTTACGATAAAAATAAAAAATATTCACTAGTTTTAAATTAACTANNNNNNNNNNNNNNNNNAGACGGAGAAAAGTATGATATATCAGTTCTTATTATATAACGATTTGGGCACCGAATGTAACATAAAACTAAAATTTCAGAAAAACTTTTTAACATGTTTAACCGTACTACATGCACACTCGACCCCACTTGTTTGCGCAATGGCGTCTGACC	246	1
975	24H_new13_K01	24H	C_24H_new13_K01	ATTGAAAAAAATATACATTTATTCATTTTAAACTTAATTGTTAAATTTTAGTCTCATGT	59	1
976	24H_new13_K02	24H	S_24H_new13_K02	TCTTTTTTTTTTATATGgaaTgTCTATAAATACTATTGCTGCATAGGAATTATAGCAATATTGTAGCTGTTTTAGCGGAATGATGAACGTGTCTTTTAGTAAAATATcacTAGAATAAAATACTAAAACAATAATATGAAGTTGTTCGAACTGAACAACCGATAAACAACAATTTCAAACGTATCAAACACAACAAAGTTTTAACAACAATACGTTAACAACCGTTGCATTGCACGTCATAACAATAATCCATTGAAACGTACAAAAAGTATGGCCAAAGTAAATACCTTGATAACCGTGACCGACACAATAGGACCCCGCAGGTCGTcgaCagACTCGGCCCAACCTTTTTAATTATAATATCACTCGAATTAAAAACTTTTTTgtgGCTCcgaAAAA…	506	1
977	24H_new13_K03	24H	C_CPP_new10_C15	ACAGTTAGCAATGAAGTATTTAATGTTGAAACATGTTACAAATATATAAAGCTTTATCTTATCTCCGTTTTCTCCCAGGTGTTTTTTTGCCGGGGTTCCGTTGCCCTTTCCCAGCTTTAGGCTTCTTGGCTGAGAAGTTGGTTTTTCCTTTAGCCTTGCGCAGGCCTTTAGACGGTTTCATGTTCTTTTTCTCTTCTGACCTCTGTGTTTGTTCTTCATGAATGTGCTTAGAGACAGCCTTTTCCATGTCAATTTTAGGTCTCTTGTTCAGGATACGGTCTATGAGGTTTAGATTGTTTTCCTTCTCCACCTGAGGTGTGGGTATAGGAGCCTTTCTCTTCCTCTCCTTGCCGGGTATGAGCTCATGGACGCCCTTGCCTCGTGCTTCCTTCTCTTTTG…	749	1
978	24H_new13_K04	24H	S_24H_new13_K04	ACAGACTCTTGCTCTATTTATTCGCGTGACAAACCCAAAGTGTGTATCCACCTTAACAATTCTAGTACCGGCCGCGACCACGACCACGACCACGCCCTCTGGGAGTCCTGGCGGGCGAGGCCTTCACTTGCCCGACTTGCTTGACCGGCGCCGGCGCAGGCACCGGTTCCGGTTCCGGTTTTGACTCCGGTTCCGGTTCGGGTTCCGGTTCCGGTTCCGGTTCCGGTTCAGGCTCGGCTGCCTTTGGCCCGTCCTTGTTNNNNNNNNNNNNNNNNNNGTCTACAGACTGCTCCCAGTCCTCCAACTCCTCTTCGCCATGCTGTTCATCATCAGCGTTGTCCGCGTTCAGCTCTGCTTCCGTCTCCTTGTCTTCGTCGCCTTGCGTTTCCTCGTGTCCGT…	551	1
979	24H_new13_K05	24H	C_5TH_07185_D02	GGTTTAGTTTTTCATTTAATAAATTACAAACAGTAAATTACAGAATCACAATTACAGTTATTAGGTTCACATTGTTTTTCAATTTGAATTTGAGATTTTGTTCATGCAACCACTTATGCAGGAAAAATAGAACACATTTAAGTTTTCACAATAACATACATATAATATAATACGAAGAAATTGATTCACTGAACGAAAATGTTTCAGACAATAAATGACTTACAAATAATAATATTAGCTGATCAATTTGAACAGCTGAAGCTTACAGAACAGTGCAAGAGCTTTTCTCTCTGAATGGATTGACTTTCTGACTGGAAAATCCGACGAGTAGACAATCCTCCTGTTCGTGTTCATTTATGAATCGTACTATGTCCGATACAGCCACGGAAACGGGAATCC…	671	1
980	24H_new13_K06	24H	S_24H_new13_K06	CGGTTTTTAGACCTGTGTTATTGATAACTATGCCTGTGTTTTGGACAGACTCACTCTCAGGAATCATATCCTCGTGTAAATCATCAATACTGTCGTGTAAAAAATCATCTTGTTCCTCTTTAACAAATTGTATGTCGTTTTTAAGATTATCTGTTGTGTTATAGTAATTTTCCATAACAGTTATGTCTATCTCACCAGAGGCTGGGAGATTATTTGTTACGCAAACTTCGTAACTGTTGTTCATTTGGGTATTGCCGACAGTAGGGTGATCAGTATGAACCATTTCGCGTTTAGTAAGTTCTTCGAAAGTGTGGGATAGGAAACCATTTTTTAATATGGTTTCCGACTGTAAACATCGCTTTTTNNNNNNNNNNNNNNTGAATATCATCGTATAGCACT…	492	1
981	24H_new13_K07	24H	S_24H_new13_K07	CTGTTTCGTCTACGCCGTTCATGCAATGCCGATGCAGTACATCCAAGGTGGCGATGAAGAACTCGTGCGCGTCCTGTTGCTCGTACCCGGCCAGGTGTCGCGCGTGCGTCCAGATCAGATGCAGCAGCCGGTGCAGGGTCAGAGGTGTTTTAGCACCTGAATAGAACTCCTGGAACAGCTTGGAAACTTCGCACACGAGGCATTTCCCCGATCCTTGCGTTTTGCATTTGTGCCTCTCGCCGAGGAAATAGTCCCTTAACAGGGGCGTGTGAATTAATGCCTGAACAATGCAGTTCATGAAGCAAGTTGAGCCAAGGTTCTGTAGCCCCCGTAGTCCAATGGTGGTGTGCGGGCTGATGAGCCGTCGTTTCCTCAGCCTTTTCAGTGCTAACACTTCAT…	717	1
982	24H_new13_K08	24H	C_48H_new17_E04	GCAAATCAGATGTTATATTTGCATATATTTACAGAAACATAAATCTACGAATTGGAGTTGGGTCCACGACGACGGCCAAAGGTCTGTACAACATTCACAAATCTTCTGTTGTATTGAATCCTCCTCTTAGCACGGCCAGTCTTCTTCTTCTTTTTTTGTTGCTTCTCAACTTTGGGTGTTTGTCCTTTTACTTTACCAGCACGAGCCAGTGATCCGTGCACTTTACCACCAAGCAGTGGCACGGTCAGGTCAAGGTCTGTGGATGCCAGCTCAGACACAAGGATGCCATCGTCGAGTGGGGCACCGAGCGCAGAGAGTGTGAATTCCTCCGCGCCAATGTCTGAGAGTGCTCTTACACGATCCTTGATCTGTGCAATGGACTCCTCCCCATTGACATCA…	483	1
983	24H_new13_K09	24H	C_5TH_new06_D02	aaAATCAACATAATATTTTATATATATTGGTAATATTAAATATCAATTAGCCAGGAGGCCAGTGCATCTGTCTTCCGCCCAGGATGTGAATATGCAGGTGGTATACACTTTGTGCACCATTCTTCCCATCATTGATGACCAATCGGAAGCCAGATTTGTCCAAGCCTTCTTTGGCAGCTACCTTGCGAGCTGCATTTAGAAGGTGCCCTAGCAGTTGCTCATCACCATCGTCAGCCTTCGACAGCTGTGCTATCGGCTTCCTCGGTATCACTAGGATGTGGGTTGGAGCTTGTGGGTTCACATCGTGGAAGGCAACACACTGGTCATCTTCATAGACGAATTTAGCAGGGATTTCTTTTCTCAGTATCTTCCCGAATATAGTATCTCCTCCTGGAGCAG…	454	1
984	24H_new13_K10	24H	S_24H_new13_K10	ACTTGATTAAAAATTTATTATCACAATAATTATAATAATACTTAAAAATTAAAATAATTACTCTAAAATTAAACAAATTTATTACAAACTTAGTAGGTACATAAAAAACAATTCATAAGGCACCAAGAAAATCGCCATTTTGCTTTATCTTCAACAATTTTTAACATTATTGCTTTGTTCATTATTGTCTATGCTATGCTATATCTGCCATTCTTTCATCTTGCCATAATTTCAAAATATCGATTTAAAATCTGCATTTTTTGTTATAGGTAGTTTAAAAATTATAATTTTTCGTCTGTCTGTCCGTATTTAATATTGACCGGGCATCACGCtgaaacTACTGATTGAATTTAAATgaaactt	363	1
985	24H_new13_K11	24H	C_24H_new12_H08	ccaTAGTAAAGTGGGATTTTTTTATTGTTGAACTTTTTTATATTTCGTTGTTCCGGTATTTCGTGATGGATCCGATTATTCTTTTTAAGTTGAATTTTAATTGACAGATTTTCAAACCAGCTTCAACATCCTTTAGATAAATTATTCCGATAGGGTTTTGTTTCGCAAAATTGCACGTACAGTTGCGAGATTTTTAAAAAGCTTGTCAAATTGCGTCCGTTAACAATACAAATTACAAAATTCGGAAATTATATTTCAAGGACATTTTGTTAAAGATGTAACTAATTATGTAATCTGGAATACGTGTAATTTAATTTAAGTGACGATGCCATTTTACGCGATAACTTAAAAAGTTGTATCAACTTAATTGAATCAATTTGAATGGTCAGTAACGAAAAT…	744	1
986	24H_new13_K12	24H	C_CPP_new08_A18	agtagtaaAAGAgAACTTTCtcaTaAATAAATTTAcaaTTTATCGCTTTAAATCagcCATTTCACTNNNNNNNNNNNNNNNNNNNNNNNNNNNNNNNNNNNNNNNNNNNNNNNNNNNNNNNNNNcGCCGCCTCGCTCCGTCGCTACGGGCCTGGCACCCTCTACGGGAAAGCGGCCCCGTTCAAGACGAACTTTGACGGGANNNNNNNNNNNNNNATAGCGGAACCTCCCGAACACCACATCTCCCGCGACCGTTAAAGCCGCGCGATTCAGTGCTGGGCTGATTCGCGTTCGCTCGCCGCTACTAACGAAATCCTGGTTAGTTTCTTTTCCTCCGCTTACTAATATGCTTAAATTCGGCGGGTGATCCTCCCTGATCTGAGGCCAACGAT	391	1
987	24H_new13_K13	24H	C_24H_new13_F04	AGAACAAAGGATTGCTGGCCATTCATGTGCCCGTTCTGATTGTTGAAATTTTTTTGTTACCCATGCCATTTCTTGGTTGAAAGTTTTTGGGCCCACCGAAATCATGCATGCCATTAAGAAATGGCATCTTACCGAATTGTTCATTTCGATCTAGACGAGGTCTGAAGATAGGATGTTGATTATGAAAGCTGTTAAACTGCATTATGCCTCTTTTTATTTCTTTGTAGGTTGAACCTACGTGGTCGTAAACACTCGAGTGGGTATCTCTATAATAGAGATTTTAAAATAAATTACTTGTTCATTAACAAAGTACCTACGACCTTACAGAC	329	1
988	24H_new13_K14	24H	C_5TH_new01_B20	AGGTAAATAAAAAAAATCTTTAATCAAACAACATAACATGTATAACAAGATATTATATAGTAAGGTACACAATATGAGAAGTATTTAATAGTCTGCTTTAGGTGCTTTGTCAGCAAACGCCTTGACCTTGGGGATAGCGTATACTGTGTCCTGTATCTTCTTGAAGCTGGGATACTTCNNNNNNNNNNNNNNNNNTTGCAGTATCTTCTTGAAGCAGTCGTACATGCCCGCGAATAAGAAGTCTGCCCAAGTCAACTTTCCAAGAGCCAAATGTCCGTTGTTCTTCTTGATGATCTCATCCAACTTCTTCAGCGCAAAGGGATAGTAATTCTTCTCCAGCTCTGCCTGCATCCTCGCTTTCGCTTCTTCATTCTGCTCGTGGAAGACAGCACCGGCTTT…	710	1
989	24H_new13_K15	24H	C_24H_old01_K07	CTTTTTCTTTTAGTCAATATTTATTATAATGAATTAGTACAATCTCTGGGGTGCGCCCATGGTAGATTTCATATGCAGTGAGCGCACATTCTGCCAGTGTTTCTTCAACAGAGACACCAAGAAATTGATTGACAAATGTACATTTTGTGCTAGCTCATCTGGAGTCATATCTACGTGGCCAACTGCCACTGAGAGGCAAAGTACCTTCTTCATCTGGAACTTGATAGTAGCCTTAACCTCATCAATCTTTTGTGTCATGGACTCCTGGTGGGACAGGAGaccagGGAACTTGCCAGCCTTGTTCAAACCGGGGCCCAATagacgTGGGATCTGTTTGATGAGGGACTCTGATGCAAGgAatGCatcgtACTTCTTGGCcAGTTTCTTtacaagtttNtt…	678	1
990	24H_new13_K16	24H	S_24H_new13_K16	GCTTCACTTTAACAATGTTTCTATTGGACTGTTTCTCCAGGTTGCTTACTTTTGATATCATCTGCTCTTTATGATTAGCTAGACTCTCTTGAAGCAACGCGATACAACACGACCTTTCCTCTAGCTGAAGGGAAGCTGTAACGAGTCTTTGAGCCAACTCTGTCTGCGGCAGTTTGAGAAGTGCTTCCAATTTAGGTATAGATTGAGGAGTAGTGTTCGTGACGACAGAGAGCGCATCATTCGCGCTTTGTTCAACTTTTTCCAAGAATTCGAAAATTTCCATGAAGTTATCTTTAGGAGTTGGACATCTTTCTTCCTCCTGAACTTCAGCCGAATCGCCTTCGTTCACGTCACTTATAG	360	1
991	24H_new13_K17	24H	S_24H_new13_K17	TTTTTTGGCTTTGTTCTGTCTGTTTACGCTAATCGTCGAAACCACTTGCTTTTTTTGCAATTTGGACTGTTCGATAAACATAAAAAAGAATTACTTTAGACTAAAAAGAGGGAATAATTAATTCAAACGACTTACAAAAACTGCTGAGGACAGAATAAATAATTTTACGACTATATTATGCTTAGGATAATTTATGCTGTTGAAACGGTAGAAGTAAGAAAATGTTTTATATTTAGAAAATGTTTAAAGACTAACTACGTTTTCGGTATATTTGACGAGGAGTAATTAAATAATTGTTGTTTTTGTGTTGTTTTTATTTANNNNNNNNNNNNNNNNNNNNNATAAATAACTTTATTATGTCATTATATTAGTATTTAACTATTTATGTATAAATGTAAA…	752	1
992	24H_new13_K18	24H	C_24H_new14_A01	GATAATACCCATATATAGCCACAGATTAAGCGGACTTACATATAGATTGGTGGCGGTTTAGACCGACCCGTCACCACAATCGGTTCACCGTGTAGCATGGACTCTCC	107	1
993	24H_new13_K19	24H	C_24H_new11_L09	CGTAGGTCTTAGTAAAACAGGTTCCGTCGTATCATCAGAAAACACACTATCTTCGAATGTTCGGTCATCATCGCTCGTAACCTTATCATTACTAAATTGACGCAGTAATACCCTGGTTTCTGTGCAGGGTACTTCTAAGTTCTTCTTTTTCTCCTCCTTCTTTTTAGCACCTTCTCGATTACTCGGTTTGTATTTCATTGGAGAAAAATCTACTCTACGCAGAAAACTGATTGGATCTGCGAATCGCCGACTGTACTTTCTTGTTGTTTTTGTTTCAGCCNNNNNNNNNNNNNNTTTATCTATACTGTCATCATTTTCCATCGCAATTCCTGAGTCAGAATTCGATTCAATGGTTATTTCTGGAACAATACATTCTTCTTTTAGTTTCAGTTTTTGATT…	716	1
994	24H_new13_K20	24H	C_48H_new18_P17	CACAATGCTTTTTACTGTCATCAAATAATATACATAATATTAACAATCAATTTAAGCTATTGAAACTTAAATTAGATAAATAAATTTGAATTAATAGGATCTACAAGACAAAAGTATGATTTCATACCAATTTACTTGGTTGACACCCTAGTGCGACGGTTCCATGCAAAGTTGACACCGTAACTCTTTGGTTTAAAATCCTTTTCAATTTTCGGTACATCCAAAAACCAAACCCATCCATTCTTTTCNNNNNNNNNNNNNNCCTCTTCAGGGTTTTTAAACTGTATTTTTAAGTTGGAGAGTGGATCTCCGGTAGATGTCCAGCCCATTAGTGGGTTTTCCCAACGTTGGCGAGTATCAAACTCCATTTCCCAGTGTTGAATGCTGTTGGTGCCGCTC…	722	1
995	24H_new13_K21	24H	C_5TH_new06_A01	TGTACAAGTTGGGATGTTTCTCTATGACAGCTCTGACTTCCGCCGGAAGCGCCGCCATCTTGCTGGCGACGAAGAACTTGAGCGTGTCCCGCAGTGGCGACGGGAAGTATGGCGCGTCGATCTCCGTCGCCAGCGCGGAGTAACAGCCCGCCACGCGCCATCTTATTTTATACTCTTTATTTTCGGACTTGATAAGTTGCAAGGCTCGCAACAAAGTGTTGGCGAGCAGCCATTGTTGTCTCGCTCGTTGCACCATCGTGTGACAGAGACGGCTGGAGGTCTCCGCCGCTGTGACGCTTTCCGCGGAGAGTCCGGAGACACAGCAGAGAGCCTCCACGTACGCCAGCGTCAGACTCTCCTGATCGCGTATTGACTGTAGATGCGAATCGATGACGTCAG…	585	1
996	24H_new13_K22	24H	S_24H_new13_K22	GTAAGTGTTTTATTTATTTACAGCGACTATTAGATATAGAAGGGCTAATTTGAAATCAATTTTCAGTCGTAAATTAATAATGCTAAAGAGCATCATCTAAAAATACATTATCCAAATCATCAAAACTTTCTTGCAGGCTTTCATTACCAGTTGACGAATTGATATCTGATANNNNNNNNNNNNNNCTAATAATAGTGTATTCTTCTTCACGTGTCATTTGAAAACCATCTGCCAACGTTTCACCATCTGCGATCACCGCAGAGCTGTATATAGCCCATATATTACTTAAAGTAATATTTAGATAGTGTTTCTTGAATGCACTTCCCGTTGTGAGCACAGTCGGTTTCCATACTACAAGGGCACAATATTCTGCCACAATGTATGAAGAAAATGATGACC…	716	1
997	24H_new13_K23	24H	C_48H_new15_J20	CTAATACACCTAGTTTAATAATCTAAGCTGTCGCCTCTGGCAAGGTTGTAATGATGTCAGAGTCTCCAGGGTCTGTGATGGCCAGTGTGCACACCCTGTAGTACCTTCCGCAAGCTGTGCCCAACTCAATGTTGTTGCCACTGTAGTGATGTACTCCAGTTTTTGCTAACAGTGCATAGTACTCTATTTCAGATTTCCTTAGTGGT	206	1
998	24H_new13_K24	24H	S_24H_new13_K24	ACGAGAAATTAGGCCAACTTTTTAGAACACTACAGACAAAAAACAATGTGCCTACCAAAAATCTTGTATATTTTACTAGGTTACTCCATCTTAGCNNNNNNNNNNNNNNNNNNNCCGATCCAGCTTTGCATTTACAAAGCTGGATCTGATTATCGTAGTAATTTATTATATCCTCTTTGATGTGAATTTCAATGAGTATCAGTTGTCTTTGCAAACGCGGGCTGTCAATGTCAAAGTCAATCAATGAATGTCATTGTCAAATATCATTAAAAGTTAATTTGATAAAAGTAAAACATGGTAAAACAGTGGCCTGTCAGTTAGACACAGATAATGAAATGAATTTTATGTCAAACAGCTGATACAAATTATTGCCTACCTGTAACAAGTAATTTACCTGAT…	676	1
999	24H_new13_L03	24H	C_72H_new23_E03	CGCATTATTCTGTAAGCCTTTCAGCGTGACAGTCATCTGAATGGGCGGCCGTGTTAGACCGGCTCGGCCGCGCGCCGGCTTACCCCGTAGAGACGGTCCTCCC	103	1
1000	24H_new13_L04	24H	C_5TH_new03_K11	GCTTATATCGAGTGTATTTCTGAATAAATCGGTTACAAAATACTTATCAACCGGCCACGTGGCCGCTTTTACAAGCTATCTGCGTTAGCACGACGAATACCAAACGAAGATGTAGCGATTTTGATGACGTATCTCCACATTTACAATCTAAAATGTATAAAAAAAGCCGAATTTTCGTATTGCGGTAGAAAAGAAACACCAAGCACACACTTGAGTGTACTTTTTATCGTGTGTATTAATTTAGTTTGAGCTTACCTTAACTCTTTAGTTATTTTATAGGAAAAATATATATAATAATTAGTTATAATTTAAATTATTANNNNNNNNNNNNNNNTGCTACACCGTGCAGTCTAGTTTAATATAGTTAATTCACTATATATGTACACCTGCGGTTAACCG…	735	1
1001	24H_new13_L05	24H	C_CPP_old01_J17	CACGGTTAGAACTAGGGCGGTATCTAATCGCCTTCGAACCTCTAACTTTCGTTCTTGATTGATGAAAACACCTTTGGCAAATGCTTTCGCTGATGTTCGTCTTGCGACGATCCAAGAATTTCACCTCTAACGTCGCAATACGAATGCCCCCAGTTATCCCTATTAATCATTACCTCGGAGTTCTGAAAACCAACAAAATAGAACCGAGATCATATTCTATTATTCCATGCACGAAATATTCAAGCGGCATTTTGAGCCCGCTTTGAGCACTCTAATTTGTTCAAAGTAAAATTGTCGGCCCATCTCGACACTCAACGAAGAGCACCGCGATAGGATTTTGATATTGAACCGTCGCGTTAACGACGGCTCACCGACGATATGCTCCGCAGACGTGTCAGT…	711	1
1002	24H_new13_L06	24H	C_48H_new18_O21	CGTTTTAATTTTAATTTTTTAATTATACAAAGCAATAAGTCTACGATGAGGCAACAGCTTTTTTGGGTGTGGGTTTGCCTTCTTTGAAGCCATTACGGAAGCGCCTTCTCACAATCTTGAGGTGACGCATGCGGCCTGTGCCTGTAGTCTTCCTCCTTTTTGCCTTCACGGACCAATGGTAAGACCGTAATTTAGCCGCTGGGTATCCACACTGAGCGCATTTTGATTTTTGGATGTGATAGGACGATCTTCCACATCTTCTGCATAATGTGTGGGTCTTATTTCGGCGTTTACCGAAGCTTGAAGTACCCTTCGTCATTTTTACAAAATATGACAAATGAAAGAAACTTCC	352	1
1003	24H_new13_L07	24H	C_24H_new12_P08	TCTGCCTTTCAGTCCAATAATAATTAATGAAACAGTAATTAATTAATGAAGAATTAATAATTAATCAATTACTCATTATTTTATAAGTAATTAATTATTAATTAATGATTAATCAATTAT	120	1
1004	24H_new13_L08	24H	C_48H_new16_F08	ATACTGCCTAATCTTCACTTGTTTATTTCCTTGGAGCACCCATGTAGGTTCTTTGGCATCAGTTCTTGAACCCATTTTGGCTTTTTTTTCGGCTGGTGGGTTGCGATCGACTGGACCTTCATCACTATCACTGCTGTTGGAAGATTCCCTTTTTTTATTTTTAGGCATTTTATTCAAAAATCTTGATTAAATATAAAAATCTTGAGTAGGTACACAGTTTATTAGATACTCACACTCTCACACTC	245	1
1005	24H_new13_L09	24H	C_5TH_old01_G19	CTTTTTACTTTTTTTTTTTTTTTTTTTTTTTTTTTTTTTTTTTTTTTTTTTTTTTTTTTTTTTTTTTTTTTTTTTTTTTTTTTTTTTTTTTTTTTTTTTTTTTTTTTTTTTTTTTTTTTTTTTTTTTTTtggGGGGGGggggaaaaaaccaaaAAAAAAaacccttggggGGGGGggccccccaaacaaaAAAAAAAAAAAAAAAACCCCCCCcccggGGGGgggaaaaaaccccccccaaaaaaAaaggGGGG	254	0
1006	24H_new13_L10	24H	C_24H_new13_L10	TTTTTCAACAATAATGTTTTTATTTACACAGTTTACTACACTTCAATACAATATCTGAATACTTGTAGAAAAATACTTATTTTTATTGTCAGTGCATTGATATCTGGGATAAAAAAATAGAATGCCTTTTAACCTCTTACCACAATATAACAATTATACATTTATAAATATAGAATATGTGTCTTATTTACTCAATAGGTACATATTTTTTGTTTTCAACAAAACATTGTAATAATGACAATTTTAGTGGTTCGTCACAAGCGCCTCTCAACTCTCAAGTTCTGAATTTGAAATAATAATGTCCTCTCCAAGTTAATGCTTACTTACTATCCTATAGAAAAAGATTTCAATCTAGCAATTGTTACTGCGATACATTTAGCCTGCTACACACCCCACTGC…	593	1
1007	24H_new13_L11	24H	C_5TH_new05_P07	CGATATAACAATTACTTTTACTATTATAAATAACTCTATACAATGATTAATGGTGTTGATCTTTAGGGTCCGATTTGCCATATTCCTTCTCCCACATGGCGATAAACTCTTTCTTTCTCTCTTCACGACGTTTGAAGTACTCTGGATACTGAGCTTTCTCCAGCGGATGCCAGTAGTCCAGCACCCAGTCTGGCGGGGTGACAACACGTTGATGGGCTACACCTCCCACACTCATAGGGAATTTTTTAGGAATAGGATGTTGTTTTAAGAACAGCTCCTC	280	1
1008	24H_new13_L12	24H	C_24H_old01_H13	GTTATTGGAGGGTAGTTTATTGGAAAATGGAGTGTTTGGGGTCTTTCTCGTGGTAGCATTTGGCGTAGTTCCAGGCAGTCTGGTGTGGTGTGTTGCCTTTGTTGGCCAGGCAGTTGTCTATCAACTTCTCGACTACTGGTTTGTCAGCTGCGTTAGGGACCTTGGCGAGGGCCACATCCTTCTTGAACTTGCCATCCTTGGTCATCAGCTCGGACTTGATCAGCATGCACAGTGCGTACTTCTTCAGTGACTCATTCTCCGTCTTAAAGTCGCCAGATTTGAGTTTGTTGACTTGCTGCTCGTCAGCCTTGGTCTCGGCCAGACACTCTGANNNNNNNNNNNNNNNNNNNNCTTTCTGCTCGTCCGTCAGGGACTGGGCAGCAACAAAGCAGATGGCGA…	444	1
1009	24H_new13_L13	24H	C_5TH_new01_D16	ATTAATACCCATATATAGCCACAGATTTAGCGGACTTACATATAGATTGGTGGCGGTTTAGACCGACCCGTCACCACAATCGGTTTACCGTGTAGCATGGACTCTCCNNNNNNNNNNNNNNNNNNNNNNNNNNNNNNNNNNNNNNNNNNNNNNNNNNNNNNNNctGcNNacNaGAGATAGTATTGAACAGAATGCAAATGTTTATTATTCACTACACAAGGTTACAGGCAGCACAATGAAAAGGGAAGCATAGCGAACGACAGTTCTCACACGATGGTTCCAGTGCgaCTAGAGATTTTCAATTCAAATTGTCACATGCATCTTGGGTTACAGTGTCTTTCAATTCGTAACAAGCCCTTACACAAATGCCTATTTGTAATTACATATATATCGTTACAG…	692	1
1010	24H_new13_L14	24H	C_48H_new19_A12	ACTCTACAGACTATTCCGAGCCCCGACATCGAACTGAGGTGAATTCGAAACTCCGACGCCGTGGTGCACGTGTTAAGACCGCTCGCACCGATCGTCGCGTTCCAAATGGGCTTCGACGTCGCACCTTACGAATAAAGCGCGACTAGTAAAGTCACATTGTTTAGAGCCTCCCGACTCTCGGGGCTCCACAGTGAGCATATCCTTGCCGGATTCGGCTAGGCTGGCTTCGGCCTTAGAGGCGTTCAGGCATAATCCCGCGGATGGTAGCTTCGCACCACCGGCCGCTCGGCCGAGTGCATGAACCAAATGTCCGAAACTGCGGTTCCTCTCGTACTGAGCAGTATTACTATCGCAACGACATAGCCATCAGTAGGGTAAAACTAACNNNNNNNNNNNNNN…	751	1
1011	24H_new13_L15	24H	S_24H_new13_L15	ACTTTTTTCAAGCGCAATTTTTCCTGTTCCTTTTCCAGTTCTGTTCTTCTTTTTTCCAATAGATTTCCATAAAACTTGGTGTAGTCTTTTTTCTGGGATTTAATATCAATGCCAGCAATGTGGCCCCGACCAAAGAATTGTACTTGATGCCTCTCCTTGTACAATTGATTGTAATCATTTGAAGTATCTTCAGAAGCATCCCAATCAAAAACAAACTTCCTATCATTTAATCTTCTAACCCGTCGTTTCTTCTTGATGATGCCCAGGTAGCGAGCTTTTATAGCTTCCTCTTCCCTTTCCTTATCCTTTGTCTTATTATTTTCATCATTTTTATCCTTTTTATCATCTTTATTGCGATCAGCTTTTCTTTCTTCATATTTTCTTTCTCTCTCCTTCTCC…	535	1
1012	24H_new13_L16	24H	S_24H_new13_L16	TGTGTAAACGTTTATAATATCTTCAATGTTGACAATGTGTTTCTTTCTACCTTCTATTTGTATGTTAGAGAGTAGCTTCAATTGTTCAATCAAGGGATCAAACCCTTTATAAATAAAATCTTTTTTTCGCAAATTCAATAAGTCTCAGAACCATATCTTCATATTTTTTGTCATATTCAAGATCTTTGTTAATAGCTTTAGATTTGTCAACTTCTTCGATGAAGCTTTGTAAAGTTTCTTTTTCCTTTTCGTATTTATCTATTTCTGATCTTATTTCTCCCAAAACCAGTTCA	293	1
1013	24H_new13_L18	24H	C_72H_new23_L08	GAGAACATATTGCAAATTTTCACGGACGTGACAACAAAGTTACTTTAAAGTTTAAACTGACAATTTAATGTGAAGTTTTTGTAAAACAAAATAAGACATTTGGAGGAGTATTAACGTTAGTCGTATACACGGCATTATACAAGTGTGTGACATTTTAGAATAAGTATGACTAAAATGTCACATTATTGTATAAAGCCCCTCAAACATCTGACGATGCTATAACACATCACGC	232	1
1014	24H_new13_L19	24H	C_24H_new13_L19	CTTTTTATTTTTTTTTTTTAAATTTTACATTATTTATTTACTTAACAGATACAAGACAGTAAGCTTACAGCTTCAGCTTAGTTCTCCTCCAGTGACGCCTCTTAGCGTTGTAACGAatgGTATTTCCAgtgCGCATTCGTACCCATTGGGGAATTGGTcTGTTTTGTTTTAGTTTCTTAGCGAGCTTCCGCTTGATAATAAATGTCTTgtgGGCCGACATGGTTGCCTTCCCTGCTGTCAAAAATTGAGTC	251	1
1015	24H_new13_L20	24H	S_24H_new13_L20	TTTTTTGTTTTAACGTCAAGTGCGAGATAAGACAGTGACCTAACCTATTTAGGATATTTCTAACTTTTGGGAGCACGCTTAAAGCCAAGAAAAAAGACATTTTTGGAAGGAAGTCCCTTATCGCGCGTTGCGAAGGGTAGTCGGAAAAAATTAAGACCAAAAGTTGTAACGACACTTTGTTATAGTTGTAaaaCGTGCGGCGTGCGCGTGTTTCTCTGTCTGTATCGCCGTGTCATGGGTAGCGCCCCAAACTACTAGACCACGGGTGCGGAGTTTagaGCAGCCCTCCGCAACGACTGCCTTACTGTGTagaAACGGACTCCC	324	1
1016	24H_new13_L21	24H	C_24H_new12_C10	GGTATAAATAATTAATTACCTCATCAATAAATTGAAATATAAAGGAATAATCATACTACCTCTACAAAATGTCAATATCATGCTGCAGCTTCAAATCCAAAATGGTGATTGTTAGAAAAATGATTATTAATATGTCGTAAAAGACAAATTAATAAAAATAATGTTCCAATAATTACATGAAGACCATGAAATCCTGTTGCTATAAAAAAAGTGGATCCATAAATTCTATCTGCGaTaGTAAAAGGAGCTTCTAAATATTCATAGGCTTggAggataGtAaaataaaTACCtaaaataacagTaAatatTAatc	313	1
1017	24H_new13_L22	24H	C_5TH_new06_A22	GCAACATCTTGTAGGTGGTCAGATACATCTATTAAATCACTTGGAACCTCTTTATCAAAAGTTAAATTTAATTTAATGGACACATCATTACTTAATTTATTGTAAGTTGATCTTCTTTTCTTTTTGTGAATATTTTGTACTTCTGTTACATTATTTGAAATATCTTTAGAATGTTCAGATTCAATAGGAATATCTTTTTCAAATTTTGTATTTAAATTAATCTCTGATATATTNNNNNNNNNNNNNNNNNNNNNNNNNNTTGCACTATTTTCATAAGTATCAGATGTTTGTGATTTGTCAGATGATTTATCATGATTAACAGTTTCCACTTCAGAAGTTGACATATTTTCAAATTTATTGTCCAAAGAAGTTATTTTGGATTTCCCCTATAAAATTTTA…	488	1
1018	24H_new13_L23	24H	C_5TH_07185_E03	GTCTTTAGTGTACTAGTATACCCTAGTTAAAACCTTATGCACATATCATTGTAACCATCCGAATATATAATTCTAACCACAACCCCATAATAATTACTAATTTTCATAATTATACAAAATGTTGCAATCTAATAAATTGCTAGAAATAAACAAATGAGACATGGATTAAATACACTAGTGTATCTGCAAATAATAAACTGATTGATTGAATCTAAAACAACAGCAATAGTATGGTTAATTTACTTGTATGTAGAATCTATACATCTGCACATGACCATTAATGAAAAGAGAGCCCAACGTCACCCACCCACAAAACTGTCAAAATATGTCTTAGACAAATATTTTACAACCTATTTATGGCGATCTGTGTCTCTTTACTTGAAGTCCATACAGACTGGG…	641	1
1019	24H_new13_L24	24H	C_24H_new11_O21	CTGCTGGTTGGTCATTTAAAATTTGATCCTTAGGCACAACGGGCTTAGATGGAACAACCTCTGCGGGTTGGGCGGGTGCCGCTGGCTTCACTTTTCCAATAACTGACTCCTCCTTCTTAGCTGGTTCCTCGGGCTTTTCTGAT	143	1
1020	24H_new13_M01	24H	S_24H_new13_M01	TTTTTTATAGCAACGCATATTTATATTACTTATTTTTGCCATTAATTTGAAAAAATAATTTGTTCAACGTATTAGCAATTATAACATACCTACCCACTAATTGTTGTATGTAGCcgaACATAACTGTATAATCAATTTGTACCATATCAATGAAAATAATATTGCACATGGCCATTATTCATACTCGCAAAGTAAAATTATTGATTAGATATTACTTATTACATTATTTTATCCGCTGGATGCAGGGCGGTTCAGGATCCTGGTGCTTGGAAGTCTGTACAAAATACCTACCTGgtgATGATGATTAGGTAAATGTATTACTATGTACCGAATTTGAACATACAAGTTACTGTACCTACCTAagaGCTGTGATAACCCTGTGGATATGACCTCTGTCTT…	686	1
1021	24H_new13_M02	24H	S_24H_new13_M02	TTTTTTCTTTTTTTTTTTTTTTTTTTTTTTTTTTTTTTTTaacctttaataacaatTttttaccctTTTaggggggtttaaccggGGGGgttaaaaaccaaaattgggCCAAAAAaagggaAaccctgggtaaggaacccccccaacgGGAAAAAAaaatttttaggcgctttggaaaaAAaCCGGGGaaaccaagGggggcAaatTTaaagaagcccCggcccCcgggcttaaaccCCCCaaTTttaAacCcccaAAaaaaCCCCcccctttgGTtccttcgGGGGGGGggaatttcCctccaacgggaacacttTtctccCCCCcctttTAAacttcttaaacCCCCCccccCTTTTAAATttccgggGTTtTcccttcaaattTCCCCCCCCCcta…	555	1
1022	24H_new13_M03	24H	S_24H_new13_M03	GTGATAACTAACTTAACACTTGGCTTATCCTCCATATGTTCTTCGTCCATTCTCTGAGGTGACTTGAATACATCATCCTGATGACATTTCTGTGATTCTTCCTCTGAAAACTCATGTGGACAACTGTTATATGCTGAGTCTGAAGATTGTGTTTGAATTTGAGCCTCACTTGCCTCATTAGGTGACTTTGTACTACCCATGTGCAAGTCCTGGGGAGCATCATCAGCATTTGCTCCATTTGGTTCTACTTCTTCTGTATCAGAATTATGATCAATATCTTCATCATGTTGTTCAGTATTACTAGCAAGTTGTTCTTTTATACTTGCTAATGTCTCATTGTCAGCTCCTGATGAACTAGGACTTGAATGTTTACTGTATTTTCCTTTATGCTTTTGCTTC…	674	1
1024	24H_new13_M05	24H	C_CPP_new10_I04	CTTTTTTGTGTATATAAAATATATTTCAACTTATTATTACAAAGCAAATAAAATATTACTTAGTTTCCACATTGAAAAAACTTAGTTCTGCAAATATCCAGGCAACTTCATCCTCATAAATATCCAGGTGGTGAAGAAAGAGACAAGTATACACAAGAAAGCGACAGATATCAGTAAAATTCTGTTTAACTTAGGCGTTGTGGGGTTGTGAGTACGATCNNNNNNNNNNNNNNCCAGGCCTCCGAGAGAGAAAAGGAAGCTAGATGCCAACCCTTCCATGATGTACTGGCCATTCACTCTGTTTGGCATGAACGCTACAGGTCTGCTGTGACCATGTTCATCTGTAGTAGATCCAACACTTGGTGGCTCCACTATGACATCATATATTATACCTCCTGT…	555	1
1025	24H_new13_M06	24H	C_5TH_new01_C08	GGTTGTAACTTATTTATTAGGCAGCTTAGAACTGGATCATCTGTCCTTTCCTCTTCTTGTCTCCGCCCAGCTCAAAGTGCTTGCAGCGCTTCAGTGCCACCTGGGACCTCACCTTGCAGTCCGCACACTCCAATCGGAGCACAATTTTCTTTGTGGTTTTTGCCTTTTTCTTGAAGATGGGCTTGGATTGACCGCCATAACCCTGTTGTTTACGGTCGTAACGTCTTCTACCTTGAGCAGCGTGCCTTTCCTTGGACTTTTTGTATTGTGAAACTTTGTGTACTTTGTGGCACTTGCATTTTTTGCAGTACGTCCTGCGCTGTTTTGGTACGTTCACCATTTTCGATTTGTCTGATTTCCACCAGCCAAACGTCAAATTGAAAAGC	386	1
1026	24H_new13_M07	24H	C_48H_new16_P03	GCCACAGAAAAAAACAAGACTGCTAGTACATGCACGGACACGCTTGCGGTGTTCCGCACACCCGGGTGTACGCGGGCCACGCCCCTTTGCTACTTCTATTGCTAAAAGCATTAGCTTTTAGCGTTGTCTGTTCTGTGGTGAATTCCATGTAATATGTTATGTTTTCTGTCGTAGTTCGCGAGAGTCTCAATGCCAAAAGTTTGCTTTTCTCCACAAACTGTTGGCACTGAGACCCTTCACGAAGGTATTCCTGAATACACAATCGGGGTGTTAGTACTGACGACCGTAATATCTTTAGGCCTAACAGTGGAATTCATAGACGTAGGGGCACCCCAAGGGGATCATTCACCCG	352	1
1027	24H_new13_M08	24H	C_5TH_new02_J10	CCGCGAACTTGCAGGCAATGTGAGCGGTGTGACAATCCAACACGGGTGTGTAACCATTGGAGATTTGACCAGGGTGGTTGAGCACGATGACTTGTGCAGTAAAGTCTGCAGCTCCCTTAGGTGGGTTGTTCTTGGAGTCACCAGCAACATAGCCACGACGCAATTCCTTGACAGAGACGTTCTTGACGTTGAAACCAACATTGTCTCCAGGCACAGCCTCTTGGAGAGCTTCGTGGTGCATCTCAACAGACTTAACTTCAGTGGTGATGTTAGCGGGAGCAAAAACAACGATGGTACCTGGTTTAAGGACACCAGTTTCTACTCTGCCTACTGGCACTGTACCAATACCACCGATTTTGTAGACGTCTTGAAGGGGAAGTCGCAGAGCCTTGTCTGTGG…	685	1
1028	24H_new13_M09	24H	C_5TH_new04_M15	GCATTAAAGGTTTCCTTACAACTAAAGAAGCTTCATAAAGCTTACAATGGAATACCAAAGCCTTTATAAAAAGCTTTTTAGTCGAAAAGACCGAAGCCCATGTCATCATCAGATTCCTCTGGTTCTTCTTCTTTCTTTTCCTCCTTGGCGGCTTCGGCGGCGGGAGCGGCGGCCGAGGCAGCTGCGGCGGGCGCGCCACCCGCGGGCGCAGCTCCTACACCCGAGCCGATATTCGTGATCAGATCGCGAACATTGACGCCTTCCAGTGCCTTAGCGAAGAGA	282	1
1029	24H_new13_M10	24H	C_24H_new14_A01	GATAATACCCATATATAGCCACAGATTTAGCGGACTTACATATAGATTGGTGGCGGTTTAGACCGACCCGTCACCACAATCGGTTTACCGTGTAGCATGGACTCTCC	107	1
1030	24H_new13_M11	24H	C_5TH_new05_I07	CTTCTTAAGTTTTAATGAAAAATTAGATTAGATTACGACCGAGACACCGTCACAAGTCACAAACGCAGACCGTCACACTTATTAACTAGGAATGTTTAGATTTAACCTAATTTCACACAGTCGTCGCGTTTGGGTTGACATTTTGAATAAGCGTTATGTTGTCTCCTTTCATCATAATACGTCCGATCTGCTTGCGGTTTTTCGTTTTCATGTGCACTTCTTCGGCCTCATCCAACACAATGTTCATGTATTCGTCGAATCCTACGATGTGTCCCTCGATCCTCAAGTTCACATTTTCGTACAGCCAAATTTGCACACGGCTCCTGTTCTGCAGATATCTGAAGATAAGGTTGATGGGTTGTACCATCACCTTTTGCACTTTCGGGGGGCCTTTGTAAG…	440	1
1032	24H_new13_M13	24H	C_48H_new19_A12	GGTCTACAGACTATTCCGAGCCCCGACATCGAACTGAGGTGAATTCGAAACTCCGACGCCGTGGTGCACGTGTTAAGACCGCTCGCACCGATCGTCGCGTTCCAAATGGGCTTCGACGTCGCACCTTACGAATAAAGCGCGACTAGTAAAGTCACATTGTTTAGAGCCTCCCGACTCTCGGGGCTCCACAGTGAGCATATCCTTGCCGGATTCGGCTAGGCTGGCTTCGGCCTTAG	236	1
1033	24H_new13_M14	24H	C_24H_new11_M19	CGCAGTTTTTCAAATAATATCCTCTTATGAGTGCTGTTGGACTGTTTGACTGTTTTGCTCATAAATATCGTCAACATGGTATAAGTGTGTTACGTTTACGTTTCTTCATTCTTATTAGATATTGTAAGCATCGACAACCGACATCGCATAAATACTTTTACCGGGACCAGTGCGGCGTGCGTCCCATAGCCGTCAGTGGTATACATACTTAATGGTTGTACACACGTATGATTTTTATCGCATTTCTCGTAATGTAAACCACTGTTTCCCAAATTCACACTTCATTTAAATGCCGTTACATTTCTTTCTGTAGATCGACTTTAATGTAGGTAATGACATCGTGTTCGTAGGTACTCTCACTTCTGATAAAAGCAATGGAATAAAATAACACAAGCTGGA…	549	1
1034	24H_new13_M15	24H	C_24H_new13_M15	TTTTTTGTCTTCCTCGTCGTCTTCTCCGACGTCCTCGATCTTTGGCTTgTCGTCTTCGTTCTCATCCTCTTTCTTTTCCTCCTCAGCCTCGTCGTCAGACAATTCCTTTTCACGTTCCTTTTCTACTACCAGTTTGATGGGATAGCCGATGAACTGCGAgtGTTTCTTGACGATTTCCTTGATCTTCTGCTCTTCCATGAATTCGGCCAAGTCTTCCTTGACGTGGAGGACGATTTTCGTGCCGCGGCCGaaaGGCTCGCCGGGGTCGGGGCGGACGGTGAAGGAACCGCCGGCCGCGGACTCCCACATGTACTggtNcgt	321	1
1035	24H_new13_M16	24H	C_48H_new17_E04	GTAAATCAGATGTTATATTTGCATATATTTACAAAAACATAAATCTACGAATTGGAGTTGGGTCCACGACGACGGCCGAAGGTCTGTACAACATTCACAAATCTTCTGTTGTATTGAATCCTCCTCTTAGCACGGCCAGTCTTC	144	1
1036	24H_new13_M17	24H	S_24H_new13_M17	CCGTTCTCCAGCCAACTAAGAGATCTCTTTTCATCTAAATATTCATTTGAAGATAATAGAAAATTACAAAAACAAAATGTATAATTGTTTAGTAAAGTTTGCACAGTCATTCAATTCATACATATTTAAAAATGTAAACAAAAAAACATCTCATGATTGTTTTTATCTAAAATTAACGTTTATGTTTGTCCTATTCAGTTGTTAAACGATCCGACAGTGTTGTGCATACGAATTTCCAGCTTAATTACCATAAACTAGATCGGTCGGTATTTGAAGTTGGCACATGTGTAGACGTTTAAATACCAGTACAAACCGGTTATTTTATAGTTTAGAGCGAATAGCGTCGATCCTACCGGCGGCCGATCGCTGCAGATCCGTCAACTTCATCGCCAGACCCAT…	625	1
1037	24H_new13_M18	24H	C_24H_new13_M18	TTTTTTCGTTAGATGACATTTTATTCAGTTTTACATTAAGTATAGCTTTTCAATTATGTATCTATCAGGTTACAAATTTTAAATTATGCAAACTGCTGGTAGTTTGATAGTCTCACAATACAGAAAGCTCAAGTAAAAAACAGTTTTAAAAAAATATGGGCCTCAATTGACACAAAAATGCTTTGTGGAATGTAAAACAGAAATGTGACAAAAATATAGTAAAAAATGCATCATAATATTACATACAATTGCAAGAAGTCCCTTAGCTTAAGTGAGTTAACTTTATGACTGAACACTAATAGAGACATTTCTCTAAATAGGTGATTTATTAGTAATATGAAACTATTATCTAAATGTGACATGAAATATGGGGTCTCTAAACTTCCATTTTGAAAACAc…	630	1
1038	24H_new13_M19	24H	C_24H_new13_M19	GCGATTTTTAACATATAACAATTATGTAATGCGGAAAATCATAAACCAAACAAATTTTGGTTTAATCCAAACCAACGTCGTCATCAGATGAAGTTTTAGTTCCAGCACCCGGCTTAGCACCTTCAAAACCTGAGAAACCTCCTGGAGCCGCAGCAGCGCCTCCAACGCCGAATTTCCCCTTCAAGAGCTCCAACGCAGCGGCTACTTTAGGGTTATTCTGGTACTTCACGAAATTAGCCGGGTTTGCTGACACGTCATAAAACGCGTTGGCGATTTCAGGATCCTTAAAAGCTGCAACAATCTCGGGGTCAGAGAGCAGTTTCATGAAGTCGGCTGCTTCAAAGCCACCCATGCCGCCCATGCCACCCATACCACCCATGCCACCCATACCGGGTGGCG…	772	1
1039	24H_new13_M20	24H	S_24H_new13_M20	ATTTAAATCAGGCGAGACTAGCTCTCGGTTTCTTCTAGTGGTCTTAACCACCGAAACCGTAGAGCGTGCGTCCCTGGCGCTTCAGGGCGTAGACCACGTCCATGGCGGTGACGGTCTTCCTCTTGGCGTGCTCGGTGTATGTGACGGCGTCGCGGATCACATTCTCGAGGAACACTTTGAGCACACCGCGGGTCTCCTCGTATATCAGACCGGATATACGTTTCACGCCACCCCTGCGAGCCAGACGACGGATGGCCGGTTTCGTGATACCCTGGATGTTATCACGCAACACTTTCCTGTGACGCTTGGCACCACCTTTTCCCAATCCCTTTCCACCTTTGCCGCGGCCGGTCATGATGTCTGCGTAGAGTGTTTACTTCGAATTCGAAAACAACGCAC…	433	1
1040	24H_new13_M21	24H	S_24H_new13_M21	CTTTTCTGATAACAGTTAACTATTGGTTAAATAAAGAAAGCCAACAAGTAGACTACGTTATCGTGGTGTCCGATAATAAAGACTGGCGACGATAATTAACAAATACCACGACACTCATACTACACCCGGGGCTGGTAGACTCAAACCAATTAACCAGTTGCTCGATGGAAAAGTGGCCAGTTTTGAGTTATGACATCATCGGGGACATTTTTTTTTTTAATACCTAATATCAATAGTAGGTATGATTTATAAACATTAAATTCAT	265	1
1041	24H_new13_M22	24H	C_5TH_new05_O03	GCCACACATAAGCCTTTATTACGAATAAAGAACTAAAATTATCAGTCTTAAAAAAAATAAAACAGAAATCACTGGAATGAACAATAACGTAAAAATTGANNNNNNNNNNNNNNNNNAGACCTACTCCGCTTTGTCACCATTTGACTGGTCGGTAACCTTACGCACTGGGCCGGTCTGGGCTATGGGCACCTTCCTCTCACCCTGGATCGCTGGGGGAACCTTCCTCGGCGCAGTCACAGTCAACACTCCATCCGAAGACAGCCTGGACTCCACAGTATCTGGCGTACAACCTTCGGGAAGCGCATACCGCCTGGTGAATTGACGGGAGATGAAACCGTGCTGATCTTTCTTCTCCTCGTGTTTCCCCTCAACAACGATGTAGCCGTCTGTAGTTTTGAC…	706	1
1042	24H_new13_M23	24H	C_CPP_old01_H20	CGTTTTcaATATATTGTTTAAACTTAGAAAAAGAAACCTAATATTTTTCCTCCGAGATGTTTCCTTCTGGCTTCTTCATGGTCCATGATACCACCACTTGTTGTTAAGACAAGGTATCCAAATTGCCGGGATGGAAGAAGGTTGGTCCACCTTTCGATATCATTGATAGGCACGTCAAATCTTGGCGAGATAACACCACATTTGTTTAGTCTTCCAGTGAGGTTAACTACTATTTTACCGGCTCTGTGATCATCAACTATTTCAAATTCACCAATGTATCCATGCTTCATCATCACAGTAAGAAACTTGACGATCACTTTTGAACATGGCCGGATGAGCACTTGCCTCTTGCCTCTTTTCTCGGCATTGTGTATAGATTTAAGAGCATCACTCAATACG…	469	1
1043	24H_new13_M24	24H	C_24H_new14_M20	GGGTAAAATGCCCAGCCGTAGTTACGGTCGAAGGCTTTATCACAAACTCCCGACCGAAGGCCGCGCTTGTTTTTGTTTGGGTAAAATACCCAGCCGTAGTCACGGTCGAAGGCTGTATCATACACT	126	1
1044	24H_new13_N01	24H	C_CPP_new08_A18	caCTTTCCCTCACGGTACTTGTTCGCTATCGGTCTCGCGGTAATATTTAGCCTTAGATGGAGTTTACCACCCACTTAGGGCTGCACTCTCAAGCAACCCGACTCTGAGGAGCGTCCCTCTCGCCGCCTCGCTCCGTCGCTACGGGCCTGGCACCCTCTACGGGAAAGCGGCCCCGTTCAAGACGAACTTTGACGGGANNNNNNNNNNNNNNATAGCGGAACCTCCCGAACACCACATCTCCCGCGACCGTTAAAGCCGCGCGATTCAGTACTGGGCTGATTCGCGTTCGCTCGCCGCTACTAACGAAATCCTGGTT	316	1
1045	24H_new13_N03	24H	S_24H_new13_N03	TTTTTAATTTTAAACATTTAATATTATAACTCGGATGTTTATTGTACATTTCTATAACACGATACCATACAAAGCACTTCATATATGCATGCGATACAACTCCGTACAAATATTCTACAGACATGATTTACGAACGGCCTCCAAAAAGTTTATATGTTTTTACTATACACTAGGATATATACTGAGCGACATCACAATTAAAATAAATAAATAAAAAAAAATCTATATTCGTTTGAAAAATTAAGTCCCGACCGAAATTATAAGCTTTATGCTCTTTTATAATATACCAAAAAGGACCTTCTCTAAGTTATGACAAACATCGCAAGATACAAGAAATGATTCAAAACAGGAACCACTTCACTTTTTGTTAAATACCCCAAGTTTTATTGAATTTGAAGG…	644	1
1046	24H_new13_N04	24H	S_24H_new13_N04	CCNNNNNNNNNNNNNNNNNNTTTTTTTTTTTTTGGGGggccCcaaggGTtttTTTTTTTAAAAAaccCCccaAAaacaaatggtccCcaaaaaaagccCCCCCcccggaaaagggccccgccaaAAGggcaaAattccggGgaacaaAAAAAAGGg	156	0
1047	24H_new13_N05	24H	S_24H_new13_N05	ATCATTTGTTGTTTTCTTTCCGAGCCTTCGGTTTTCTGTTCGATTGAGGATATGACTCGCCACGACGACCGTCGCGCGCCCACGACGTTCTTGTACGCGACGGAGAGGAGGTTCCTCTCCTCGTTGCTGAGCTCGACGCCCGTCTCGGTGACTTCCTTCATCGCGGCCGCCATGTCGTCATATCGCTCGGCCTGCTCCGCGAGCTTGGCGCGTTGCACCAATTCCTCCTTGTCGACGGACATGTTTGATGATTTGAGATGACTATATTACTGATGCCCTTGTTTGAAGGGATATAAAGTAATTAAGCCAGCAAATTGCGACACAATTTCAAATTTTCTCTTGCGTTGAACGATACACTACACTGACGGCC	370	1
1048	24H_new13_N06	24H	C_CPP_new09_N18	GTAATGAAAAAATTGATTTTATTTTAAAAGAAAATAAATAAACTTAAGATGGCATTTTAGATTTTATTGAAGGCGGCAATGTCAACAGATTGGACAAAGTCTTCGAACTCCTGAATCTTTTCAGTGAGAAGGTCCACAGATACTTTGTCGTCTTCAATGACACACATAATCTGTAGTTTGTTGATACCATAACCAACTGGAACTAACTTGGAAGCTCCCCACAGCAAGCCATCCATTTCAATGGTTCTTACAAGTTTCTCCATCTCACTCATATCTGTCTCATCATCCCATGGTTTGACGTCAAGGAGGATAGAGGATTTAACAATAAGGGCTGGTTTCTTAGACTTTTTGTTTGCATATGCCTGTAGACGTTCTTCACGGATCTTGGCTGCCTCTGCA…	748	1
1050	24H_new13_N08	24H	S_24H_new13_N08	ATTTTTCCAAGGAACAGCCAAATCCAATCAGTTTATGCCTGAAAGAGTTCATGATTACGACCAGTTTTCCGCAAATCTCGCAGGAACCATGTTTTCTTCCTTGACAAGTTATGTGTCTAAGATATAATCTATTTTCAATACAAATTTCAGCTAAATCTCGGGACTTCATTAATTTTTTTTCGGGGCTATGCGTTATTTCAGGAAATATCTTTATTTTAAATTTCAGCCGAATCGGTTTAGTAGATTCGGCGTTAAAGAGTAACCAACACCTATACAAACTTTCGCGTTTATAATATTAGTAAGACTATCTTACATTGTTGAAGGACCATAACAGAAACCTCAAAACGAGGTACTCTTTATGCCAGTGCTCTACATAATGTACTCACATCCTCCACAAAG…	726	1
1051	24H_new13_N09	24H	C_5TH_new06_G16	GTTTGTATCATTTAATCGCCCTAAAAATGTACAATACAGATGCTGACATTCCCGAACAGTATAACAAGCAAGTCGTTGACAATACTCGCACGCAAAGTGCGTAAAACTGGCTTAAAAACGTATTGTCAGCGACTTGCGACATCATACTGCACTTCTATGCATAACATGATTTGGAGTAACAGTCTACATTTATAAATCAGGAATAGAAATCAATAAGTGTTTACGTACAACATTTTATTTGCAGATATTTTTTTTATACTACATAATTATTAAATAAATTGTATTCCTGATCATATGCACTGATAAGTAGTAACACTTAACACATTAGTTCTCGCACCACTATGAGGGTAAGGTTTCACACACATGATTCCATGGCCGTCCACTCCAGATAGTATACAC…	737	1
1052	24H_new13_N10	24H	C_24H_new14_A01	GCTAATACCCATATATAGCCACAGATTTAGCGGACTTACATATAGATTGGTGGCGGTTTAGACCGACCCGTCACCACAATCGGTTTACCGTGTAGCATGGACTCTCC	107	1
1053	24H_new13_N11	24H	C_48H_old01_F12	CGTTATTATGTTTATTGTGTATGAAAATATAATTATCCTACATACTTAAAATTAAGTAATGATTACTAGGTATAGATATTTAATTTTGATTGAAAGAGTAAGAATTTTCAATTTGAATATCAATTTAATAATACACATTTTAACCGTCTACCTCTTATTTGTAATCAATTTTTCATTTTTCATAGCATACATATATGTTATTGTAATATAATTATTTTTTTAAAACATTATAGTAGGTAACAATACTATAACTGTATAATTTTTTTACTCACAATTTTTCTGAAAAAAGAAACCACCATTATTGGATATCCTAGAGTCTAAACTCCTTGAAGCGTGATTAAAATGCTATAAACTTATTAATTTGTTAAGTGTGCATGGACAATGTTTAAAAATAACTTC…	725	1
1054	24H_new13_N12	24H	C_48H_new17_G16	GTGCAACAAAAAACTCATTAAGTTGCTGTCTTCTGAACTCAAGTTTGTATTCATTGTATTTCAGAATGGCATCATCAACAGTGATGGAGTCGTCTTGAGCAGCCAAAAATGCCTTGAAGGACATCATGTTGGTAGGACCATCAGTGGGGCCCATCGGCAGCACAGCATCCCTTGCTGGTACTGGTGGCATAGGCTGACCATAGCCTTGATGAGCCGGATGAGGTCCAAAGTGATCATGAGCCCAGCCATAAGATCCATATGAATCATGTGGCATTCCACCATACCTCCTGTCTTCACTGGGCCACTCTGGTCGAATGCGCTTGCTAGGTGGCCCCTCACCTCTAACTGGGGAAAATCCTCTACTAGCACTCGCTCCACCACGATAATCCCTATAGTCAG…	688	1
1055	24H_new13_N13	24H	C_24H_new13_N13	TTTTACCTTAAAAGTCTATTTATTTTCAATTATAGTAAGATAAATGAGATACCGCCACGTCATAAATGCACAAATCTATTTCTTCTTTTTGCTTGAAGTCTTCTCTTCGGGATTCCTTGGGTTTTGCCAATTCAGAGGATTTCTCCGATACATTGGCCACGGTGGTAGGGTTAATATAGCAGCCAGTATGAATCCAGCTCCCAAAATATAAACCGATTGGGAAAATTGTTGTACTATGTAGCCCCAAATGAAACCGACAATGCTAAATAATGTTATAATTGCTCTGTACAATTTCTCTGCTTTTGCTTGACCGACGTAATCTATGTGAGTTGGAATGGAAGTGAAGAAATCCATATTTATTAGTTAAAAGTTAAATGCTGTTTGAAATTATTTTGTTTT…	459	1
1056	24H_new13_N14	24H	S_24H_new13_N14	GTTAAACAGTGCTTATCGAGTATGGCCACAGAAAATATAATGTGGTATGGCTTAAGTAGGTATAGTTACCAACTCATACTACTTATCACGTAGGTATCATTATAGTAATAAGAAACTCTTATTCGCTTTCCTTTTCAGTCTACACCATAAGTCTTTGAACAAGCGCGCTATGCTCCGCAAATGTGGCAGAGGTGAGGGTATGAAAAGCACATGAACATAATAAAATATAGTGCGGCAGACGCACTGCGTGGAAAAAGCTTTTGTCACGAGAAAAATGCTCCTCCGCATTTGGGTTTTCACGCCACATTTACCACTGTCTATACGCCCACGGATAATTCTCCATTTTATAAATGGGATGCCGGGCGGAGCGCGGATTTTTACGCTAAATATTTCCCGTCG…	716	1
1057	24H_new13_N15	24H	S_24H_new13_N15	cctAGTCATAGGAGATGTACAGAGCTGACGATGAAGTGGTCCCTTTGTTCCTCGTACTGGAGTCTCGTGCCAAGCAAATAATGACATTGGAGCCCTCTCCCACCCAGTGCACCATCAACTGCTGGTGGCTGTCATTTAGGTGGGTAGTCCATGTACTAATGCTTCGTTCTACTGTCTTCTCCAGCGGCGGCGGCGGTACCGTGGCATCGCGTTTTGTTCTTGCCAAAGATACATCTTTCTCGTCTGTATATCTATTTATTACAATTATTTTCTGAGAATTCTGCGCATCTGCCACGTAAAGTGTACCTTCCGGCGAACCATACTGTATTTCACTGTACACGCACGATATTAAACTTACTGTTACAATAACACTAATTTTAAATCCTAATACCGCTATCA…	530	1
1058	24H_new13_N16	24H	C_24H_new14_A01	TTTTTTAGTTTATTTTGATAATACCCATATATAGCCACAGATTTAGTGGACTTACATATAGATTGGTGGCGGTTTAGACCGACCCGTCACCACAATCGGTTTACCGTGTAGCATGGACTCTC	122	1
1059	24H_new13_N17	24H	S_24H_new13_N17	CCCATATCATATATCATTTATTTATCAATAATAATAATTCATTTATTTATAATATCCTAGAATACATTCCAAATAATAATACACAGTAACAAAATTATCTCTGGAACTGCAACACGCAGATCCTCAGTCCCAATACATCTTTGCCAATTTCGGCAACACCACAAATCGGGCACAACTTACCTTTGTGCTCTGGTAGGAAGCTAGCGCTACACAAAGGACATTTCTCCTCAGGTTTACCTCTATATATAGGTTTATAACTAATCCCACATATATTAAATGGATTATGCTCATCATACAAGAGCTGGTGCTCATCTGTAGGCGTTTTCTCACAGGCTTGGAGTATCTTCCTCGCTTGCTGAGCCACTTCTGGCCTTGGGCCGAGTTCTAGGAGTCTTCTNN…	622	1
1061	24H_new13_N19	24H	C_24H_new13_N19	CCTTTTGAAAATTATTTTATATTCGATGGATTTATTAAATAAACAATTAGGATTCCTTAAACTTATGGCTAATTCATTCATATTATAAATAAAATTAATAAATGCTTGAATTAATGAAATATGTATTTATTTACAATGATAATTATTAATTTATTCATTTACCTAATACGATTAAAATAATGAACTGGGATGGACTCAGTTTCAATAATATTATTTTAAAAAATAAAATACTTATTAAATTCGGCAGTTTTGTTCAAACTATAATTATTAATTAATAACAATCTAAATATTATAATTTAAAAAATATTTTCATTACGTTTATTATCTAGGTATCAAAAATAAATATTATTTAACAAAAATAAAGAATTATCTAAATTAGTGTATTATTTAATATCAAAA…	534	1
1062	24H_new13_N20	24H	S_24H_new13_N20	GGTCATACAAATAAATTACAAGAAGTATGTGCTGGGCCTCTTGTACGCGAACGTGTTGAGTCTCTTGTAGTGGTGCACGCGCTTGGGCAGCGGGAACTTGATGCCGCTGTTGTGCNNNNNNNNNNNNNNNNNNNNNNNNNNNNNNNNNNNNNNNNNNNNNNNNNNNNNNNtcaNNtCATTGTTGAGCACGaGtctCCTCTCAGAATGGGTTAGGCCTTAGCTCACCACGCTGGCCCAGTTGGCAGACTTCACACACATAGAGAATTAAGAAAATCCTCATGTATACAGGTAATACGATATTTCTCCTTCACCATTTCAGGCATGTGATATTTAATTTCTAATGATGGTTGGATGGATGGATGCTTGCTATCATCTATTTACTTTTCTGTCTACTGTTTA…	630	1
1063	24H_new13_N21	24H	C_5TH_new06_I03	GACGGAGAACCTTAATGTCAGGTGTATCGGGGCGGAACCTCACAGCAGGGAGCGGGTAGTCAGCCCTGTCCATATAGTTGGGCTGTCCATTGAAGCCATAGCCTACCCATTCGCGGTTACCAATCTTTGACAATTCACTTGAAGCCCTTGTTCCAACCGGCACTCTGATTGCATCTAATAATGCACGACGCAGGAGTATATTTGCCATCTTTTGGCAGAGAATTTATCCGTATTTAAATTAGAATATTTCAAATCTCAAACTCAGGCTCGGCCCTGCCCCGCATTAAAAACAGCGACCTCTAGC	304	1
1064	24H_new13_N22	24H	C_72H_new23_E03	GTATCAACTGCAGCTCAAACTCAAAGCTAGCAATAATCACCTGAATGGGCGGCCGTATTAGACCGGCTCGGCCGCGCGCCGGCTTACCCCGTAGAGACGGTCCTCCC	107	1
1065	24H_new13_N23	24H	C_48H_new18_E12	GCAATCTCTTCTTTTGTTCTTCCCTCCACAGTTTGATCTTTTCTGGCTCCTCTCTCTCTTGCCTGAACACAGGAGCTACCGCAGGTGCGTGGGCAGGAGCTGGTGCAGGCGCTAGGTCATCATCCAGCAGGCCATTTGCTTCAAATGCAGCAGCACTTGGTACTTCAACGAAATCATCGAATCCATTGGATGATAAAGTGGCTACAGGGGGCGGAGCAGTGGTTTCCAAGTCATCCTCTAGACCAGCCAACTGGTTCTGTTCGCGAGCTAAGAAGTCCGCAGCGGGGTCCACCTCGGGCTGGACGAAGCTGTCGCCAAAATCATCCATGGTATTTGTAAAGTAAATTAAGTATTTCAAATTTTCTAAATTAACAAAGATGACAATGTCGACGTCGTATA…	420	1
1066	24H_new13_N24	24H	C_5TH_new04_M24	GTGGTTTACTAAACTAATTTATTAATCGACTAACATAAGATATTTGGAAAAAAAATGCAAAACTTATTATAAAAGCATGATTATTGAAGTCTTCTCCACTCTCTTCTGGGCTCCTCTACTTCTTAGTAGCAGAAGCGTCGGTGCCGGTGCGCTTGCAGGAGCATTTGCACGAGGCATCACACTTGCACGACGCGCAGCACTGGGTGGGAGTGTACTTGCAACCATCACCACAACCACCGCAAGGCATCTTGAAATGGAAAATTAAAAATGAAAAGGAAAAATGCAACTCAAATAACCACTTATCGTTCAAC	311	1
[truncated: 9,107 more rows]
