# Supplementary material for: A wing expressed sequence tag resource for Bicyclus anynana butterflies, an evo-devo model
Source: BMC Genomics. 2006 May 31;7:130. doi: 10.1186/1471-2164-7-130 (PMC1534037; doi:10.1186/1471-2164-7-130)
Supplement: Additional File 5 — Table S5. SNP data from alignments (tab-delimited .txt file; content details in Additional file 8) [file 1471-2164-7-130-S5.txt]

contig.nr	contig.name	IUBconsensus.length	nr.ESTs	single-hit SNPs	double-hit SNPs
1	C_5TH_new06_G13	874	2	1	0
2	C_72H_new20_J02	764	3	18	0
3	C_72H_new23_C13	743	2	8	0
4	C_24H_new14_B08	692	2	6	0
5	C_72H_new22_A18	767	13	31	8
7	C_CPP_old01_F04	925	6	10	0
8	C_5TH_new06_C18	778	3	12	0
9	C_72H_new19_N17	832	2	6	0
10	C_5TH_new03_O04	579	3	13	0
11	C_CPP_new06_P07	746	3	2	0
12	C_24H_old01_M17	123	2	0	0
13	C_72H_new20_D08	494	3	4	0
14	C_72H_old01_B21	878	7	12	3
15	C_5TH_new04_J07	951	2	10	0
16	C_CPP_old01_L23	1884	7	29	1
17	C_5TH_new04_B13	453	2	0	0
18	C_24H_new13_C16	702	2	1	0
19	C_72H_new23_B16	728	2	1	0
20	C_72H_new21_I06	299	5	0	0
21	C_CPP_old01_E14	567	10	14	6
22	C_72H_new21_C14	808	5	9	4
23	C_48H_old01_P03	661	19	18	2
24	C_5TH_new06_L02	131	2	0	0
25	C_24H_new14_C05	1033	2	8	0
26	C_72H_new20_O23	475	2	3	0
27	C_24H_new15_B03	461	12	14	6
28	C_24H_old01_M20	775	2	10	0
30	C_72H_old01_I16	302	3	2	0
32	C_48H_new15_O23	1145	4	4	0
33	C_5TH_new01_A18	1019	12	82	9
34	C_72H_new19_P21	1269	2	6	0
35	C_5TH_old01_I05	728	2	1	0
36	C_24H_new11_H16	563	2	1	0
37	C_5TH_new01_J22	1274	3	15	0
38	C_48H_new19_A12	2768	109	105	9
39	C_CPP_new10_J08	742	14	37	7
40	C_5TH_new03_L14	613	2	0	0
41	C_72H_new21_A10	1300	4	1	0
42	C_24H_old01_B23	557	2	4	0
43	C_72H_new21_P09	864	6	47	2
44	C_CPP_old01_I21	941	3	27	0
45	C_72H_new21_K21	662	2	12	0
46	C_48H_new17_F09	624	2	6	0
47	C_CPP_old01_D07	550	3	4	0
48	C_5TH_old01_O03	790	3	7	0
49	C_72H_new20_G01	824	8	18	5
50	C_72H_new21_J03	650	8	8	2
51	C_5TH_new02_A13	734	3	12	0
52	C_CPP_new09_P04	688	5	7	0
53	C_72H_new21_L18	375	5	10	1
54	C_72H_new23_J05	789	2	1	0
55	C_CPP_new08_C06	643	2	7	0
56	C_48H_new18_F19	644	6	11	5
57	C_72H_new23_M21	841	2	0	0
58	C_72H_new19_B23	706	2	2	0
59	C_CPP_new09_A03	638	8	13	3
60	C_5TH_new05_M08	952	3	18	0
61	C_24H_new11_K03	642	2	5	0
62	C_5TH_new01_L16	754	2	8	0
63	C_5TH_new05_O01	753	3	2	0
64	C_48H_new16_J12	742	4	5	0
65	C_48H_new17_P20	664	10	11	3
66	C_72H_new23_E13	729	10	22	3
67	C_72H_new21_E23	263	6	13	6
68	C_5TH_old01_L20	595	7	11	2
69	C_5TH_new02_M13	620	3	11	0
70	C_5TH_new06_A18	689	2	0	0
71	C_CPP_new09_B03	683	2	0	0
72	C_48H_new16_O16	668	2	15	0
73	C_5TH_new06_B09	452	2	14	0
74	C_48H_new16_K19	610	3	20	0
75	C_5TH_new03_C12	980	4	18	0
76	C_5TH_old01_C07	525	27	30	6
77	C_72H_new21_G12	362	10	7	3
78	C_72H_new20_D06	664	5	20	2
79	C_24H_new12_N07	737	4	3	0
80	C_72H_new22_M19	372	6	12	5
81	C_5TH_new04_F03	756	2	11	0
82	C_48H_new17_K19	730	3	17	0
83	C_72H_new21_B08	681	2	5	0
84	C_24H_new12_G03	696	2	9	0
85	C_48H_new18_A17	693	7	11	4
86	C_72H_new22_M06	505	2	0	0
87	C_24H_gen03_C06	788	3	0	0
88	C_CPP_new10_C06	712	12	18	6
89	C_CPP_new08_C08	722	6	9	0
90	C_24H_old01_E06	781	2	0	0
91	C_24H_new11_M19	1127	3	6	0
92	C_5TH_new06_A08	736	3	11	0
93	C_5TH_new01_C01	1067	2	7	0
94	C_5TH_new06_F17	756	5	17	3
95	C_24H_new14_K20	497	2	0	0
96	C_24H_new13_G08	881	2	8	0
97	C_CPP_new10_E16	383	2	0	0
98	C_CPP_old01_I02	633	6	1	0
99	C_24H_new14_D23	406	2	6	0
100	C_5TH_new04_J24	530	2	2	0
101	C_5TH_new03_J21	694	3	5	0
102	C_5TH_old01_N10	771	2	8	0
103	C_CPP_new10_D21	827	5	8	3
104	C_CPP_new07_I03	353	10	11	3
106	C_5TH_new01_J05	771	2	10	0
107	C_24H_new11_P17	750	3	4	0
108	C_CPP_new09_F24	736	4	16	0
109	C_72H_old01_E04	637	2	5	0
110	C_5TH_new02_D13	614	2	0	0
111	C_72H_old01_O01	503	4	12	0
112	C_CPP_new09_K22	567	3	0	0
113	C_48H_new16_N06	735	2	1	0
114	C_5TH_new03_N08	376	15	5	2
115	C_CPP_new08_L14	826	2	10	0
117	C_5TH_old01_C02	663	4	15	0
118	C_5TH_new06_D04	430	2	0	0
119	C_48H_new17_I02	575	2	22	0
120	C_48H_new17_K04	1512	52	69	2
121	C_24H_old01_M16	649	4	20	3
122	C_5TH_new01_M07	879	3	3	0
123	C_24H_new15_B12	794	35	45	7
124	C_CPP_new07_K05	740	4	45	1
125	C_24H_new15_A17	433	17	22	10
126	C_48H_new17_K12	702	2	4	0
127	C_48H_new16_L18	893	2	0	0
128	C_48H_new18_I14	782	2	1	0
129	C_48H_new17_G16	1008	2	1	0
130	C_5TH_new06_E19	595	2	1	0
131	C_24H_new11_E20	656	3	4	0
132	C_72H_new20_J17	612	2	50	0
133	C_5TH_new02_O04	619	2	6	0
134	C_72H_new19_M10	183	3	6	0
135	C_5TH_new05_K21	465	2	7	0
136	C_72H_new20_P09	642	2	51	0
137	C_24H_old01_P12	619	2	0	0
138	C_72H_new20_B19	801	14	17	5
139	C_5TH_old01_F19	682	3	44	0
140	C_5TH_new06_D20	420	3	4	0
141	C_CPP_new09_B13	795	2	0	0
142	C_5TH_old01_N17	464	5	4	0
143	C_48H_new17_B02	606	11	15	6
144	C_24H_new13_G22	718	2	3	0
145	C_48H_new17_P19	701	2	1	0
146	C_5TH_old01_O20	1238	4	19	0
147	C_5TH_new05_C01	719	3	9	0
148	C_24H_new11_P20	681	2	1	0
149	C_5TH_new01_H19	611	3	1	0
150	C_5TH_new01_K24	378	2	1	0
151	C_5TH_new06_E05	772	2	2	0
152	C_48H_new18_N12	601	17	41	15
153	C_CPP_new10_B04	794	2	14	0
154	C_5TH_new03_I02	1211	5	55	0
155	C_CPP_new10_M09	569	2	5	0
156	C_48H_new17_C03	573	5	9	4
157	C_5TH_new05_F19	649	2	2	0
158	C_5TH_new06_A06	877	4	2	0
159	C_72H_new22_L16	652	2	0	0
160	C_72H_new21_K22	613	33	54	19
161	C_48H_new18_D07	684	4	17	0
162	C_24H_new14_H03	664	2	1	0
163	C_24H_new13_D04	655	3	3	0
164	C_5TH_new05_N21	764	2	1	0
165	C_5TH_new06_I03	769	12	26	9
166	C_5TH_new02_I05	405	2	0	0
167	C_48H_new16_H01	627	2	7	0
168	C_5TH_new05_G10	743	8	18	3
169	C_CPP_new09_G20	760	2	5	0
170	C_5TH_old01_M14	1087	7	10	0
171	C_24H_new12_M22	185	3	4	0
172	C_5TH_new06_I09	693	2	3	0
173	C_48H_new17_I15	665	3	1	0
174	C_24H_old01_G23	987	2	1	0
175	C_5TH_new03_F17	1254	2	1	0
176	C_24H_new13_B19	1164	2	4	0
177	C_72H_new20_B17	644	2	3	0
178	C_24H_new14_A15	419	3	15	0
179	C_CPP_old01_A04	904	2	7	0
180	C_24H_new14_M20	599	3	26	0
181	C_5TH_new06_C06	678	2	4	0
182	C_5TH_new03_B18	569	2	1	0
183	C_48H_new17_D03	1521	5	19	0
184	C_5TH_new02_N10	775	2	8	0
185	C_5TH_new05_P04	790	2	20	0
186	C_48H_new16_P03	413	3	12	0
187	C_5TH_new03_C20	664	3	13	0
188	C_5TH_new02_F03	760	4	5	0
189	C_5TH_new05_O16	789	5	16	6
190	C_5TH_new02_M10	500	3	0	0
191	C_24H_new13_P09	733	2	14	0
192	C_48H_new17_D15	961	4	3	0
193	C_5TH_new03_C18	556	2	18	0
194	C_CPP_new09_N11	725	2	2	0
195	C_24H_old01_E05	310	2	0	0
196	C_5TH_new04_G17	421	19	19	7
197	C_48H_new18_G23	834	12	41	16
198	C_48H_new18_L09	1298	5	5	0
199	C_48H_new16_L07	726	2	4	0
200	C_5TH_new02_M17	598	3	0	0
201	C_5TH_old01_F13	709	6	6	0
202	C_5TH_old01_J11	741	3	3	0
203	C_72H_new19_L19	646	7	12	0
204	C_5TH_new06_D11	820	10	17	1
205	C_CPP_old01_D11	1213	2	2	0
206	C_24H_new15_C02	302	2	0	0
207	C_5TH_old01_I07	770	8	28	15
208	C_CPP_05023_C01	529	3	3	0
209	C_72H_new23_A18	466	2	8	0
210	C_72H_new20_L03	1018	2	0	0
211	C_72H_new21_N01	652	3	7	0
212	C_48H_new16_I09	856	2	2	0
213	C_72H_new22_K16	380	2	2	0
214	C_5TH_07205_e01	603	2	4	0
215	C_CPP_new07_G13	167	2	2	0
216	C_72H_new19_D13	778	2	5	0
217	C_72H_new23_L05	581	4	5	1
218	C_CPP_new07_N04	536	2	2	0
219	C_5TH_old01_C04	1186	2	0	0
220	C_CPP_0324x_G05	447	2	0	0
221	C_CPP_new07_L22	757	2	3	0
222	C_CPP_new10_F22	686	2	3	0
223	C_72H_new23_F01	724	2	8	0
224	C_5TH_new03_D24	539	7	9	2
225	C_5TH_new04_I10	797	7	18	3
226	C_5TH_new02_K07	748	3	3	0
227	C_CPP_new07_D06	680	2	8	0
228	C_24H_old01_C07	765	2	14	0
229	C_24H_new12_E05	1188	3	9	0
230	C_24H_old01_J22	537	2	0	0
231	C_24H_new15_E13	533	3	10	0
232	C_24H_new12_P08	120	2	0	0
233	C_24H_09054_D01	508	2	0	0
234	C_CPP_new06_P24	527	9	20	14
235	C_24H_new13_H19	431	2	0	0
236	C_24H_new11_J22	1059	2	6	0
237	C_5TH_new01_L13	1091	4	1	0
238	C_5TH_new01_B09	731	5	6	0
239	C_5TH_old01_M08	742	4	7	0
240	C_5TH_new03_F21	632	2	11	0
241	C_CPP_new07_E05	690	5	29	8
242	C_24H_new12_G14	701	2	6	0
243	C_5TH_new06_J20	423	3	1	0
244	C_CPP_new10_K08	685	4	3	0
245	C_24H_new15_H20	689	2	8	0
246	C_48H_new17_L13	740	5	21	8
247	C_CPP_old01_M07	676	2	0	0
248	C_24H_new11_O10	1361	4	15	0
249	C_72H_old01_L07	1032	5	7	1
250	C_24H_new15_A04	707	3	5	0
251	C_48H_new18_H21	467	2	1	0
252	C_24H_old01_D10	844	3	1	0
253	C_24H_old01_G11	172	3	0	0
254	C_24H_new12_G06	971	5	1	0
256	C_72H_new20_D17	751	5	4	0
257	C_72H_new20_L23	666	7	6	2
258	C_5TH_new05_M02	777	2	6	0
259	C_5TH_new04_E17	1047	2	0	0
260	C_72H_new23_E03	507	14	13	11
261	C_CPP_new07_D15	780	4	8	1
262	C_5TH_new03_N17	968	2	6	0
263	C_CPP_old01_H18	790	8	32	6
264	C_5TH_new01_D12	889	4	47	4
265	C_CPP_new07_I02	619	3	1	0
266	C_5TH_new06_L14	469	2	2	0
267	C_5TH_new05_P05	637	2	15	0
268	C_72H_old01_D23	798	19	72	37
269	C_CPP_old01_N01	672	2	16	0
270	C_CPP_new09_P10	734	6	11	0
271	C_5TH_new03_N04	557	2	6	0
273	C_48H_new16_L19	736	4	14	0
274	C_72H_new21_A20	734	2	2	0
275	C_CPP_old01_G18	767	8	18	1
276	C_24H_old01_O08	816	3	12	0
277	C_5TH_new02_K08	707	2	5	0
278	C_48H_new15_I21	501	5	9	3
279	C_24H_new11_C21	764	3	6	0
280	C_5TH_new04_E15	232	2	4	0
281	C_5TH_new03_J24	550	2	0	0
282	C_5TH_07205_d01	983	4	3	0
283	C_72H_new22_G14	883	4	6	0
285	C_5TH_new05_H08	1264	2	0	0
287	C_5TH_new04_F10	612	2	7	0
288	C_5TH_new03_B15	598	2	5	0
289	C_CPP_new08_O04	617	12	14	4
290	C_24H_new12_K21	915	4	4	0
291	C_24H_new14_C23	577	2	3	0
292	C_24H_new11_D22	743	2	0	0
293	C_72H_new22_H18	660	2	0	0
294	C_CPP_new09_H21	493	2	0	0
295	C_24H_new14_E21	459	2	5	0
296	C_48H_old01_K23	1378	8	79	1
297	C_72H_new23_I21	1050	5	14	0
298	C_72H_new21_E07	811	2	6	0
299	C_5TH_new02_D09	740	2	7	0
300	C_CPP_new10_G22	662	4	2	0
301	C_24H_old01_O02	1179	31	48	19
302	C_48H_new16_M16	722	3	1	0
303	C_24H_old01_I13	677	38	48	14
304	C_CPP_new07_M15	739	2	6	0
305	C_48H_new16_J05	736	2	12	0
306	C_24H_old01_E01	217	2	1	0
307	C_5TH_new04_J14	615	2	2	0
308	C_CPP_new09_N10	585	5	2	0
309	C_72H_new21_J02	733	3	20	0
310	C_48H_new16_I23	907	3	4	0
311	C_72H_new23_K10	1096	3	7	0
312	C_48H_new16_H15	695	4	12	1
313	C_72H_new23_H15	733	2	5	0
314	C_24H_new11_G06	657	7	3	1
315	C_5TH_old01_N06	728	6	20	4
316	C_72H_new23_B12	879	4	7	1
317	C_24H_old01_P21	725	3	1	0
318	C_24H_old01_N11	966	2	8	0
319	C_CPP_old01_K24	684	2	4	0
320	C_48H_new18_D23	688	2	11	0
321	C_24H_new12_H08	834	4	41	5
322	C_72H_new19_L22	762	10	12	3
323	C_5TH_new05_N20	370	3	0	0
324	C_24H_new15_A06	429	5	2	1
325	C_CPP_new09_J20	533	4	1	0
326	C_48H_new18_F04	1069	4	12	0
327	C_CPP_old01_D17	508	7	19	5
328	C_CPP_new09_P20	444	8	3	1
329	C_5TH_new06_I04	738	3	10	0
330	C_72H_new20_I12	694	2	1	0
331	C_72H_old01_B17	1238	39	55	23
332	C_5TH_new05_A13	730	5	26	1
333	C_5TH_new03_F24	689	2	8	0
334	C_48H_new15_M02	582	16	13	4
335	C_48H_new16_L17	837	2	4	0
336	C_72H_old01_E02	572	8	29	15
337	C_24H_old01_O09	1098	3	6	0
338	C_CPP_old01_C10	727	11	20	10
339	C_5TH_new02_K22	921	3	6	0
340	C_5TH_new05_B14	681	2	2	0
341	C_24H_new15_D18	763	7	9	0
342	C_72H_new20_J04	853	6	18	2
343	C_5TH_new06_E11	786	2	0	0
344	C_48H_new16_I07	1424	6	17	0
345	C_5TH_new04_M24	1950	25	44	16
346	C_72H_new21_K08	1032	6	17	2
347	C_5TH_new03_C22	596	2	8	0
348	C_24H_new11_B22	676	2	1	0
349	C_CPP_old01_L12	1265	9	30	1
350	C_72H_new19_L20	823	142	129	29
351	C_CPP_new08_H10	623	2	6	0
352	C_24H_new14_B02	510	3	2	0
353	C_5TH_new04_G23	707	2	8	0
354	C_72H_new19_C12	670	3	4	0
355	C_CPP_new23_P01	605	3	2	0
356	C_24H_new13_C17	673	2	1	0
357	C_CPP_new10_C15	755	3	11	0
358	C_72H_new21_A16	912	2	8	0
359	C_5TH_new06_H04	975	2	1	0
360	C_24H_new11_F11	786	9	14	3
361	C_CPP_new07_J01	863	7	40	0
362	C_5TH_new01_D17	685	3	2	0
363	C_24H_old01_A02	751	3	12	0
364	C_72H_new23_L23	772	2	0	0
365	C_CPP_new10_I20	343	4	11	5
366	C_72H_new19_B09	908	3	16	0
367	C_72H_new19_N06	1058	3	22	0
368	C_72H_new23_F24	335	3	0	0
369	C_24H_new12_J02	959	2	11	0
370	C_5TH_new05_K01	651	4	6	0
371	C_48H_new16_F01	707	2	9	0
372	C_5TH_old01_L09	364	3	14	0
373	C_5TH_old01_A08	503	2	0	0
374	C_48H_new18_N11	663	2	0	0
375	C_48H_new15_J20	478	8	11	4
376	C_5TH_new05_O12	953	2	6	0
377	C_5TH_new03_A15	930	4	14	3
378	C_72H_new19_P11	808	3	15	0
379	C_24H_new11_A13	729	5	36	14
380	C_24H_new12_D23	511	2	1	0
381	C_5TH_old01_F22	446	3	15	0
382	C_CPP_new07_M20	741	2	5	0
383	C_72H_new22_A01	611	2	1	0
384	C_48H_new15_K24	471	2	1	0
385	C_48H_old01_G15	846	5	21	7
386	C_CPP_new09_I16	437	8	15	6
387	C_72H_new20_N19	520	2	0	0
388	C_CPP_03242_C06	762	2	8	0
389	C_CPP_0703x_H07	730	2	2	0
390	C_48H_new18_E12	438	3	6	0
391	C_5TH_new03_M17	388	3	0	0
392	C_24H_new12_H05	787	9	7	1
393	C_CPP_new06_P19	701	2	13	0
394	C_48H_gen03_F07	664	2	8	0
395	C_5TH_new01_G07	1210	2	2	0
396	C_72H_new19_N22	675	8	10	0
397	C_5TH_old01_G07	714	2	11	0
398	C_5TH_new01_F24	1119	2	5	0
399	C_72H_new21_O01	950	3	19	0
400	C_5TH_new05_F01	747	2	2	0
401	C_72H_new21_F17	993	5	15	2
402	C_5TH_new01_F02	576	2	3	0
403	C_CPP_new07_H09	489	3	2	0
404	C_48H_new18_C18	772	3	8	0
405	C_48H_new17_F17	651	2	0	0
406	C_CPP_new08_G09	997	2	0	0
407	C_72H_new21_C16	627	2	5	0
408	C_48H_new18_K12	679	2	1	0
409	C_CPP_new07_O19	730	3	8	0
410	C_CPP_03242_E03	662	3	4	0
411	C_72H_new22_K12	681	4	7	2
412	C_5TH_new01_P21	730	3	4	0
413	C_72H_new20_K15	799	21	30	12
414	C_CPP_new10_F13	995	13	36	10
415	C_5TH_old01_D18	1060	3	20	0
416	C_5TH_old01_C10	1062	6	20	0
417	C_72H_new20_K10	904	3	5	0
418	C_5TH_old01_B14	752	3	2	0
419	C_72H_new21_M11	659	2	2	0
420	C_72H_new20_H09	920	2	3	0
421	C_48H_old01_H03	467	2	1	0
422	C_48H_new16_M09	659	2	3	0
423	C_48H_new17_F07	316	2	7	0
424	C_72H_new21_J10	985	2	7	0
425	C_48H_new15_N17	840	2	7	0
426	C_5TH_old01_A10	903	6	7	1
427	C_5TH_new01_H14	1001	2	1	0
428	C_CPP_new07_L09	992	2	11	0
429	C_CPP_old01_C18	863	2	39	0
430	C_5TH_old01_H23	781	4	30	10
431	C_24H_new14_H18	698	3	3	0
432	C_5TH_new03_N06	564	2	4	0
433	C_CPP_new07_J22	724	2	6	0
434	C_5TH_new01_E03	565	2	1	0
435	C_CPP_new08_M17	625	6	12	2
436	C_72H_new23_D18	787	2	0	0
437	C_24H_new11_O08	500	3	3	0
438	C_5TH_new01_K03	826	36	28	6
439	C_5TH_07185_D02	678	7	14	3
440	C_CPP_new10_N11	706	2	0	0
441	C_5TH_new01_F05	1175	2	2	0
442	C_5TH_new05_I13	526	5	7	1
443	C_5TH_new01_D22	512	2	2	0
444	C_48H_new18_I23	751	14	43	14
445	C_CPP_new10_D11	737	2	1	0
446	C_48H_new16_A19	866	2	5	0
447	C_24H_new13_I08	1154	6	1	0
448	C_5TH_new04_M03	716	2	0	0
449	C_24H_new13_E04	1022	2	16	0
450	C_48H_new17_E04	547	29	51	33
451	C_72H_new22_I03	1576	3	20	0
452	C_5TH_new06_D08	477	15	37	9
453	C_72H_new19_D04	725	4	16	11
454	C_72H_old01_I21	464	2	0	0
455	C_5TH_new01_G17	778	7	41	6
456	C_5TH_old01_F21	618	2	10	0
457	C_24H_new12_G07	768	2	10	0
458	C_24H_old01_G22	674	6	10	1
459	C_48H_new16_K05	772	2	9	0
460	C_24H_new13_P10	1074	3	3	0
461	C_5TH_new03_P14	267	2	0	0
462	C_24H_new14_G12	333	2	2	0
463	C_5TH_new04_H04	761	2	3	0
464	C_CPP_new09_H23	1615	15	27	0
465	C_5TH_new04_L19	1185	2	12	0
466	C_5TH_new05_C13	679	3	13	0
467	C_48H_new17_M15	691	2	10	0
468	C_5TH_new01_E11	1646	6	38	4
469	C_CPP_new08_I05	466	17	16	6
470	C_5TH_new01_M05	1065	6	5	0
471	C_48H_new18_E05	1467	5	33	0
472	C_48H_new17_J05	763	6	12	4
473	C_72H_new20_K04	714	10	7	1
474	C_CPP_new10_J21	255	3	0	0
475	C_CPP_old01_I11	497	2	12	0
476	C_5TH_old01_B17	730	3	15	0
477	C_48H_new17_I20	672	2	0	0
478	C_72H_new20_E23	636	2	11	0
479	C_CPP_0703x_H11	507	2	6	0
480	C_CPP_new07_G04	584	2	11	0
481	C_CPP_old01_J17	2007	344	214	46
482	C_48H_new18_B12	460	2	1	0
483	C_CPP_new09_H16	640	2	0	0
484	C_5TH_new04_N11	689	2	9	0
485	C_5TH_new06_J22	372	2	0	0
486	C_48H_new16_C14	535	8	8	3
487	C_5TH_new05_A15	776	3	4	0
488	C_CPP_new10_G07	634	2	1	0
489	C_5TH_new01_K17	689	8	13	3
490	C_CPP_old01_P14	764	13	38	16
491	C_48H_old01_E06	609	2	6	0
492	C_5TH_new06_A11	395	2	0	0
493	C_CPP_new08_I21	745	3	16	0
494	C_5TH_new01_H21	757	2	15	0
495	C_5TH_new05_I09	650	2	3	0
496	C_5TH_old01_J07	578	2	0	0
497	C_24H_new12_L17	635	2	4	0
498	C_72H_new22_C08	648	9	22	13
499	C_5TH_new06_L10	1211	5	9	3
500	C_5TH_new01_B21	683	2	8	0
501	C_5TH_new06_L01	634	2	28	0
502	C_5TH_new03_K22	721	3	14	0
504	C_CPP_new10_E02	1611	4	23	0
505	C_24H_old01_O01	652	3	8	0
506	C_CPP_new08_K11	547	2	2	0
507	C_72H_new19_F22	626	2	3	0
508	C_72H_new20_G19	543	2	5	0
509	C_48H_new16_A12	1421	13	20	3
510	C_5TH_new04_K05	735	2	3	0
511	C_5TH_new05_J17	653	3	9	0
512	C_24H_new13_F23	827	8	32	14
513	C_CPP_new07_G16	684	5	12	9
514	C_5TH_old01_L19	964	4	22	0
515	C_5TH_new01_D16	777	14	70	4
516	C_5TH_new03_O23	1591	11	15	2
518	C_CPP_old01_P21	702	7	44	7
519	C_24H_new11_O21	1507	13	34	3
520	C_48H_new17_L18	867	2	3	0
521	C_72H_new22_N07	444	15	12	1
522	C_CPP_new10_F03	715	3	5	0
523	C_5TH_07185_E03	1130	18	42	9
524	C_CPP_old01_G24	635	2	6	0
525	C_5TH_old01_P18	754	2	1	0
526	C_48H_new18_J20	844	4	2	1
527	C_48H_new16_I20	639	2	2	0
528	C_5TH_new02_L24	1218	9	19	0
529	C_5TH_new02_A03	741	2	3	0
530	C_5TH_new03_P09	568	3	4	0
531	C_5TH_new02_P14	611	3	7	0
532	C_CPP_new07_C05	711	3	0	0
533	C_48H_old01_O13	798	2	5	0
534	C_24H_new11_G03	658	2	3	0
535	C_24H_new11_D16	558	2	1	0
536	C_24H_05024_C01	603	2	0	0
537	C_CPP_old01_J11	721	2	4	0
539	C_48H_new18_N02	887	2	41	0
541	C_5TH_new04_O17	710	3	4	0
542	C_48H_new16_L06	678	2	8	0
543	C_24H_old01_L19	822	5	26	6
544	C_48H_new17_L01	279	2	0	0
545	C_72H_new19_J10	863	2	4	0
546	C_48H_new18_O07	710	2	3	0
547	C_5TH_new04_A18	1122	2	0	0
548	C_72H_old01_K03	833	3	43	0
549	C_48H_new17_E15	705	5	5	0
550	C_24H_new11_F02	705	2	6	0
551	C_CPP_new09_N15	585	2	3	0
552	C_CPP_new09_O07	514	2	0	0
553	C_CPP_old01_P19	637	2	12	0
554	C_72H_new22_L05	771	4	11	6
555	C_5TH_new06_A22	929	4	30	0
556	C_72H_new19_B08	1247	2	0	0
557	C_48H_new16_H13	998	4	6	0
558	C_5TH_new06_I13	818	2	0	0
559	C_24H_new14_G21	1526	6	15	1
560	C_72H_new20_C16	755	10	60	17
561	C_CPP_new08_C05	648	2	2	0
562	C_24H_new13_D18	721	54	26	9
563	C_CPP_new07_B13	577	2	4	0
564	C_24H_old01_O16	682	3	4	0
565	C_CPP_old01_L16	550	2	6	0
566	C_5TH_new02_E24	496	2	1	0
567	C_48H_old01_D13	737	4	6	1
568	C_48H_old01_M01	617	11	21	11
569	C_72H_new23_C12	650	2	8	0
570	C_24H_new13_N19	655	3	5	0
571	C_24H_old01_J12	752	3	13	0
572	C_72H_new19_F11	769	2	2	0
573	C_48H_old01_C01	618	2	0	0
574	C_72H_new21_L10	923	3	7	0
575	C_48H_old01_O23	960	2	1	0
576	C_5TH_new02_O19	620	4	10	0
577	C_72H_new19_H22	529	26	31	5
578	C_24H_new12_O06	509	2	1	0
579	C_72H_new19_D08	739	2	18	0
580	C_5TH_new04_M16	806	8	25	11
581	C_48H_new17_F13	1016	3	11	0
582	C_CPP_old01_I05	727	4	5	0
583	C_5TH_new06_K05	805	2	4	0
584	C_72H_new21_P10	672	2	4	0
585	C_24H_new14_G01	1118	6	36	0
586	C_72H_new22_B07	528	2	0	0
587	C_48H_old01_B12	801	2	3	0
588	C_48H_old01_J16	709	2	4	0
589	C_24H_new12_D03	708	2	3	0
590	C_24H_old01_G16	714	2	9	0
591	C_CPP_new10_L07	348	2	4	0
592	C_72H_new23_H03	643	2	7	0
593	C_72H_old01_L16	716	2	9	0
594	C_48H_old01_N03	610	2	2	0
595	C_CPP_old01_A03	1256	10	31	10
596	C_72H_new22_F19	553	11	26	1
597	C_5TH_new06_H08	140	2	0	0
598	C_5TH_new06_D05	583	2	6	0
599	C_72H_new19_D12	948	2	4	0
600	C_CPP_new10_J04	791	2	6	0
601	C_24H_new14_N23	92	2	0	0
602	C_CPP_new10_G02	693	3	31	0
603	C_24H_new13_M15	674	4	8	1
604	C_5TH_new03_K11	743	11	7	1
605	C_48H_new15_L14	683	2	21	0
606	C_48H_new15_J02	938	2	8	0
607	C_72H_old01_K14	818	10	24	0
608	C_5TH_new02_G01	886	3	8	0
609	C_5TH_new04_O12	672	2	0	0
610	C_5TH_new01_L05	773	2	2	0
611	C_72H_new22_H22	1341	11	15	4
612	C_48H_old01_O06	522	7	7	0
613	C_24H_old01_C08	718	5	6	1
614	C_24H_new14_L07	899	2	5	0
615	C_5TH_new01_K19	623	2	29	0
616	C_CPP_old01_I16	551	2	0	0
617	C_5TH_old01_I08	664	2	7	0
618	C_48H_new18_D17	741	2	3	0
619	C_24H_new15_H19	671	3	2	0
620	C_5TH_new05_H16	592	3	2	0
621	C_72H_old01_A07	758	4	6	0
622	C_72H_old01_J03	376	6	9	0
623	C_CPP_new08_K04	702	6	10	5
624	C_CPP_new10_K13	691	3	3	0
625	C_48H_new16_H19	678	2	4	0
626	C_5TH_new05_M13	375	3	0	0
627	C_72H_new19_F23	956	18	21	2
628	C_5TH_new05_M14	1068	3	3	0
629	C_24H_new12_L23	722	2	2	0
630	C_48H_new15_I06	940	12	9	1
631	C_48H_new15_L02	809	4	34	2
632	C_5TH_new05_C17	716	2	6	0
633	C_CPP_new09_H10	586	24	38	17
634	C_48H_new18_N16	418	2	0	0
635	C_48H_old01_K15	507	7	10	6
636	C_CPP_new09_F10	1423	7	15	0
637	C_5TH_new02_F16	657	3	14	0
638	C_CPP_old01_D19	397	4	5	4
639	C_CPP_old01_A21	668	4	10	2
640	C_24H_new12_H19	715	2	5	0
641	C_CPP_new08_A18	816	207	129	32
642	C_48H_new16_D16	476	3	8	0
643	C_72H_new19_K14	727	3	1	0
644	C_5TH_new03_D02	693	5	13	1
645	C_72H_new21_I07	776	2	1	0
646	C_24H_new12_I09	892	2	0	0
647	C_48H_old01_K20	1419	4	10	0
648	C_72H_old01_G14	787	3	4	0
649	C_5TH_old01_E18	766	2	1	0
650	C_48H_new18_P24	536	2	2	0
651	C_48H_old01_J20	796	2	2	0
652	C_24H_new12_J17	691	3	0	0
653	C_5TH_new04_A04	544	3	3	0
654	C_5TH_new02_H08	579	2	7	0
655	C_5TH_new05_F10	374	2	2	0
656	C_48H_new18_N21	1017	4	12	0
657	C_24H_new12_C05	338	2	6	0
658	C_5TH_new05_P07	662	5	50	0
659	C_48H_new16_A04	664	2	1	0
660	C_5TH_new04_G02	882	7	35	5
661	C_5TH_new02_G11	590	4	9	0
662	C_24H_old01_O04	721	2	1	0
663	C_5TH_new06_G07	784	5	15	2
664	C_5TH_07205_h02	797	3	10	0
665	C_CPP_new08_D18	716	3	5	0
666	C_5TH_new05_F20	951	3	9	0
667	C_48H_new17_M18	684	2	5	0
668	C_72H_old01_A06	671	4	6	0
669	C_CPP_old01_J06	670	2	2	0
670	C_CPP_new09_K18	662	2	1	0
671	C_24H_new15_B21	902	2	3	0
672	C_5TH_new03_P17	1458	10	25	16
673	C_5TH_new04_K06	483	15	14	4
674	C_5TH_new02_A04	989	3	16	0
675	C_5TH_new05_H09	722	2	1	0
676	C_CPP_old01_H20	501	28	43	10
677	C_5TH_new05_F05	657	3	4	0
678	C_5TH_new02_A07	691	5	11	6
679	C_5TH_new03_N05	648	2	4	0
680	C_CPP_old01_K03	1526	4	23	0
681	C_5TH_new05_O24	573	5	9	2
682	C_5TH_new01_J19	349	2	0	0
683	C_72H_new21_D06	586	2	8	0
684	C_48H_new16_B03	675	2	2	0
685	C_24H_old01_F22	647	13	15	6
686	C_5TH_new04_L16	539	2	4	0
687	C_72H_old01_J18	1037	4	20	0
688	C_CPP_new08_I12	475	3	1	0
689	C_5TH_new06_F10	585	165	63	25
690	C_48H_new17_G24	966	3	11	0
691	C_24H_old01_H13	923	14	48	14
692	C_CPP_new09_P12	663	3	9	0
693	C_24H_new13_G14	719	2	2	0
694	C_24H_new11_K16	686	2	3	0
695	C_CPP_old01_O17	817	16	46	26
697	C_CPP_new10_I05	1392	3	2	0
698	C_72H_new20_F14	962	2	8	0
699	C_CPP_03242_H08	840	12	31	8
700	C_5TH_new03_F11	678	2	7	0
701	C_48H_new16_B11	626	2	12	0
702	C_5TH_old01_N07	682	10	24	6
703	C_5TH_new01_B20	718	3	12	0
704	C_CPP_new10_G15	1727	3	22	0
705	C_72H_new21_I05	729	7	18	11
706	C_5TH_new05_A02	783	12	24	7
707	C_72H_new21_N09	668	2	2	0
710	C_24H_old01_G13	894	7	9	0
711	C_24H_new13_K01	544	2	0	0
712	C_CPP_new07_I12	676	2	7	0
713	C_48H_new18_N15	603	6	13	0
714	C_48H_new15_I03	742	2	3	0
715	C_72H_new19_O19	686	5	13	1
716	C_24H_new11_N08	438	6	9	3
717	C_CPP_old01_E21	734	2	1	0
718	C_24H_old01_M07	774	4	14	8
719	C_5TH_new04_J21	776	2	1	0
720	C_5TH_new05_N08	750	6	17	1
721	C_48H_old01_A08	814	4	20	3
722	C_CPP_new09_J11	482	2	1	0
723	C_48H_new17_G09	704	5	15	1
724	C_5TH_old01_A18	714	2	17	0
725	C_5TH_new02_K23	736	2	0	0
726	C_24H_old01_L20	801	5	22	5
727	C_CPP_new08_G15	636	2	0	0
728	C_72H_new19_I14	769	2	1	0
729	C_48H_new16_A16	758	2	10	0
730	C_48H_gen03_B05	582	2	0	0
731	C_5TH_new01_E17	693	2	1	0
732	C_24H_new12_I06	620	2	7	0
733	C_48H_old01_K17	879	38	56	21
734	C_5TH_new02_I02	468	2	0	0
735	C_48H_old01_O24	722	2	9	0
736	C_72H_new21_G22	774	3	5	0
737	C_CPP_new09_J16	673	3	2	0
738	C_24H_old01_L11	278	4	3	0
740	C_24H_new14_P05	1026	3	17	0
741	C_CPP_new08_G11	659	2	0	0
742	C_72H_new23_B07	154	2	0	0
743	C_CPP_0324x_F02	677	4	0	0
744	C_5TH_09054_I01	711	8	33	19
745	C_5TH_new05_I07	512	7	3	0
746	C_CPP_new08_A07	742	13	14	6
747	C_72H_new19_J09	654	6	39	14
748	C_5TH_old01_B21	479	2	0	0
749	C_72H_new22_K13	742	2	1	0
750	C_48H_new16_H21	488	4	11	1
751	C_24H_new13_M19	1146	2	2	0
752	C_48H_new16_G07	929	2	0	0
753	C_CPP_new09_P15	985	2	0	0
754	C_48H_new17_E13	771	2	0	0
755	C_5TH_new04_D03	2160	22	15	1
756	C_72H_new20_M20	734	5	14	2
757	C_5TH_new03_P24	660	3	5	0
758	C_CPP_new08_G10	619	2	1	0
759	C_72H_new23_F22	702	4	62	0
760	C_CPP_new10_M20	1151	3	5	0
761	C_5TH_new04_I06	1030	3	7	0
762	C_5TH_new06_K16	693	5	39	4
763	C_5TH_new05_L19	752	8	10	4
764	C_CPP_old01_G15	653	4	8	2
765	C_48H_new17_L07	507	2	9	0
766	C_CPP_new06_N13	442	9	13	3
767	C_5TH_old01_P21	678	6	21	9
768	C_5TH_new04_D20	1523	4	23	0
769	C_48H_new18_H07	285	2	0	0
770	C_48H_new18_O11	744	2	2	0
771	C_24H_new13_J21	605	2	3	0
772	C_48H_new18_K15	458	2	0	0
774	C_48H_new17_H22	478	3	8	0
775	C_48H_new18_J24	721	2	0	0
776	C_72H_new21_I09	730	3	11	0
777	C_5TH_new05_O14	1028	3	42	0
778	C_5TH_new02_D14	639	5	4	0
779	C_72H_new21_K13	716	3	1	0
780	C_72H_new21_B23	828	3	16	0
781	C_CPP_new10_E01	729	2	5	0
782	C_72H_new23_I17	575	2	6	0
783	C_72H_old01_E05	724	3	5	0
784	C_72H_new23_N07	693	2	1	0
785	C_48H_new15_L08	918	2	1	0
786	C_CPP_new07_A06	572	2	7	0
787	C_48H_new16_F08	467	2	4	0
788	C_CPP_new08_K08	674	3	8	0
789	C_72H_old01_O22	464	2	2	0
790	C_48H_new15_O01	600	3	4	0
791	C_CPP_new09_E12	414	2	3	0
792	C_24H_new12_H12	765	3	6	0
793	C_48H_old01_M14	911	9	20	5
794	C_CPP_new10_C07	743	6	18	9
795	C_5TH_new02_A02	744	2	11	0
796	C_CPP_new08_K18	1193	26	82	34
797	C_5TH_new02_M24	680	2	0	0
798	C_24H_new13_F04	393	2	0	0
799	C_48H_new18_A24	667	3	17	0
800	C_24H_new10_P19	707	3	8	0
801	C_5TH_new03_A12	802	2	4	0
802	C_24H_new14_P19	1002	2	14	0
803	C_72H_new19_I20	738	2	9	0
804	C_CPP_old01_F08	392	3	5	0
805	C_5TH_new01_A02	621	2	2	0
806	C_5TH_new04_D23	1089	3	1	0
807	C_48H_new18_E18	720	2	2	0
808	C_5TH_new02_C07	695	2	1	0
809	C_72H_new20_J13	618	2	1	0
810	C_5TH_new04_C08	656	2	0	0
811	C_48H_new17_E18	891	2	8	0
812	C_48H_new15_O14	853	2	1	0
813	C_5TH_new06_K03	709	3	19	0
814	C_24H_old01_K07	717	18	33	11
815	C_24H_new12_C10	802	14	14	1
816	C_72H_old01_E16	655	2	5	0
817	C_72H_new19_P13	645	5	17	1
818	C_5TH_new02_N15	556	3	8	0
819	C_24H_new11_B21	743	2	6	0
820	C_CPP_new07_F02	498	4	3	0
821	C_72H_new23_G24	415	3	2	0
822	C_CPP_old01_B17	1084	12	77	27
823	C_72H_new20_H04	1013	2	2	0
824	C_48H_new17_L02	735	24	15	3
825	C_24H_new12_I03	1028	2	7	0
826	C_72H_new19_B16	976	3	1	0
827	C_48H_new18_P17	788	5	8	4
828	C_24H_new15_F07	1280	4	23	0
829	C_24H_new12_D22	685	2	7	0
831	C_CPP_new08_H12	417	2	3	0
832	C_5TH_old01_A11	643	2	0	0
833	C_24H_old01_H04	522	2	0	0
834	C_CPP_new08_A14	512	2	1	0
835	C_72H_old01_K22	528	7	21	5
836	C_5TH_new01_P19	713	2	3	0
837	C_72H_new21_I21	1108	9	21	1
838	C_5TH_new02_E09	493	13	28	2
839	C_5TH_new03_J01	661	3	17	0
840	C_CPP_old01_G16	281	3	21	0
841	C_24H_new13_F06	982	3	9	0
842	C_5TH_new04_P21	845	31	48	19
843	C_CPP_new07_J11	743	2	4	0
845	C_CPP_old01_N19	639	4	10	2
846	C_5TH_new03_B16	676	2	2	0
847	C_72H_new19_N24	755	4	1	0
848	C_72H_new23_D04	639	2	1	0
849	C_72H_new21_K04	711	2	26	0
850	C_48H_new16_K06	682	2	4	0
851	C_5TH_new04_M17	1122	2	3	0
852	C_5TH_new02_N22	962	4	11	0
853	C_48H_old01_C18	851	8	17	0
854	C_72H_new23_N12	465	6	20	2
855	C_CPP_new10_H19	716	3	4	0
856	C_CPP_new08_A19	710	2	0	0
857	C_48H_old01_H08	751	3	13	0
858	C_CPP_old01_O12	723	6	28	10
859	C_24H_new11_L09	1003	3	22	0
860	C_24H_new11_B12	593	4	13	1
861	C_72H_new21_I03	649	14	65	24
862	C_5TH_new04_H16	751	3	0	0
863	C_72H_new20_A13	1017	3	33	0
864	C_24H_new13_G18	677	2	13	0
865	C_72H_old01_O02	536	3	8	0
866	C_48H_new17_A02	791	20	41	8
867	C_5TH_old01_A23	610	4	3	0
868	C_5TH_new06_C12	541	5	3	1
869	C_48H_new16_M08	652	3	3	0
870	C_72H_new23_N03	116	10	3	1
871	C_5TH_new06_J19	687	2	7	0
872	C_5TH_new01_P17	538	4	0	0
873	C_72H_new22_D10	699	2	9	0
874	C_72H_new21_L04	490	2	4	0
875	C_CPP_new07_P21	958	2	5	0
876	C_CPP_new09_D15	888	8	32	11
877	C_CPP_new09_K17	681	2	3	0
878	C_5TH_old01_G14	719	2	0	0
880	C_5TH_new05_A20	722	2	9	0
881	C_CPP_new07_H01	729	4	39	3
882	C_72H_new22_J20	903	2	4	0
883	C_5TH_new05_P21	1329	3	6	0
884	C_72H_new22_I04	1308	10	23	4
885	C_5TH_new02_C23	658	2	7	0
886	C_CPP_new07_M13	797	3	8	0
887	C_72H_new23_I06	478	2	5	0
888	C_24H_new11_O04	494	2	6	0
889	C_5TH_old01_F15	754	2	5	0
890	C_72H_new20_J24	740	2	0	0
891	C_48H_new16_H18	602	2	3	0
892	C_24H_new11_C02	681	2	2	0
893	C_72H_new21_G21	455	7	12	6
894	C_CPP_new10_B19	170	2	0	0
895	C_CPP_new10_I04	602	3	16	0
896	C_CPP_old01_M06	321	3	0	0
897	C_5TH_new06_D02	456	3	5	0
898	C_5TH_new01_M08	690	2	1	0
899	C_5TH_new02_P18	709	2	9	0
900	C_72H_new21_F05	1346	18	46	23
901	C_24H_new15_G23	1049	2	6	0
902	C_CPP_new08_K02	784	5	6	2
903	C_48H_new18_K06	616	3	8	0
904	C_48H_new17_B14	837	3	9	0
905	C_48H_new16_J14	1195	3	4	0
906	C_CPP_0703x_G10	753	7	19	1
907	C_72H_new22_N03	523	2	2	0
908	C_5TH_new01_F12	569	5	27	4
909	C_72H_new21_O23	635	8	14	0
910	C_48H_new18_G12	219	3	1	0
911	C_48H_new19_A13	418	2	0	0
912	C_72H_new21_C07	744	8	7	1
913	C_CPP_new10_A22	637	2	6	0
914	C_72H_new20_H11	805	16	50	25
915	C_CPP_new07_O22	442	9	62	39
916	C_72H_new19_H06	704	4	107	0
917	C_CPP_new07_G02	701	2	3	0
918	C_5TH_new01_P08	958	8	23	3
919	C_24H_new12_P19	877	9	44	4
920	C_CPP_new10_E20	529	2	0	0
921	C_72H_old01_P17	808	3	3	0
922	C_CPP_new10_N19	340	12	2	0
923	C_5TH_new02_N16	640	3	1	0
924	C_72H_new19_K16	746	4	15	10
925	C_CPP_new10_B13	714	4	23	3
926	C_CPP_new09_O19	617	4	30	9
927	C_48H_new17_A11	606	2	1	0
928	C_CPP_new07_C12	1115	4	8	0
930	C_CPP_new07_F05	618	2	0	0
932	C_CPP_old01_O09	785	2	21	0
933	C_24H_new13_P11	704	10	16	5
934	C_CPP_new06_P20	755	4	8	0
935	C_72H_new21_A13	868	2	10	0
936	C_72H_new21_I20	592	2	4	0
937	C_5TH_old01_F12	514	2	0	0
938	C_72H_new22_G24	748	2	3	0
939	C_48H_new18_G18	802	3	8	0
940	C_5TH_new01_A12	699	31	36	12
941	C_5TH_new01_C17	718	2	2	0
942	C_24H_old01_A22	748	15	30	17
943	C_5TH_new02_M06	1269	5	9	0
944	C_72H_new22_B23	681	3	3	0
945	C_5TH_new01_C05	516	5	6	0
946	C_5TH_new04_F13	1074	2	1	0
947	C_5TH_new04_L04	678	2	3	0
948	C_5TH_old01_B08	783	3	3	0
949	C_24H_old01_N02	456	11	7	1
950	C_24H_new14_F11	736	15	19	8
951	C_48H_new16_M18	882	4	7	0
952	C_72H_new20_J15	724	2	7	0
953	C_5TH_new01_A21	678	2	4	0
954	C_CPP_old01_P23	801	2	17	0
955	C_5TH_07205_f02	483	2	3	0
956	C_5TH_new04_J09	822	2	2	0
957	C_48H_new16_L24	765	10	23	12
958	C_72H_new22_B06	690	4	7	0
959	C_24H_05024_H02	505	2	0	0
960	C_5TH_new01_D03	442	2	2	0
961	C_72H_new23_L14	851	5	7	1
962	C_5TH_new05_H12	598	2	0	0
963	C_5TH_old01_E06	702	8	19	11
964	C_CPP_new07_B07	915	3	2	0
965	C_48H_new17_C15	810	2	3	0
966	C_24H_new13_E10	720	7	14	6
967	C_24H_new11_D08	645	5	13	0
968	C_72H_old01_I19	526	8	50	2
969	C_CPP_new10_J07	1621	5	23	0
970	C_24H_new14_N01	768	5	15	3
971	C_48H_new16_C12	1079	4	41	7
972	C_5TH_new06_H10	1278	8	5	1
973	C_CPP_new09_I11	699	2	0	0
974	C_CPP_new08_A22	324	3	3	0
975	C_24H_old01_D11	422	5	8	3
976	C_48H_new18_M09	762	2	5	0
977	C_72H_new20_A20	976	2	1	0
978	C_5TH_new02_P10	750	2	9	0
979	C_72H_old01_O04	562	2	5	0
980	C_5TH_new06_I05	679	2	6	0
981	C_5TH_new03_H10	684	2	5	0
982	C_24H_new12_M06	1866	6	14	0
983	C_72H_old01_C18	800	2	2	0
984	C_48H_new17_J17	491	22	33	11
985	C_24H_old01_D15	764	2	0	0
986	C_72H_new19_M15	779	2	0	0
987	C_72H_new21_K18	922	11	75	8
988	C_72H_new20_E05	682	5	11	3
989	C_5TH_old01_C01	727	2	7	0
990	C_72H_new20_C02	640	2	0	0
991	C_24H_old01_E17	723	6	8	4
992	C_48H_new17_C14	749	2	14	0
993	C_48H_new18_A14	801	3	2	0
994	C_5TH_new02_J10	1213	12	16	1
995	C_CPP_new07_A14	500	17	24	10
996	C_5TH_new01_E20	671	4	7	0
997	C_48H_new17_P02	694	2	17	0
998	C_5TH_new05_O11	530	3	3	0
999	C_72H_old01_C23	730	2	5	0
1000	C_CPP_new10_J13	689	2	0	0
1001	C_24H_new11_K17	388	6	2	1
1002	C_24H_new15_E08	613	2	3	0
1003	C_CPP_new06_M08	1135	7	8	0
1004	C_CPP_new07_E11	680	2	5	0
1005	C_CPP_new08_F06	233	2	6	0
1006	C_72H_new23_H13	1111	2	10	0
1007	C_5TH_new04_H12	1032	2	0	0
1008	C_72H_new19_P06	638	2	3	0
1009	C_72H_new23_E04	570	2	0	0
1010	C_5TH_new04_E06	542	2	6	0
1011	C_5TH_new03_G16	1768	5	19	0
1012	C_5TH_old01_H07	1052	3	25	0
1013	C_5TH_new03_E01	728	3	9	0
1014	C_72H_new22_P02	737	2	17	0
1015	C_24H_new14_H04	619	2	5	0
1016	C_24H_new11_D04	609	2	8	0
1017	C_5TH_new02_J03	1180	15	31	10
1019	C_24H_new11_I07	604	2	12	0
1020	C_5TH_new05_O03	789	9	31	11
1021	C_CPP_new10_A21	549	5	12	0
1022	C_48H_old01_P05	552	11	20	7
1023	C_CPP_new07_E14	776	3	10	0
1024	C_5TH_new02_I21	745	2	12	0
1025	C_48H_new15_I18	758	3	7	0
1026	C_5TH_old01_A15	761	4	9	0
1027	C_72H_new22_P08	587	2	0	0
1028	C_5TH_new03_H06	1212	23	11	3
1029	C_48H_old01_F14	642	2	7	0
1030	C_24H_new15_G03	243	2	0	0
1031	C_5TH_new06_H11	652	2	2	0
1032	C_24H_new15_H11	769	3	3	0
1033	C_48H_new15_N09	824	5	20	6
1034	C_5TH_new05_C05	717	2	0	0
1035	C_CPP_new06_O22	778	2	6	0
1036	C_5TH_new04_L24	683	3	2	0
1037	C_5TH_new03_B03	503	5	5	0
1038	C_48H_old01_J11	775	2	2	0
1039	C_5TH_new01_D13	695	2	3	0
1040	C_5TH_new02_J17	647	5	8	0
1041	C_72H_new21_E13	681	2	15	0
1042	C_5TH_new05_K02	588	2	5	0
1043	C_24H_new13_M18	809	25	44	18
1044	C_CPP_old01_K14	338	2	0	0
1045	C_CPP_new07_K13	753	2	2	0
1046	C_72H_new19_M24	1102	3	0	0
1047	C_CPP_new10_G03	844	2	0	0
1048	C_CPP_03242_H03	786	8	15	6
1049	C_5TH_old01_A16	535	2	0	0
1050	C_48H_new17_B23	696	6	6	2
1051	C_CPP_new09_K20	725	11	16	11
1052	C_CPP_new07_C09	588	7	6	0
1053	C_24H_new13_E06	726	2	11	0
1054	C_CPP_new08_K06	662	14	31	15
1055	C_CPP_new09_K08	775	5	15	0
1057	C_72H_new23_E17	919	12	43	26
1058	C_48H_new18_F22	471	10	12	1
1059	C_CPP_new07_M08	659	3	13	0
1060	C_72H_new20_M16	1038	3	13	0
1061	C_5TH_new06_F15	720	2	14	0
1062	C_72H_new22_O05	1081	5	19	6
1063	C_CPP_new23_O17	715	7	10	2
1064	C_5TH_new06_G16	892	30	43	8
1065	C_48H_new17_O24	771	3	3	0
1066	C_5TH_new04_J18	537	3	0	0
1067	C_CPP_new08_G06	850	4	11	0
1068	C_5TH_new06_G14	1062	3	17	0
1069	C_5TH_new05_A01	550	2	12	0
1070	C_24H_new14_L21	725	3	5	0
1071	C_CPP_new09_G02	756	5	5	0
1072	C_24H_new15_B13	801	2	1	0
1073	C_5TH_new04_M15	570	10	5	1
1074	C_CPP_new10_L01	1176	3	11	0
1075	C_CPP_new06_P11	1065	2	15	0
1076	C_CPP_new08_F14	527	4	4	0
1077	C_24H_new12_N15	733	4	11	0
1078	C_CPP_new09_F15	728	3	7	0
1079	C_72H_new20_P19	683	3	5	0
1080	C_48H_old01_P20	496	2	0	0
1081	C_5TH_new01_L20	714	2	2	0
1082	C_CPP_new09_A13	845	7	11	2
1084	C_24H_new13_G01	591	6	11	8
1085	C_48H_new15_N14	751	2	1	0
1086	C_48H_new17_P03	698	2	3	0
1087	C_48H_new18_A06	803	2	2	0
1088	C_5TH_new03_L15	652	2	5	0
1089	C_24H_old01_F18	1025	2	0	0
1090	C_5TH_new04_N19	845	2	8	0
1091	C_24H_new11_G13	683	2	1	0
1092	C_72H_new23_L08	2212	13	27	0
1093	C_24H_new14_D12	819	5	7	3
1094	C_24H_new12_I07	791	23	42	13
1095	C_48H_new18_K23	707	4	42	2
1096	C_CPP_old01_E19	925	4	19	2
1097	C_CPP_old01_A24	709	8	16	3
1098	C_5TH_new04_N15	797	4	13	3
1099	C_5TH_new01_C08	414	28	30	10
1100	C_5TH_new02_D16	653	3	6	0
1101	C_5TH_new05_H15	1064	2	1	0
1102	C_5TH_new05_J05	291	2	1	0
1103	C_72H_new20_J08	507	3	1	0
1104	C_24H_new11_K04	803	2	0	0
1105	C_48H_new18_G01	838	2	4	0
1106	C_72H_new22_J05	691	2	3	0
1107	C_72H_new19_E17	1626	4	16	0
1108	C_24H_old01_C12	932	2	5	0
1109	C_48H_new16_P17	647	2	2	0
1110	C_CPP_old01_I12	747	3	1	0
1111	C_CPP_new07_D24	722	2	7	0
1112	C_48H_new15_P16	714	2	6	0
1113	C_48H_new16_J22	707	4	13	0
1114	C_48H_new18_O21	524	6	15	0
1115	C_CPP_04241_C05	439	2	1	0
1117	C_CPP_new07_I08	709	16	23	9
1118	C_24H_05024_F01	512	2	0	0
1119	C_72H_new21_G14	523	3	0	0
1120	C_CPP_0703x_G12	1149	4	3	0
1121	C_48H_new17_K10	756	2	11	0
1122	C_48H_old01_L12	1334	7	9	0
1123	C_72H_old01_I14	732	4	1	0
1124	C_CPP_new07_C20	769	5	30	5
1125	C_48H_new17_D05	494	3	18	0
1126	C_72H_new21_E04	726	3	7	0
1127	C_24H_new12_H16	665	4	4	0
1128	C_5TH_new04_F04	594	2	7	0
1129	C_5TH_new03_F01	915	3	10	0
1130	C_CPP_new08_D08	915	2	2	0
1131	C_24H_new12_F02	604	3	6	0
1132	C_CPP_new08_K17	1027	3	2	0
1133	C_5TH_new03_O22	737	3	9	0
1134	C_24H_new14_K10	718	2	1	0
1135	C_72H_new21_N16	1215	2	1	0
1136	C_48H_new18_G10	1430	8	10	0
1137	C_24H_new13_L10	593	2	9	0
1139	C_24H_new14_M10	666	2	3	0
1140	C_5TH_new06_B18	1051	4	2	0
1141	C_24H_new15_G18	577	4	32	2
1142	C_48H_old01_G06	513	5	5	2
1143	C_48H_new18_C02	748	22	31	11
1144	C_72H_new22_M09	668	6	11	0
1145	C_48H_old01_C04	708	2	5	0
1146	C_CPP_old01_D21	677	2	1	0
1147	C_24H_old01_H21	345	3	2	0
1148	C_5TH_07185_B02	736	3	16	0
1149	C_24H_new14_M14	650	2	3	0
1150	C_48H_new16_I18	686	2	8	0
1151	C_72H_new21_F07	762	2	4	0
1152	C_5TH_new03_P20	896	3	3	0
1153	C_CPP_new09_I18	928	3	19	0
1154	C_24H_old01_E12	336	3	0	0
1155	C_72H_old01_L20	791	3	5	0
1156	C_5TH_new05_A16	499	6	11	1
1157	C_24H_new13_L19	733	19	16	5
1158	C_48H_old01_F12	782	3	3	0
1159	C_72H_new22_H07	669	2	1	0
1160	C_5TH_new05_G21	1191	3	22	0
1161	C_CPP_new06_P09	625	4	3	0
1162	C_48H_new15_J18	362	3	2	0
1163	C_48H_new16_A02	1148	3	7	0
1164	C_72H_new21_I17	804	2	20	0
1165	C_24H_new13_J16	1845	7	18	1
1166	C_CPP_new07_G05	873	5	44	7
1167	C_72H_new19_H19	714	3	3	0
1168	C_CPP_old01_L08	743	7	13	0
1169	C_CPP_new07_O21	718	3	21	0
1170	C_24H_new14_O14	507	5	6	0
1171	C_5TH_new05_M20	213	2	0	0
1172	C_5TH_new04_E03	666	3	7	0
1173	C_CPP_old01_G11	663	6	6	4
1174	C_5TH_old01_D10	659	2	0	0
1175	C_CPP_new07_E20	869	5	7	3
1176	C_72H_new20_E18	747	16	14	6
1177	C_48H_new15_I22	824	2	3	0
1178	C_CPP_new07_I15	990	4	19	0
1180	C_72H_new21_A19	728	7	44	24
1181	C_48H_new18_F09	1347	3	21	0
1182	C_72H_new21_D22	436	6	12	1
1183	C_CPP_old01_B20	865	2	0	0
1184	C_5TH_new03_C19	739	2	1	0
1185	C_CPP_new10_A08	661	2	9	0
1186	C_24H_new14_F17	1132	4	16	0
1187	C_72H_new19_C18	720	2	6	0
1188	C_CPP_new07_N10	663	2	5	0
1189	C_5TH_new02_I13	749	22	31	7
1190	C_48H_old01_G09	797	2	7	0
1191	C_24H_new11_C11	648	2	5	0
1192	C_5TH_new05_A05	492	3	13	0
1193	C_24H_old01_E19	477	11	10	3
1194	C_5TH_old01_H04	560	2	1	0
1195	C_5TH_new06_G08	443	2	0	0
1196	C_72H_old01_M07	619	13	19	8
1197	C_5TH_new01_K12	746	4	48	2
1198	C_72H_new23_E09	690	2	5	0
1199	C_CPP_new09_N18	806	10	14	7
1200	C_5TH_new04_A10	886	2	3	0
1201	C_24H_new14_C22	284	2	5	0
1202	C_5TH_old01_B16	528	5	21	15
1203	C_24H_new14_J16	138	5	19	3
1204	C_72H_old01_I05	798	13	27	3
1205	C_24H_new12_C08	588	2	1	0
1206	C_48H_old01_F09	1044	3	41	0
1207	C_72H_new23_H22	622	2	1	0
1208	C_5TH_new01_H08	606	2	3	0
1209	C_48H_new17_N01	731	4	7	1
1210	C_48H_new17_I22	1146	3	0	0
1211	C_5TH_old01_P01	299	3	1	0
1212	C_CPP_old01_G02	824	17	16	3
1213	C_5TH_new03_N11	584	2	2	0
1214	C_24H_new11_G21	691	2	2	0
1215	C_48H_new16_D11	979	3	6	0
1216	C_5TH_new02_M03	811	3	5	0
1217	C_24H_new14_L22	750	5	8	0
1218	C_CPP_new08_J14	538	3	12	0
1219	C_48H_old01_F11	610	12	38	9
1220	C_48H_gen03_J07	1456	25	67	40
1221	C_72H_new19_P12	307	2	1	0
1222	C_48H_new17_O17	489	3	16	0
1223	C_CPP_new07_K09	598	25	25	7
1224	C_24H_new13_N13	482	4	13	3
1225	C_24H_new15_A02	440	21	24	11
1226	C_72H_new19_J23	582	2	0	0
1227	C_5TH_old01_H24	1546	12	157	35
1228	C_CPP_new07_M16	761	4	3	0
1229	C_5TH_new05_M11	700	2	1	0
1230	C_48H_new18_C10	1098	3	19	0
1231	C_CPP_new07_N15	362	7	9	2
1232	C_CPP_new10_J19	669	2	0	0
1233	C_24H_new14_D15	1265	9	18	6
1234	C_48H_new17_O15	758	2	2	0
1235	C_72H_new23_J16	538	3	15	0
1236	C_24H_new11_N04	666	2	10	0
1237	C_72H_new22_L20	504	2	18	0
1238	C_48H_new16_M03	651	3	9	0
1239	C_5TH_old01_O13	1044	2	1	0
1240	C_48H_new18_J04	775	2	0	0
1241	C_48H_new17_F18	647	2	1	0
1242	C_72H_new19_L07	707	2	2	0
1243	C_CPP_new08_E10	837	4	2	0
1244	C_72H_new20_F21	489	6	80	17
1245	C_5TH_new04_F16	1371	4	10	0
1246	C_24H_new14_A01	746	110	30	17
1247	C_CPP_new09_F20	348	2	0	0
1248	C_5TH_new02_H02	360	2	8	0
1249	C_24H_new11_L03	573	14	12	4
1250	C_5TH_new04_L13	617	2	6	0
1251	C_24H_new11_P18	330	25	31	10
1252	C_5TH_new01_K08	577	8	18	4
1253	C_72H_new23_J12	494	2	2	0
1254	C_5TH_new06_A01	646	2	9	0
1255	C_72H_old01_I13	1091	6	14	2
1256	C_72H_new22_C06	621	2	7	0
1257	C_24H_new15_D03	686	2	27	0
1258	C_48H_new18_F14	444	2	24	0
1259	C_72H_new21_A14	553	15	22	11
1260	C_48H_new17_M05	802	28	52	12
1261	C_5TH_new04_F21	662	3	5	0
1262	C_72H_old01_N21	372	2	0	0
1263	C_5TH_new04_P14	770	2	1	0
1264	C_5TH_new02_B04	612	2	0	0
1265	C_CPP_new07_D11	888	2	0	0
1266	C_CPP_new10_M18	194	2	0	0
1267	C_72H_new19_I23	625	2	6	0
1268	C_48H_new17_A19	889	7	12	1
1269	C_48H_new16_B19	760	2	2	0
1270	C_CPP_new08_C02	633	5	12	2
1271	C_48H_new18_B07	744	6	14	5
1272	C_72H_new21_E19	1140	2	3	0
1273	C_24H_old01_N10	1212	7	63	11
1274	C_CPP_new07_B17	751	2	1	0
1275	C_5TH_new04_D22	589	2	1	0
1276	C_24H_new12_F17	804	2	1	0
1277	C_5TH_new05_G22	758	2	9	0
1278	C_5TH_old01_H21	626	2	2	0
1279	C_5TH_new04_F24	1117	4	6	0
1280	C_24H_new12_L13	717	2	19	0
1281	C_48H_new18_A15	754	7	15	6
1282	C_24H_new11_B07	486	2	8	0
1283	C_72H_new23_J11	1198	3	8	0
1284	C_72H_new23_K01	723	2	2	0
1285	C_72H_new21_M19	863	3	2	0
1286	C_CPP_new08_M08	880	3	6	0
