# Supplementary material for: A wing expressed sequence tag resource for Bicyclus anynana butterflies, an evo-devo model
Source: BMC Genomics. 2006 May 31;7:130. doi: 10.1186/1471-2164-7-130 (PMC1534037; doi:10.1186/1471-2164-7-130)
Supplement: Additional File 6 — Table S6. Microsatellite repeats (tab-delimited .txt file; content details in Additional file 8) [file 1471-2164-7-130-S6.txt]

contig.nr	contig.name	nr.ESTs	microsat.inseq.nr	nucs.in.repeat	repeat.sequence	nr.repeats	position.begin	position.end	depth.at.microsat	polymorphic	nr.alleles
5	C_72H_new22_A18	13	1	4	aata	4	80	95	12	1	2
43	C_72H_new21_P09	6	1	4	aatc	4	273	288	5	0	1
51	C_5TH_new02_A13	3	1	3	ata	4	290	301	3	0	1
75	C_5TH_new03_C12	4	1	5	ctaac	4	747	766	1	0	1
79	C_24H_new12_N07	4	1	3	ttc	4	357	368	4	0	1
94	C_5TH_new06_F17	5	1	3	att	4	61	72	5	0	1
98	C_CPP_old01_I02	6	1	3	ggc	4	534	545	3	0	1
103	C_CPP_new10_D21	5	1	3	ttc	5	113	127	5	0	1
107	C_24H_new11_P17	3	1	3	tgc	4	572	583	3	0	1
120	C_48H_new17_K04	52	1	3	att	5	293	307	39	1	2
120	C_48H_new17_K04	52	2	3	ata	4	875	886	12	0	1
139	C_5TH_old01_F19	3	1	4	aaat	4	368	383	2	0	1
146	C_5TH_old01_O20	4	1	3	ata	4	168	179	1	0	1
174	C_24H_old01_G23	2	1	3	tca	4	253	264	1	0	1
188	C_5TH_new02_F03	4	1	3	ata	4	217	228	4	0	1
213	C_72H_new22_K16	2	1	5	tgact	5	326	350	1	0	1
219	C_5TH_old01_C04	2	1	3	ttc	4	969	980	1	0	1
221	C_CPP_new07_L22	2	1	3	tat	4	501	512	1	0	1
242	C_24H_new12_G14	2	1	3	cct	4	337	348	2	0	1
248	C_24H_new11_O10	4	1	2	ac	6	455	466	3	1	2
248	C_24H_new11_O10	4	2	3	ata	4	21	32	1	0	1
254	C_24H_new12_G06	5	1	3	tta	4	12	23	3	0	1
262	C_5TH_new03_N17	2	1	4	ttta	4	806	821	1	0	1
289	C_CPP_new08_O04	12	1	3	ctt	4	256	267	9	0	1
296	C_48H_old01_K23	8	1	3	taa	4	77	88	1	0	1
307	C_5TH_new04_J14	2	1	3	cac	4	273	284	2	0	1
315	C_5TH_old01_N06	6	1	3	tat	4	333	344	5	0	1
346	C_72H_new21_K08	6	1	3	gtg	4	23	34	1	0	1
349	C_CPP_old01_L12	9	1	4	acta	4	771	786	5	0	1
362	C_5TH_new01_D17	3	1	3	aat	4	69	80	3	0	1
367	C_72H_new19_N06	3	1	3	ata	5	26	40	1	0	1
371	C_48H_new16_F01	2	1	3	gaa	5	470	484	1	0	1
374	C_48H_new18_N11	2	1	3	tca	4	125	136	2	0	1
382	C_CPP_new07_M20	2	1	5	aaata	4	215	234	1	0	1
399	C_72H_new21_O01	3	1	3	ata	5	835	849	1	0	1
416	C_5TH_old01_C10	6	1	3	taa	4	279	290	2	0	1
418	C_5TH_old01_B14	3	1	3	gta	5	188	202	3	0	1
429	C_CPP_old01_C18	2	1	3	taa	4	85	96	1	0	1
432	C_5TH_new03_N06	2	1	3	gcg	4	188	199	2	0	1
438	C_5TH_new01_K03	36	1	4	gagt	8	52	83	31	1	7
441	C_5TH_new01_F05	2	1	3	att	4	242	253	1	0	1
448	C_5TH_new04_M03	2	1	3	aat	4	126	137	2	0	1
450	C_48H_new17_E04	29	1	3	tct	4	146	157	26	0	1
451	C_72H_new22_I03	3	1	4	caaa	4	1103	1118	2	1	2
455	C_5TH_new01_G17	7	1	4	caaa	5	429	448	4	1	2
528	C_5TH_new02_L24	9	1	3	tct	4	604	615	4	0	1
533	C_48H_old01_O13	2	1	3	ctt	4	583	594	2	0	1
557	C_48H_new16_H13	4	1	3	tgg	4	706	717	1	0	1
562	C_24H_new13_D18	54	1	3	ctt	4	330	341	2	0	1
572	C_72H_new19_F11	2	1	4	aata	4	82	97	1	0	1
573	C_48H_old01_C01	2	1	3	atc	4	145	156	2	0	1
575	C_48H_old01_O23	2	1	3	atg	5	848	862	1	0	1
579	C_72H_new19_D08	2	1	3	tgt	6	99	116	1	0	1
588	C_48H_old01_J16	2	1	3	aat	4	611	622	1	0	1
592	C_72H_new23_H03	2	1	3	ggc	4	518	529	1	0	1
606	C_48H_new15_J02	2	1	4	tgct	4	209	224	1	0	1
620	C_5TH_new05_H16	3	2	3	cca	4	547	558	1	0	1
620	C_5TH_new05_H16	3	1	3	gcc	4	441	452	2	0	1
626	C_5TH_new05_M13	3	1	3	att	4	236	247	3	0	1
674	C_5TH_new02_A04	3	1	3	aat	4	76	87	1	0	1
698	C_72H_new20_F14	2	1	2	ta	6	91	102	1	0	1
702	C_5TH_old01_N07	10	1	3	ctt	4	635	646	2	0	1
711	C_24H_new13_K01	2	1	2	at	7	516	529	1	0	1
722	C_CPP_new09_J11	2	1	3	tct	4	348	359	2	0	1
736	C_72H_new21_G22	3	1	3	ggc	4	261	272	2	0	1
760	C_CPP_new10_M20	3	1	3	cat	4	706	717	1	0	1
780	C_72H_new21_B23	3	1	3	aat	5	685	699	1	0	1
802	C_24H_new14_P19	2	1	3	ccg	4	919	930	1	0	1
811	C_48H_new17_E18	2	1	3	tca	4	428	439	1	0	1
815	C_24H_new12_C10	14	1	3	ata	4	649	660	1	0	1
818	C_5TH_new02_N15	3	1	3	ttc	4	181	192	2	1	2
820	C_CPP_new07_F02	4	1	4	ttat	4	162	177	2	0	1
828	C_24H_new15_F07	4	1	3	aat	4	528	539	2	0	1
832	C_5TH_old01_A11	2	1	3	tca	4	453	464	2	0	1
835	C_72H_old01_K22	7	2	3	ctg	4	376	387	6	0	1
835	C_72H_old01_K22	7	1	3	gcg	4	207	218	7	0	1
863	C_72H_new20_A13	3	1	3	atc	4	363	374	1	0	1
871	C_5TH_new06_J19	2	1	3	caa	4	666	677	1	0	1
877	C_CPP_new09_K17	2	1	4	tgtc	4	404	419	2	0	1
878	C_5TH_old01_G14	2	1	3	tca	4	381	392	2	0	1
883	C_5TH_new05_P21	3	1	3	tta	4	136	147	2	0	1
888	C_24H_new11_O04	2	1	3	ctt	6	208	225	2	1	2
894	C_CPP_new10_B19	2	1	3	taa	4	56	67	2	0	1
899	C_5TH_new02_P18	2	1	3	tca	4	470	481	1	0	1
902	C_CPP_new08_K02	5	1	2	at	6	679	690	1	0	1
911	C_48H_new19_A13	2	1	4	tgag	6	49	72	1	0	1
927	C_48H_new17_A11	2	1	2	ta	6	96	107	2	0	1
927	C_48H_new17_A11	2	2	3	att	4	248	259	2	0	1
935	C_72H_new21_A13	2	1	3	ttc	5	190	204	1	0	1
960	C_5TH_new01_D03	2	1	3	tgc	5	89	103	2	0	1
967	C_24H_new11_D08	5	1	3	gcg	5	351	365	4	0	1
969	C_CPP_new10_J07	5	1	4	acag	8	416	447	1	0	1
976	C_48H_new18_M09	2	1	3	gat	4	538	549	1	0	1
977	C_72H_new20_A20	2	1	3	tga	4	811	822	1	0	1
978	C_5TH_new02_P10	2	1	3	tat	4	677	688	1	0	1
982	C_24H_new12_M06	6	1	3	tga	5	500	514	1	0	1
987	C_72H_new21_K18	11	1	3	atc	4	260	271	5	0	1
1005	C_CPP_new08_F06	2	1	3	taa	4	37	48	2	1	2
1006	C_72H_new23_H13	2	1	4	caaa	5	674	693	2	0	1
1016	C_24H_new11_D04	2	1	3	ttc	4	411	422	1	0	1
1034	C_5TH_new05_C05	2	1	3	tca	5	113	127	1	0	1
1054	C_CPP_new08_K06	14	1	3	gca	4	366	377	10	0	1
1077	C_24H_new12_N15	4	1	3	tct	4	317	328	4	0	1
1087	C_48H_new18_A06	2	1	3	ctt	4	86	97	2	0	1
1088	C_5TH_new03_L15	2	1	3	aat	4	142	153	2	0	1
1090	C_5TH_new04_N19	2	1	3	ctt	4	360	371	2	0	1
1093	C_24H_new14_D12	5	1	2	tg	6	467	478	3	0	1
1094	C_24H_new12_I07	23	1	3	ata	4	123	134	21	0	1
1095	C_48H_new18_K23	4	1	3	tag	4	243	254	3	0	1
1100	C_5TH_new02_D16	3	1	2	ta	6	452	463	2	1	2
1100	C_5TH_new02_D16	3	2	3	aat	5	332	346	1	0	1
1109	C_48H_new16_P17	2	1	3	agt	4	408	419	2	0	1
1119	C_72H_new21_G14	3	1	4	aata	4	62	77	3	0	1
1129	C_5TH_new03_F01	3	1	4	agat	4	563	578	1	0	1
1140	C_5TH_new06_B18	4	1	3	gcg	4	699	710	2	0	1
1188	C_CPP_new07_N10	2	1	3	tca	4	493	504	1	0	1
1200	C_5TH_new04_A10	2	1	3	tat	4	869	880	1	0	1
1211	C_5TH_old01_P01	3	1	3	cct	4	157	168	3	0	1
1218	C_CPP_new08_J14	3	1	3	aat	4	10	21	3	0	1
1229	C_5TH_new05_M11	2	1	3	aat	4	500	511	1	0	1
1229	C_5TH_new05_M11	2	2	3	tat	4	583	594	1	0	1
1239	C_5TH_old01_O13	2	1	2	ac	6	425	436	2	0	1
1253	C_72H_new23_J12	2	1	3	ctt	4	378	389	2	0	1
1283	C_72H_new23_J11	3	1	3	taa	4	694	705	1	0	1
1285	C_72H_new21_M19	3	1	4	tgta	4	532	547	2	0	1
1319	S_72H_new21_B12	1	1	2	ta	6	318	329	1	0	1
1327	S_24H_new13_D20	1	1	3	cca	4	609	620	1	0	1
1339	S_48H_new16_N09	1	1	3	tca	4	450	461	1	0	1
1367	S_24H_new12_J16	1	1	3	gta	6	31	48	1	0	1
1369	S_CPP_old01_I06	1	1	2	at	7	556	569	1	0	1
1369	S_CPP_old01_I06	1	2	4	ataa	6	30	53	1	0	1
1373	S_CPP_old01_P04	1	1	2	ac	7	348	361	1	0	1
1375	S_5TH_new05_J16	1	1	2	tc	7	12	25	1	0	1
1380	S_48H_new15_M13	1	1	3	ata	6	267	284	1	0	1
1439	S_48H_new15_L05	1	1	3	tga	4	394	405	1	0	1
1442	S_72H_new20_N12	1	1	4	tatt	4	146	161	1	0	1
1442	S_72H_new20_N12	1	2	4	ttta	7	163	190	1	0	1
1453	S_24H_new13_D01	1	2	4	cttt	4	73	88	1	0	1
1453	S_24H_new13_D01	1	1	3	aat	4	31	42	1	0	1
1460	S_24H_new12_N16	1	1	3	att	4	38	49	1	0	1
1500	S_5TH_new03_A07	1	1	3	cgc	4	196	207	1	0	1
1535	S_24H_new13_I03	1	1	2	tg	13	338	363	1	0	1
1536	S_48H_old01_F13	1	1	2	tc	8	144	159	1	0	1
1577	S_72H_new23_C18	1	1	3	gcc	4	526	537	1	0	1
1582	S_5TH_new04_G14	1	1	3	tta	4	232	243	1	0	1
1589	S_72H_new21_G08	1	1	3	tta	7	17	37	1	0	1
1606	S_48H_new18_A09	1	1	3	att	5	226	240	1	0	1
1608	S_48H_new17_M17	1	1	3	ttg	4	66	77	1	0	1
1613	S_5TH_new02_E13	1	1	3	ttc	4	23	34	1	0	1
1655	S_5TH_new01_G04	1	1	3	taa	4	532	543	1	0	1
1667	S_CPP_new08_G05	1	1	3	tta	4	19	30	1	0	1
1685	S_48H_new18_C08	1	1	3	aca	5	73	87	1	0	1
1710	S_24H_new12_A16	1	1	2	ca	6	569	580	1	0	1
1739	S_5TH_old01_M05	1	1	2	ca	7	186	199	1	0	1
1743	S_5TH_new01_C20	1	1	3	ata	4	84	95	1	0	1
1755	S_48H_new18_N08	1	1	3	att	4	331	342	1	0	1
1766	S_24H_new12_J15	1	1	3	tcc	4	207	218	1	0	1
1784	S_CPP_0703x_C07	1	1	3	ata	4	29	40	1	0	1
1805	S_CPP_new07_C10	1	1	3	tga	4	179	190	1	0	1
1808	S_CPP_new10_I09	1	1	3	att	7	429	449	1	0	1
1830	S_48H_new17_F20	1	1	2	gt	8	2	17	1	0	1
1874	S_24H_new11_H07	1	1	3	gtt	4	1	12	1	0	1
1876	S_48H_new17_G11	1	1	4	gtag	6	439	462	1	0	1
1883	S_CPP_new08_E07	1	1	3	ctt	4	318	329	1	0	1
1893	S_5TH_new05_F14	1	1	3	tct	5	214	228	1	0	1
1899	S_24H_new14_J12	1	1	3	ata	6	118	135	1	0	1
1907	S_72H_new20_D11	1	1	3	aat	4	386	397	1	0	1
1927	S_5TH_new05_L21	1	1	3	tta	4	266	277	1	0	1
1930	S_CPP_new10_B21	1	1	3	taa	4	206	217	1	0	1
1974	S_CPP_new08_N16	1	1	3	cat	4	43	54	1	0	1
1982	S_72H_new21_D11	1	1	4	ataa	4	209	224	1	0	1
1983	S_72H_old01_I20	1	1	3	atg	4	516	527	1	0	1
1991	S_CPP_new07_M21	1	1	3	ctt	4	77	88	1	0	1
2015	S_5TH_new03_H08	1	1	3	att	4	174	185	1	0	1
2032	S_5TH_new05_O22	1	1	3	tca	4	280	291	1	0	1
2074	S_24H_new15_E24	1	1	3	att	5	67	81	1	0	1
2084	S_48H_new18_B01	1	1	2	at	7	330	343	1	0	1
2094	S_48H_old01_D22	1	1	3	ttc	5	328	342	1	0	1
2164	S_24H_new13_O10	1	1	4	aata	5	136	155	1	0	1
2214	S_24H_new12_O24	1	1	3	gtt	4	83	94	1	0	1
2290	S_CPP_0711x_B02	1	1	3	att	5	131	145	1	0	1
2295	S_48H_old01_D12	1	1	3	att	9	115	141	1	0	1
2337	S_24H_new13_N17	1	1	3	aat	4	27	38	1	0	1
2339	S_5TH_new03_E04	1	1	2	at	6	185	196	1	0	1
2343	S_48H_old01_E05	1	1	3	aac	5	348	362	1	0	1
2370	S_48H_new17_C11	1	1	3	aat	5	455	469	1	0	1
2410	S_5TH_old01_G16	1	1	3	taa	4	132	143	1	0	1
2411	S_24H_new15_H05	1	1	3	ctt	4	212	223	1	0	1
2429	S_CPP_new07_O07	1	1	3	tat	4	431	442	1	0	1
2436	S_24H_new12_H06	1	1	3	cat	4	39	50	1	0	1
2436	S_24H_new12_H06	1	2	3	cat	4	64	75	1	0	1
2484	S_24H_new12_N24	1	1	3	att	5	548	562	1	0	1
2514	S_5TH_new04_L03	1	1	3	aat	4	526	537	1	0	1
2531	S_48H_new15_P24	1	1	2	at	7	85	98	1	0	1
2550	S_CPP_new09_F13	1	1	4	tcta	4	38	53	1	0	1
2555	S_5TH_new03_G10	1	1	4	ttaa	4	202	217	1	0	1
2560	S_5TH_new05_O18	1	1	4	taaa	6	23	46	1	0	1
2562	S_24H_new11_N24	1	1	4	taaa	7	116	143	1	0	1
2564	S_48H_new16_B08	1	1	3	tat	4	438	449	1	0	1
2577	S_5TH_new04_P17	1	1	3	ttc	5	110	124	1	0	1
2608	S_48H_new15_L11	1	1	3	tag	4	179	190	1	0	1
2612	S_72H_new20_L02	1	1	3	tta	5	69	83	1	0	1
2617	S_72H_new19_K03	1	1	3	tca	4	412	423	1	0	1
2636	S_5TH_new05_H10	1	1	4	ttca	4	294	309	1	0	1
2657	S_72H_new21_E06	1	1	3	aat	4	342	353	1	0	1
2659	S_5TH_new02_M18	1	1	3	ata	4	27	38	1	0	1
2669	S_24H_new12_L01	1	1	3	aca	5	39	53	1	0	1
2747	S_5TH_new06_J21	1	1	3	tca	4	92	103	1	0	1
2755	S_48H_new15_N22	1	1	3	cgc	4	246	257	1	0	1
2761	S_5TH_new02_E19	1	1	4	gttt	4	670	685	1	0	1
2778	S_24H_new14_F12	1	1	3	tga	4	585	596	1	0	1
2783	S_24H_new11_H10	1	1	3	acc	4	37	48	1	0	1
2796	S_72H_new20_O06	1	1	3	taa	4	475	486	1	0	1
2817	S_5TH_new03_H18	1	1	3	tat	4	74	85	1	0	1
2820	S_48H_old01_O11	1	1	3	aat	5	75	89	1	0	1
2824	S_5TH_new03_D20	1	1	3	ata	4	434	445	1	0	1
2858	S_24H_new12_C23	1	1	3	tta	4	3	14	1	0	1
2866	S_5TH_old01_L05	1	1	3	taa	4	58	69	1	0	1
2867	S_CPP_new06_P05	1	1	3	ata	4	171	182	1	0	1
2892	S_24H_new11_N09	1	1	4	acct	4	463	478	1	0	1
2900	S_48H_new16_B18	1	1	3	taa	5	45	59	1	0	1
2904	S_5TH_old01_B06	1	1	4	taat	4	140	155	1	0	1
2964	S_CPP_new09_L03	1	1	3	ata	4	88	99	1	0	1
2983	S_24H_new13_N15	1	1	3	gcg	4	184	195	1	0	1
3003	S_72H_old01_A19	1	1	3	aat	4	84	95	1	0	1
3005	S_24H_new14_P17	1	1	3	ttc	6	41	58	1	0	1
3018	S_CPP_new07_N16	1	1	3	tta	4	375	386	1	0	1
3032	S_CPP_new07_D01	1	1	3	att	4	523	534	1	0	1
3047	S_CPP_new10_I07	1	1	3	tta	4	17	28	1	0	1
3075	S_CPP_new07_N23	1	1	3	tca	4	433	444	1	0	1
3079	S_5TH_new01_D21	1	1	3	tca	4	560	571	1	0	1
3125	S_5TH_new01_D23	1	1	3	ctc	4	87	98	1	0	1
3137	S_5TH_new04_H19	1	1	3	gaa	4	84	95	1	0	1
3145	S_72H_new19_F24	1	1	3	tat	7	18	38	1	0	1
3162	S_5TH_old01_N20	1	1	3	atg	4	150	161	1	0	1
3162	S_5TH_old01_N20	1	2	3	tgc	4	173	184	1	0	1
3167	S_CPP_new10_D07	1	1	3	att	5	151	165	1	0	1
3177	S_24H_new15_A08	1	1	3	taa	5	468	482	1	0	1
3183	S_48H_new18_P21	1	1	4	agaa	4	82	97	1	0	1
3242	S_CPP_new08_K16	1	1	3	tgc	4	262	273	1	0	1
3245	S_48H_new17_O21	1	1	3	ttc	5	484	498	1	0	1
3279	S_CPP_new07_H06	1	1	3	aat	4	12	23	1	0	1
3285	S_24H_new15_F23	1	3	3	cat	4	545	556	1	0	1
3285	S_24H_new15_F23	1	1	3	tta	4	45	56	1	0	1
3285	S_24H_new15_F23	1	2	3	att	4	530	541	1	0	1
3300	S_72H_old01_C01	1	1	3	atg	4	143	154	1	0	1
3327	S_72H_new20_N11	1	1	3	tta	5	197	211	1	0	1
3330	S_5TH_new06_F02	1	1	3	tgg	4	409	420	1	0	1
3337	S_48H_old01_N14	1	1	3	tct	4	619	630	1	0	1
3364	S_48H_old01_F06	1	1	3	taa	4	82	93	1	0	1
3376	S_5TH_new04_C21	1	1	3	tcc	4	28	39	1	0	1
3410	S_24H_new13_B17	1	1	4	ttta	4	165	180	1	0	1
3426	S_5TH_new03_P04	1	1	3	ata	5	14	28	1	0	1
3457	S_5TH_new05_A14	1	1	4	ttta	5	473	492	1	0	1
3465	S_5TH_new05_N02	1	1	2	at	6	49	60	1	0	1
3476	S_5TH_new04_K12	1	1	3	gtt	4	160	171	1	0	1
3492	S_CPP_new10_J18	1	1	3	tta	4	342	353	1	0	1
3498	S_5TH_new05_B17	1	1	3	tac	4	674	685	1	0	1
3514	S_24H_old01_D05	1	1	3	tca	4	275	286	1	0	1
3561	S_48H_new15_I24	1	1	3	tca	4	589	600	1	0	1
3561	S_48H_new15_I24	1	2	3	atc	4	603	614	1	0	1
3561	S_48H_new15_I24	1	3	3	tca	4	616	627	1	0	1
3593	S_5TH_new04_D08	1	1	3	ctt	4	105	116	1	0	1
3613	S_72H_new20_O21	1	1	3	tta	4	24	35	1	0	1
3627	S_48H_new16_H04	1	1	3	ttc	4	229	240	1	0	1
3655	S_5TH_new04_F19	1	1	3	tta	5	171	185	1	0	1
3672	S_5TH_new05_N11	1	1	3	tat	4	244	255	1	0	1
3679	S_72H_new23_E15	1	1	3	taa	5	479	493	1	0	1
3681	S_24H_new11_M23	1	2	3	aag	5	507	521	1	0	1
3681	S_24H_new11_M23	1	1	3	tgg	4	446	457	1	0	1
3686	S_24H_new11_B13	1	1	3	cca	4	385	396	1	0	1
3733	S_72H_new19_B15	1	1	3	ata	5	132	146	1	0	1
3752	S_48H_new15_P13	1	1	4	ataa	4	112	127	1	0	1
3763	S_24H_new12_E01	1	1	3	tat	4	128	139	1	0	1
3765	S_5TH_new03_I08	1	1	5	ggtta	6	273	302	1	0	1
3781	S_24H_new12_J13	1	1	4	agaa	4	401	416	1	0	1
3794	S_48H_new16_J24	1	1	3	caa	4	224	235	1	0	1
3831	S_48H_new17_O04	1	1	5	tattc	7	203	237	1	0	1
3833	S_24H_new12_M05	1	1	3	tca	5	135	149	1	0	1
3841	S_24H_new14_J01	1	1	5	aaata	4	24	43	1	0	1
3860	S_48H_old01_A13	1	1	3	att	4	415	426	1	0	1
3879	S_CPP_old01_H14	1	1	2	at	6	438	449	1	0	1
3887	S_72H_new20_P02	1	1	3	ata	4	14	25	1	0	1
3902	S_5TH_new03_G23	1	1	2	ta	7	347	360	1	0	1
3921	S_72H_new21_H19	1	1	2	at	8	3	18	1	0	1
3935	S_5TH_new02_A19	1	1	4	ataa	8	110	141	1	0	1
3940	S_CPP_new08_H04	1	1	3	att	4	75	86	1	0	1
3979	S_CPP_new06_M17	1	1	3	atc	4	68	79	1	0	1
3990	S_CPP_new07_F10	1	1	3	tta	4	281	292	1	0	1
3991	S_5TH_new01_C13	1	1	3	atc	4	41	52	1	0	1
4009	S_48H_new18_M21	1	1	3	att	4	337	348	1	0	1
4010	S_5TH_new03_P03	1	1	3	aat	4	228	239	1	0	1
4014	S_24H_new13_E13	1	1	3	aat	4	101	112	1	0	1
4052	S_48H_new16_G22	1	1	3	aat	4	223	234	1	0	1
4072	S_72H_new22_A15	1	2	3	tag	5	245	259	1	0	1
4072	S_72H_new22_A15	1	1	3	aat	4	28	39	1	0	1
4084	S_5TH_new04_G15	1	1	3	taa	4	29	40	1	0	1
4105	S_CPP_new08_C21	1	1	3	tta	4	44	55	1	0	1
4111	S_5TH_new05_D19	1	1	3	aat	4	168	179	1	0	1
4122	S_5TH_new05_M10	1	2	4	gttt	4	189	204	1	0	1
4122	S_5TH_new05_M10	1	1	4	aaat	4	151	166	1	0	1
4176	S_5TH_new04_M22	1	1	4	tctt	4	11	26	1	0	1
4190	S_CPP_new10_C16	1	1	2	ca	6	104	115	1	0	1
4209	S_48H_old01_L17	1	1	3	agg	4	76	87	1	0	1
4253	S_72H_new23_M12	1	1	4	tatc	5	18	37	1	0	1
4261	S_72H_new19_G08	1	1	3	ctt	4	342	353	1	0	1
4268	S_5TH_new04_M08	1	1	3	tta	4	121	132	1	0	1
4284	S_48H_old01_I18	1	1	3	gtt	4	278	289	1	0	1
4294	S_CPP_new07_N13	1	1	3	tat	8	189	212	1	0	1
4316	S_5TH_old01_K08	1	1	2	gt	7	138	151	1	0	1
4347	S_72H_new21_E14	1	1	3	tcc	4	605	616	1	0	1
4353	S_CPP_new07_A18	1	1	3	aat	4	633	644	1	0	1
4366	S_5TH_new02_C21	1	1	3	att	4	137	148	1	0	1
4384	S_5TH_new01_H13	1	1	3	taa	4	606	617	1	0	1
4403	S_5TH_new01_O09	1	1	3	ttc	4	632	643	1	0	1
4420	S_5TH_new03_K12	1	1	3	att	6	116	133	1	0	1
4429	S_5TH_new02_D10	1	1	5	aattc	4	230	249	1	0	1
4431	S_5TH_old01_C16	1	1	3	tgt	5	60	74	1	0	1
4431	S_5TH_old01_C16	1	2	3	gtg	4	127	138	1	0	1
4442	S_24H_new13_E24	1	1	4	tttc	4	33	48	1	0	1
