# Supplementary material for: A wing expressed sequence tag resource for Bicyclus anynana butterflies, an evo-devo model
Source: BMC Genomics. 2006 May 31;7:130. doi: 10.1186/1471-2164-7-130 (PMC1534037; doi:10.1186/1471-2164-7-130)
Supplement: Additional File 7 — Table S7. GOMiner summary table (tab-delimited .txt file; content details in Additional file 8) [file 1471-2164-7-130-S7.txt]

GO ID	Dmel	Bany	Term	Table 5
2	2	0	mitochondrial genome maintenance	0
3	854	79	reproduction	0
9	1	0	alpha-1,6-mannosyltransferase activity	0
10	2	0	trans-hexaprenyltranstransferase activity	0
12	2	0	single strand break repair	0
14	4	0	single-stranded DNA specific endodeoxyribonuclease activity	0
15	1	1	phosphopyruvate hydratase complex	0
22	2	0	mitotic spindle elongation	0
26	1	0	alpha-1,2-mannosyltransferase activity	0
30	10	0	mannosyltransferase activity	0
36	1	1	acyl carrier activity	0
38	5	0	very-long-chain fatty acid metabolism	0
41	11	2	transition metal ion transport	0
42	4	0	protein targeting to Golgi	0
45	1	1	autophagic vacuole formation	0
49	5	3	tRNA binding	0
50	1	0	urea cycle	0
51	5	1	urea cycle intermediate metabolism	0
53	1	0	argininosuccinate metabolism	0
54	1	0	ribosome export from nucleus	0
55	1	0	ribosomal large subunit export from nucleus	0
59	18	0	protein import into nucleus, docking	0
60	2	0	protein import into nucleus, translocation	0
62	8	1	acyl-CoA binding	0
64	1	0	L-ornithine transporter activity	0
66	1	0	mitochondrial ornithine transport	0
67	1	0	DNA replication and chromosome cycle	0
70	38	5	mitotic sister chromatid segregation	0
72	1	0	M phase specific microtubule process	0
73	1	0	spindle pole body separation	0
74	209	38	regulation of progression through cell cycle	0
75	19	4	cell cycle checkpoint	0
76	1	0	DNA replication checkpoint	0
77	5	1	DNA damage checkpoint	0
79	5	0	regulation of cyclin dependent protein kinase activity	0
80	1	1	G1 phase of mitotic cell cycle	0
82	12	3	G1/S transition of mitotic cell cycle	0
83	1	1	G1/S-specific transcription in mitotic cell cycle	0
84	3	2	S phase of mitotic cell cycle	0
85	1	0	G2 phase of mitotic cell cycle	0
86	8	1	G2/M transition of mitotic cell cycle	0
87	290	44	M phase of mitotic cell cycle	0
89	1	1	mitotic metaphase	0
90	10	2	mitotic anaphase	0
92	1	1	mitotic anaphase B	0
96	9	1	sulfur amino acid metabolism	0
97	4	1	sulfur amino acid biosynthesis	0
98	1	0	sulfur amino acid catabolism	0
99	1	0	sulfur amino acid transporter activity	0
101	1	0	sulfur amino acid transport	0
103	1	1	sulfate assimilation	0
104	5	0	succinate dehydrogenase activity	0
109	3	1	nucleotide-excision repair complex	0
118	7	2	histone deacetylase complex	0
119	32	7	mediator complex	0
122	55	7	negative regulation of transcription from RNA polymerase II promoter	0
123	13	8	histone acetyltransferase complex	0
124	7	3	SAGA complex	0
126	4	1	transcription factor TFIIIB complex	0
132	1	0	establishment of mitotic spindle orientation	0
137	1	0	Golgi cis cisterna	0
138	2	0	Golgi trans cisterna	0
139	20	1	Golgi membrane	0
145	12	1	exocyst	0
146	3	0	microfilament motor activity	0
149	6	0	SNARE binding	0
150	4	1	recombinase activity	0
151	126	11	ubiquitin ligase complex	0
152	16	1	nuclear ubiquitin ligase complex	0
153	1	0	cytoplasmic ubiquitin ligase complex	0
154	4	1	rRNA modification	0
155	4	0	two-component sensor molecule activity	0
158	3	1	protein phosphatase type 2A activity	0
159	8	1	protein phosphatase type 2A complex	0
160	20	4	two-component signal transduction system (phosphorelay)	0
163	9	0	protein phosphatase type 1 activity	0
164	5	0	protein phosphatase type 1 complex	0
165	116	14	MAPKKK cascade	0
166	916	147	nucleotide binding	0
175	14	3	3'-5'-exoribonuclease activity	0
176	13	3	nuclear exosome (RNase complex)	0
177	8	2	cytoplasmic exosome (RNase complex)	0
178	14	3	exosome (RNase complex)	0
179	3	1	rRNA (adenine-N6,N6-)-dimethyltransferase activity	0
184	8	1	mRNA catabolism, nonsense-mediated decay	0
185	1	1	activation of MAPKKK activity	0
186	2	0	activation of MAPKK activity	0
187	6	2	activation of MAPK activity	0
188	1	0	inactivation of MAPK activity	0
212	17	1	meiotic spindle organization and biogenesis	0
213	2	0	tRNA-intron endonuclease activity	0
214	2	0	tRNA-intron endonuclease complex	0
217	1	0	DNA secondary structure binding	0
220	18	3	hydrogen-transporting ATPase V0 domain	0
221	15	4	hydrogen-transporting ATPase V1 domain	0
224	1	0	peptide-N4-(N-acetyl-beta-glucosaminyl)asparagine amidase activity	0
226	102	19	microtubule cytoskeleton organization and biogenesis	0
228	56	9	nuclear chromosome	0
235	1	1	astral microtubule	0
242	6	1	pericentriolar material	0
245	14	6	spliceosome assembly	0
254	2	0	C-4 methylsterol oxidase activity	0
255	1	0	allantoin metabolism	0
257	3	0	nitrilase activity	0
262	1	0	mitochondrial chromosome	0
267	96	10	cell fraction	0
268	3	0	peroxisome targeting sequence binding	0
270	12	0	peptidoglycan metabolism	0
271	10	0	polysaccharide biosynthesis	0
272	7	1	polysaccharide catabolism	0
273	3	0	lipoic acid metabolism	0
275	10	7	proton-transporting ATP synthase complex, catalytic core F(1) (sensu Eukaryota)	0
276	9	7	proton-transporting ATP synthase complex, coupling factor F(o) (sensu Eukaryota)	0
278	326	51	mitotic cell cycle	0
279	476	49	M phase	0
280	8	1	nuclear division	0
281	5	2	cytokinesis after mitosis	0
287	5	1	magnesium ion binding	0
288	2	0	mRNA catabolism, deadenylylation-dependent decay	0
289	1	0	poly(A) tail shortening	0
300	1	0	peripheral to membrane of membrane fraction	0
301	4	0	retrograde transport, vesicle recycling within Golgi	0
302	1	1	response to reactive oxygen species	0
307	5	3	cyclin-dependent protein kinase holoenzyme complex	0
313	77	28	organellar ribosome	0
314	30	10	organellar small ribosomal subunit	0
315	48	18	organellar large ribosomal subunit	0
318	1	0	protein-methionine-R-oxide reductase activity	0
323	30	3	lytic vacuole	0
338	2	1	protein deneddylation	0
339	11	1	RNA cap binding	0
375	191	39	RNA splicing, via transesterification reactions	0
377	191	39	RNA splicing, via transesterification reactions with bulged adenosine as nucleophile	0
380	52	15	alternative nuclear mRNA splicing, via spliceosome	0
381	51	15	regulation of alternative nuclear mRNA splicing, via spliceosome	0
390	1	1	spliceosome disassembly	0
391	1	1	U2-type spliceosome disassembly	0
394	5	0	RNA splicing, via endonucleolytic cleavage and ligation	0
398	191	39	nuclear mRNA splicing, via spliceosome	0
502	58	27	proteasome complex (sensu Eukaryota)	0
578	83	13	embryonic axis specification	0
700	1	0	mismatch base pair DNA N-glycosylase activity	0
702	3	1	oxidized base lesion DNA N-glycosylase activity	0
703	1	0	pyrimidine-specific oxidized base lesion DNA N-glycosylase activity	0
705	1	1	achiasmate meiosis I	0
707	1	0	meiotic DNA recombinase assembly	0
712	3	0	resolution of meiotic joint molecules as recombinants	0
715	1	0	nucleotide-excision repair, DNA damage recognition	0
722	1	0	telomerase-independent telomere maintenance	0
723	8	1	telomere maintenance	0
724	3	1	double-strand break repair via homologous recombination	0
725	3	1	recombinational repair	0
726	3	0	non-recombinational repair	0
730	1	0	DNA recombinase assembly	0
731	1	0	DNA synthesis during DNA repair	0
737	5	1	DNA catabolism, endonucleolytic	0
738	1	0	DNA catabolism, exonucleolytic	0
739	3	1	DNA strand annealing activity	0
741	10	2	karyogamy	0
774	1	0	adenyl-nucleotide exchange factor activity	0
775	27	6	chromosome, pericentric region	0
776	9	2	kinetochore	0
777	6	0	condensed chromosome kinetochore	0
778	1	0	condensed nuclear chromosome kinetochore	0
779	6	0	condensed chromosome, pericentric region	0
780	1	0	condensed nuclear chromosome, pericentric region	0
781	4	1	chromosome, telomeric region	0
784	2	0	nuclear chromosome, telomeric region	0
785	89	23	chromatin	0
786	20	9	nucleosome	0
790	23	3	nuclear chromatin	0
791	3	1	euchromatin	0
792	15	2	heterochromatin	0
793	16	1	condensed chromosome	0
794	4	0	condensed nuclear chromosome	0
795	3	0	synaptonemal complex	0
796	6	1	condensin complex	0
803	7	1	sex chromosome	0
805	6	0	X chromosome	0
806	1	1	Y chromosome	0
808	7	0	origin recognition complex	0
819	38	5	sister chromatid segregation	0
900	4	0	translation repressor activity, nucleic acid binding	0
902	439	61	cellular morphogenesis	0
904	249	39	cellular morphogenesis during differentiation	0
910	96	17	cytokinesis	0
912	12	2	cytokinesis, formation of actomyosin apparatus	0
915	12	2	cytokinesis, contractile ring formation	0
916	8	0	cytokinesis, contractile ring contraction	0
920	1	0	cell separation during cytokinesis	0
922	7	2	spindle pole	0
930	8	0	gamma-tubulin complex	0
939	1	0	inner kinetochore of condensed chromosome	0
940	5	0	outer kinetochore of condensed chromosome	0
941	1	0	inner kinetochore of condensed nuclear chromosome	0
1501	28	1	skeletal development	0
1505	143	10	regulation of neurotransmitter levels	0
1507	1	0	acetylcholine catabolism in synaptic cleft	0
1509	1	0	legumain activity	0
1510	1	0	RNA methylation	0
1518	3	0	voltage-gated sodium channel complex	0
1519	1	0	peptide amidation	0
1522	1	1	pseudouridine synthesis	0
1525	1	0	angiogenesis	0
1527	1	0	microfibril	0
1530	1	1	lipopolysaccharide binding	0
1539	9	0	ciliary or flagellar motility	0
1540	1	0	beta-amyloid binding	0
1555	2	0	oocyte growth	0
1556	3	0	oocyte maturation	0
1558	22	3	regulation of cell growth	0
1565	6	0	phorbol ester receptor activity	0
1568	1	0	blood vessel development	0
1584	226	2	rhodopsin-like receptor activity	0
1586	2	0	5-HT1 receptor activity	0
1587	1	0	5-HT2 receptor activity	0
1588	2	0	dopamine D1 receptor-like receptor activity	0
1590	1	0	dopamine D1 receptor activity	0
1591	1	0	dopamine D2 receptor-like receptor activity	0
1603	1	0	vasopressin-like receptor activity	0
1607	1	0	neuromedin U receptor activity	0
1608	1	0	nucleotide receptor activity, G-protein coupled	0
1609	1	0	adenosine receptor activity, G-protein coupled	0
1614	1	0	purinergic nucleotide receptor activity	0
1633	8	0	secretin-like receptor activity	0
1651	1	0	dense fibrillar component	0
1653	48	0	peptide receptor activity	0
1654	361	26	eye development	0
1659	3	2	thermoregulation	0
1664	3	0	G-protein-coupled receptor binding	0
1666	7	1	response to hypoxia	0
1669	1	0	acrosome	0
1672	4	2	regulation of chromatin assembly or disassembly	0
1673	1	0	male germ cell nucleus	0
1674	1	0	female germ cell nucleus	0
1676	1	0	long-chain fatty acid metabolism	0
1677	2	2	formation of translation initiation ternary complex	0
1678	2	0	cell glucose homeostasis	0
1692	2	0	histamine metabolism	0
1700	202	19	embryonic development (sensu Insecta)	0
1703	33	2	gastrulation (sensu Protostomia)	0
1704	33	2	formation of primary germ layer	0
1706	5	1	endoderm formation	0
1707	31	2	mesoderm formation	0
1708	58	2	cell fate specification	0
1709	125	12	cell fate determination	0
1710	17	1	mesodermal cell fate commitment	0
1711	1	1	endodermal cell fate commitment	0
1712	3	0	ectodermal cell fate commitment	0
1715	3	0	ectodermal cell fate specification	0
1726	1	0	ruffle	0
1727	12	1	lipid kinase activity	0
1736	52	10	establishment of planar polarity	0
1737	14	4	establishment of wing hair orientation	0
1738	61	12	morphogenesis of a polarized epithelium	0
1742	8	0	oenocyte differentiation	0
1743	2	0	optic placode formation	0
1744	2	0	optic placode formation (sensu Endopterygota)	0
1745	290	21	compound eye morphogenesis (sensu Endopterygota)	0
1746	16	0	Bolwig's organ morphogenesis	0
1748	3	0	optic placode development (sensu Endopterygota)	0
1751	85	12	eye photoreceptor cell differentiation (sensu Endopterygota)	0
1752	38	7	eye photoreceptor fate commitment (sensu Endopterygota)	0
1754	96	12	eye photoreceptor cell differentiation	0
1763	40	6	morphogenesis of a branching structure	0
1764	2	0	neuron migration	0
1775	24	1	cell activation	0
1846	1	0	opsonin binding	0
1847	1	0	opsonin receptor activity	0
1864	1	0	pentraxin binding	0
1871	79	16	pattern binding	0
1888	1	0	glucuronyl-galactosyl-proteoglycan 4-alpha-N-acetylglucosaminyltransferase activity	0
1932	2	0	regulation of protein amino acid phosphorylation	0
1934	1	0	positive regulation of protein amino acid phosphorylation	0
1944	1	0	vasculature development	0
2009	173	23	morphogenesis of an epithelium	0
2164	54	6	larval development	0
2165	575	57	larval or pupal development (sensu Insecta)	1
2168	33	5	larval development (sensu Insecta)	0
3674	8303	1077	molecular_function	1
3676	1870	357	nucleic acid binding	0
3677	896	106	DNA binding	0
3678	53	11	DNA helicase activity	0
3680	3	1	AT DNA binding	0
3682	96	13	chromatin binding	0
3684	29	4	damaged DNA binding	0
3688	14	0	DNA replication origin binding	0
3689	2	1	DNA clamp loader activity	0
3690	6	1	double-stranded DNA binding	0
3696	3	0	satellite DNA binding	0
3697	31	3	single-stranded DNA binding	0
3700	414	28	transcription factor activity	1
3701	2	0	RNA polymerase I transcription factor activity	0
3702	296	36	RNA polymerase II transcription factor activity	0
3704	88	9	specific RNA polymerase II transcription factor activity	0
3705	2	0	RNA polymerase II transcription factor activity, enhancer binding	0
3707	20	0	steroid hormone receptor activity	0
3709	6	1	RNA polymerase III transcription factor activity	0
3711	14	3	transcriptional elongation regulator activity	0
3712	80	15	transcription cofactor activity	0
3713	24	4	transcription coactivator activity	0
3714	20	2	transcription corepressor activity	0
3715	4	1	transcription termination factor activity	0
3717	2	0	RNA polymerase II transcription termination factor activity	0
3718	1	1	RNA polymerase III transcription termination factor activity	0
3723	417	106	RNA binding	0
3724	61	15	RNA helicase activity	0
3725	20	1	double-stranded RNA binding	0
3726	1	0	double-stranded RNA adenosine deaminase activity	0
3727	24	7	single-stranded RNA binding	0
3729	345	91	mRNA binding	0
3730	15	2	mRNA 3'-UTR binding	0
3735	192	110	structural constituent of ribosome	1
3743	57	19	translation initiation factor activity	0
3746	21	5	translation elongation factor activity	0
3747	9	4	translation release factor activity	0
3755	22	13	peptidyl-prolyl cis-trans isomerase activity	0
3756	11	1	protein disulfide isomerase activity	0
3774	94	15	motor activity	1
3777	54	7	microtubule motor activity	0
3779	132	24	actin binding	0
3785	1	1	actin monomer binding	0
3796	14	0	lysozyme activity	0
3810	2	0	protein-glutamine gamma-glutamyltransferase activity	0
3823	1	0	antigen binding	0
3824	4103	568	catalytic activity	1
3825	1	0	alpha,alpha-trehalose-phosphate synthase (UDP-forming) activity	0
3827	1	0	alpha-1,3-mannosylglycoprotein 2-beta-N-acetylglucosaminyltransferase activity	0
3832	2	0	beta-alanyl-dopamine hydrolase activity	0
3833	1	0	beta-alanyl-dopamine synthase activity	0
3834	1	0	beta-carotene 15,15'-monooxygenase activity	0
3835	1	0	beta-galactoside alpha-2,6-sialyltransferase activity	0
3837	1	0	beta-ureidopropionase activity	0
3840	4	0	gamma-glutamyltransferase activity	0
3841	7	0	1-acylglycerol-3-phosphate O-acyltransferase activity	0
3842	3	0	1-pyrroline-5-carboxylate dehydrogenase activity	0
3843	1	0	1,3-beta-glucan synthase activity	0
3844	1	0	1,4-alpha-glucan branching enzyme activity	0
3847	1	0	1-alkyl-2-acetylglycerophosphocholine esterase activity	0
3848	1	0	2-amino-4-hydroxy-6-hydroxymethyldihydropteridine diphosphokinase activity	0
3851	5	0	2-hydroxyacylsphingosine 1-beta-galactosyltransferase activity	0
3854	1	0	3-beta-hydroxy-delta5-steroid dehydrogenase activity	0
3857	1	0	3-hydroxyacyl-CoA dehydrogenase activity	0
3858	2	0	3-hydroxybutyrate dehydrogenase activity	0
3860	1	0	3-hydroxyisobutyryl-CoA hydrolase activity	0
3863	2	0	3-methyl-2-oxobutanoate dehydrogenase (2-methylpropanoyl-transferring) activity	0
3865	1	1	3-oxo-5-alpha-steroid 4-dehydrogenase activity	0
3867	1	1	4-aminobutyrate transaminase activity	0
3868	1	0	4-hydroxyphenylpyruvate dioxygenase activity	0
3869	9	0	4-nitrophenylphosphatase activity	0
3870	1	0	5-aminolevulinate synthase activity	0
3872	1	0	6-phosphofructokinase activity	0
3873	1	1	6-phosphofructo-2-kinase activity	0
3874	1	0	6-pyruvoyltetrahydropterin synthase activity	0
3876	1	0	AMP deaminase activity	0
3878	1	0	ATP citrate synthase activity	0
3881	1	0	CDP-diacylglycerol-inositol 3-phosphatidyltransferase activity	0
3882	1	0	CDP-diacylglycerol-serine O-phosphatidyltransferase activity	0
3883	1	1	CTP synthase activity	0
3884	2	0	D-amino-acid oxidase activity	0
3886	2	1	DNA (cytosine-5-)-methyltransferase activity	0
3887	29	4	DNA-directed DNA polymerase activity	0
3889	5	0	alpha DNA polymerase activity	0
3891	2	1	delta DNA polymerase activity	0
3893	3	1	epsilon DNA polymerase activity	0
3894	1	0	zeta DNA polymerase activity	0
3895	2	0	gamma DNA-directed DNA polymerase activity	0
3896	2	1	DNA primase activity	0
3899	33	10	DNA-directed RNA polymerase activity	0
3904	2	0	deoxyribodipyrimidine photo-lyase activity	0
3906	7	2	DNA-(apurinic or apyrimidinic site) lyase activity	0
3908	1	0	methylated-DNA-[protein]-cysteine S-methyltransferase activity	0
3909	9	2	DNA ligase activity	0
3910	8	2	DNA ligase (ATP) activity	0
3913	4	0	DNA photolyase activity	0
3914	1	0	DNA (6-4) photolyase activity	0
3916	11	3	DNA topoisomerase activity	0
3917	4	2	DNA topoisomerase type I activity	0
3918	4	1	DNA topoisomerase (ATP-hydrolyzing) activity	0
3919	2	0	FMN adenylyltransferase activity	0
3921	1	0	GMP synthase activity	0
3922	1	0	GMP synthase (glutamine-hydrolyzing) activity	0
3923	1	0	GPI-anchor transamidase activity	0
3924	142	26	GTPase activity	0
3933	1	0	GTP cyclohydrolase activity	0
3934	1	0	GTP cyclohydrolase I activity	0
3937	1	0	IMP cyclohydrolase activity	0
3938	1	1	IMP dehydrogenase activity	0
3939	4	0	L-iditol 2-dehydrogenase activity	0
3940	1	0	L-iduronidase activity	0
3943	4	0	N-acetylgalactosamine-4-sulfatase activity	0
3948	3	1	N4-(beta-N-acetylglucosaminyl)-L-asparaginase activity	0
3950	1	1	NAD+ ADP-ribosyltransferase activity	0
3952	1	0	NAD+ synthase (glutamine-hydrolyzing) activity	0
3954	44	23	NADH dehydrogenase activity	0
3956	2	0	NAD(P)+-protein-arginine ADP-ribosyltransferase activity	0
3958	1	1	NADPH-hemoprotein reductase activity	0
3959	1	0	NADPH dehydrogenase activity	0
3963	2	0	RNA-3'-phosphate cyclase activity	0
3964	1	0	RNA-directed DNA polymerase activity	0
3969	2	0	RNA editase activity	0
3973	2	0	(S)-2-hydroxy-acid oxidase activity	0
3975	1	0	UDP-N-acetylglucosamine-dolichyl-phosphate N-acetylglucosaminephosphotransferase activity	0
3977	1	0	UDP-N-acetylglucosamine diphosphorylase activity	0
3978	3	0	UDP-glucose 4-epimerase activity	0
3979	2	0	UDP-glucose 6-dehydrogenase activity	0
3980	1	0	UDP-glucose:glycoprotein glucosyltransferase activity	0
3983	1	0	UTP:glucose-1-phosphate uridylyltransferase activity	0
3985	2	1	acetyl-CoA C-acetyltransferase activity	0
3987	3	0	acetate-CoA ligase activity	0
3988	4	1	acetyl-CoA C-acyltransferase activity	0
3989	2	0	acetyl-CoA carboxylase activity	0
3990	1	0	acetylcholinesterase activity	0
3993	11	1	acid phosphatase activity	0
3994	4	1	aconitate hydratase activity	0
3995	10	0	acyl-CoA dehydrogenase activity	0
3997	6	0	acyl-CoA oxidase activity	0
3998	6	0	acylphosphatase activity	0
3999	1	0	adenine phosphoribosyltransferase activity	0
4000	8	0	adenosine deaminase activity	0
4001	3	0	adenosine kinase activity	0
4003	22	6	ATP-dependent DNA helicase activity	0
4004	40	12	ATP-dependent RNA helicase activity	0
4008	1	0	copper-exporting ATPase activity	0
4012	1	0	phospholipid-translocating ATPase activity	0
4013	3	1	adenosylhomocysteinase activity	0
4014	1	0	adenosylmethionine decarboxylase activity	0
4016	16	0	adenylate cyclase activity	0
4017	7	0	adenylate kinase activity	0
4018	1	1	adenylosuccinate lyase activity	0
4019	1	0	adenylosuccinate synthase activity	0
4020	1	1	adenylylsulfate kinase activity	0
4021	2	0	alanine transaminase activity	0
4022	16	3	alcohol dehydrogenase activity	0
4024	10	3	alcohol dehydrogenase activity, zinc-dependent	0
4028	4	2	aldehyde dehydrogenase activity	0
4029	3	1	aldehyde dehydrogenase (NAD) activity	0
4031	1	0	aldehyde oxidase activity	0
4032	7	4	aldehyde reductase activity	0
4033	9	5	aldo-keto reductase activity	0
4034	6	0	aldose 1-epimerase activity	0
4035	17	0	alkaline phosphatase activity	0
4038	1	0	allantoinase activity	0
4040	6	0	amidase activity	0
4044	2	0	amidophosphoribosyltransferase activity	0
4045	1	0	aminoacyl-tRNA hydrolase activity	0
4046	7	0	aminoacylase activity	0
4047	4	0	aminomethyltransferase activity	0
4049	3	1	anthranilate synthase activity	0
4053	2	0	arginase activity	0
4054	4	1	arginine kinase activity	0
4055	1	0	argininosuccinate synthase activity	0
4056	1	0	argininosuccinate lyase activity	0
4057	1	1	arginyltransferase activity	0
4058	5	0	aromatic-L-amino-acid decarboxylase activity	0
4059	2	0	aralkylamine N-acetyltransferase activity	0
4060	2	0	arylamine N-acetyltransferase activity	0
4061	2	0	arylformamidase activity	0
4062	1	0	aryl sulfotransferase activity	0
4063	1	0	aryldialkylphosphatase activity	0
4065	1	0	arylsulfatase activity	0
4066	2	0	asparagine synthase (glutamine-hydrolyzing) activity	0
4067	8	1	asparaginase activity	0
4068	2	0	aspartate 1-decarboxylase activity	0
4069	2	0	aspartate transaminase activity	0
4070	2	1	aspartate carbamoyltransferase activity	0
4071	1	0	aspartate-ammonia ligase activity	0
4074	1	0	biliverdin reductase activity	0
4075	2	0	biotin carboxylase activity	0
4077	1	0	biotin-[acetyl-CoA-carboxylase] ligase activity	0
4080	1	0	biotin-[propionyl-CoA-carboxylase (ATP-hydrolyzing)] ligase activity	0
4081	2	1	bis(5'-nucleosyl)-tetraphosphatase (asymmetrical) activity	0
4084	1	0	branched-chain-amino-acid transaminase activity	0
4085	1	0	butyryl-CoA dehydrogenase activity	0
4086	2	1	carbamoyl-phosphate synthase activity	0
4087	2	1	carbamoyl-phosphate synthase (ammonia) activity	0
4089	19	1	carbonate dehydratase activity	0
4090	3	2	carbonyl reductase (NADPH) activity	0
4091	49	0	carboxylesterase activity	0
4092	3	0	carnitine O-acetyltransferase activity	0
4095	2	0	carnitine O-palmitoyltransferase activity	0
4096	2	1	catalase activity	0
4100	2	0	chitin synthase activity	0
4102	1	0	choline O-acetyltransferase activity	0
4103	2	1	choline kinase activity	0
4104	3	0	cholinesterase activity	0
4105	2	0	choline-phosphate cytidylyltransferase activity	0
4108	3	0	citrate (Si)-synthase activity	0
4109	1	0	coproporphyrinogen oxidase activity	0
4112	8	0	cyclic-nucleotide phosphodiesterase activity	0
4114	8	0	3',5'-cyclic-nucleotide phosphodiesterase activity	0
4115	4	0	cAMP-specific phosphodiesterase activity	0
4116	5	0	cGMP-specific phosphodiesterase activity	0
4117	1	0	calmodulin-dependent cyclic-nucleotide phosphodiesterase activity	0
4122	1	0	cystathionine beta-synthase activity	0
4123	2	0	cystathionine gamma-lyase activity	0
4126	3	0	cytidine deaminase activity	0
4127	1	0	cytidylate kinase activity	0
4128	1	0	cytochrome-b5 reductase activity	0
4129	19	8	cytochrome-c oxidase activity	0
4131	1	1	cytosine deaminase activity	0
4132	1	0	dCMP deaminase activity	0
4133	1	0	glycogen debranching enzyme activity	0
4134	1	0	4-alpha-glucanotransferase activity	0
4135	1	0	amylo-alpha-1,6-glucosidase activity	0
4139	2	0	deoxyribose-phosphate aldolase activity	0
4142	1	0	diacylglycerol cholinephosphotransferase activity	0
4143	8	0	diacylglycerol kinase activity	0
4144	1	0	diacylglycerol O-acyltransferase activity	0
4146	1	0	dihydrofolate reductase activity	0
4147	2	0	dihydrolipoamide branched chain acyltransferase activity	0
4148	5	0	dihydrolipoyl dehydrogenase activity	0
4149	1	0	dihydrolipoyllysine-residue succinyltransferase activity	0
4151	2	1	dihydroorotase activity	0
4152	2	0	dihydroorotate dehydrogenase activity	0
4153	1	0	dihydropterin deaminase activity	0
4154	2	0	dihydropterin oxidase activity	0
4155	1	0	6,7-dihydropteridine reductase activity	0
4157	1	0	dihydropyrimidinase activity	0
4158	2	0	dihydroorotate oxidase activity	0
4159	1	0	dihydrouracil dehydrogenase (NAD+) activity	0
4161	2	2	dimethylallyltranstransferase activity	0
4162	1	0	dimethylnitrosamine demethylase activity	0
4163	1	0	diphosphomevalonate decarboxylase activity	0
4164	1	0	diphthine synthase activity	0
4165	5	0	dodecenoyl-CoA delta-isomerase activity	0
4167	3	0	dopachrome isomerase activity	0
4168	1	0	dolichol kinase activity	0
4169	2	0	dolichyl-phosphate-mannose-protein mannosyltransferase activity	0
4170	1	1	dUTP diphosphatase activity	0
4174	1	0	electron-transferring-flavoprotein dehydrogenase activity	0
4175	504	57	endopeptidase activity	0
4176	6	0	ATP-dependent peptidase activity	0
4177	49	4	aminopeptidase activity	0
4178	16	0	leucyl aminopeptidase activity	0
4179	23	2	membrane alanyl aminopeptidase activity	0
4180	46	6	carboxypeptidase activity	0
4181	32	4	metallocarboxypeptidase activity	0
4182	32	4	carboxypeptidase A activity	0
4183	1	0	carboxypeptidase E activity	0
4184	1	0	lysine carboxypeptidase activity	0
4185	15	2	serine carboxypeptidase activity	0
4187	1	0	carboxypeptidase D activity	0
4188	3	1	serine-type Pro-X carboxypeptidase activity	0
4190	19	0	aspartic-type endopeptidase activity	0
4192	6	0	cathepsin D activity	0
4193	2	0	cathepsin E activity	0
4194	13	0	pepsin A activity	0
4197	91	12	cysteine-type endopeptidase activity	0
4198	7	2	calpain activity	0
4213	2	0	cathepsin B activity	0
4216	2	0	cathepsin K activity	0
4217	7	0	cathepsin L activity	0
4219	1	0	pyroglutamyl-peptidase I activity	0
4221	28	7	ubiquitin thiolesterase activity	0
4222	77	3	metalloendopeptidase activity	0
4228	1	0	gelatinase A activity	0
4230	4	0	glutamyl aminopeptidase activity	0
4231	2	0	insulysin activity	0
4237	4	0	membrane dipeptidase activity	0
4238	4	0	meprin A activity	0
4239	5	1	methionyl aminopeptidase activity	0
4240	2	1	mitochondrial processing peptidase activity	0
4243	1	0	mitochondrial intermediate peptidase activity	0
4245	23	0	neprilysin activity	0
4246	8	0	peptidyl-dipeptidase A activity	0
4249	1	0	stromelysin 3 activity	0
4251	1	0	X-Pro dipeptidase activity	0
4252	271	18	serine-type endopeptidase activity	0
4263	212	13	chymotrypsin activity	0
4274	5	0	dipeptidyl-peptidase IV activity	0
4275	2	1	enteropeptidase activity	0
4276	3	0	furin activity	0
4286	1	0	proprotein convertase 2 activity	0
4287	3	1	prolyl oligopeptidase activity	0
4289	9	0	subtilase activity	0
4290	1	0	kexin activity	0
4291	2	0	subtilisin activity	0
4294	1	0	tripeptidyl-peptidase II activity	0
4295	242	14	trypsin activity	0
4300	3	1	enoyl-CoA hydratase activity	0
4301	4	0	epoxide hydrolase activity	0
4303	3	0	estradiol 17-beta-dehydrogenase activity	0
4305	2	1	ethanolamine kinase activity	0
4306	1	0	ethanolamine-phosphate cytidylyltransferase activity	0
4307	1	0	ethanolaminephosphotransferase activity	0
4311	2	1	farnesyltranstransferase activity	0
4312	8	1	fatty-acid synthase activity	0
4313	1	1	[acyl-carrier protein] S-acetyltransferase activity	0
4314	2	1	[acyl-carrier protein] S-malonyltransferase activity	0
4315	2	1	3-oxoacyl-[acyl-carrier protein] synthase activity	0
4321	1	0	fatty-acyl-CoA synthase activity	0
4322	2	1	ferroxidase activity	0
4324	1	0	ferredoxin-NADP+ reductase activity	0
4325	1	0	ferrochelatase activity	0
4326	2	0	tetrahydrofolylpolyglutamate synthase activity	0
4327	1	1	formaldehyde dehydrogenase (glutathione) activity	0
4329	1	0	formate-tetrahydrofolate ligase activity	0
4331	1	1	fructose-2,6-bisphosphate 2-phosphatase activity	0
4332	2	1	fructose-bisphosphate aldolase activity	0
4333	5	0	fumarate hydratase activity	0
4334	1	1	fumarylacetoacetase activity	0
4335	1	0	galactokinase activity	0
4337	2	2	geranyltranstransferase activity	0
4342	1	0	glucosamine-6-phosphate deaminase activity	0
4343	1	0	glucosamine 6-phosphate N-acetyltransferase activity	0
4344	3	0	glucose dehydrogenase (acceptor) activity	0
4345	2	0	glucose-6-phosphate 1-dehydrogenase activity	0
4346	1	0	glucose-6-phosphatase activity	0
4347	1	1	glucose-6-phosphate isomerase activity	0
4348	2	0	glucosylceramidase activity	0
4349	1	0	glutamate 5-kinase activity	0
4350	1	0	glutamate-5-semialdehyde dehydrogenase activity	0
4351	3	0	glutamate decarboxylase activity	0
4353	2	1	glutamate dehydrogenase [NAD(P)+] activity	0
4355	1	0	glutamate synthase (NADPH) activity	0
4356	3	2	glutamate-ammonia ligase activity	0
4357	3	0	glutamate-cysteine ligase activity	0
4359	1	0	glutaminase activity	0
4360	2	0	glutamine-fructose-6-phosphate transaminase (isomerizing) activity	0
4361	1	0	glutaryl-CoA dehydrogenase activity	0
4362	1	0	glutathione-disulfide reductase activity	0
4363	2	0	glutathione synthase activity	0
4364	38	7	glutathione transferase activity	0
4365	8	1	glyceraldehyde-3-phosphate dehydrogenase (phosphorylating) activity	0
4366	2	0	glycerol-3-phosphate O-acyltransferase activity	0
4367	3	0	glycerol-3-phosphate dehydrogenase (NAD+) activity	0
4368	6	0	glycerol-3-phosphate dehydrogenase activity	0
4370	5	0	glycerol kinase activity	0
4372	5	2	glycine hydroxymethyltransferase activity	0
4373	2	0	glycogen (starch) synthase activity	0
4375	1	0	glycine dehydrogenase (decarboxylating) activity	0
4376	1	0	glycolipid mannosyltransferase activity	0
4379	2	2	glycylpeptide N-tetradecanoyltransferase activity	0
4382	1	0	guanosine-diphosphatase activity	0
4383	28	0	guanylate cyclase activity	0
4385	9	1	guanylate kinase activity	0
4386	120	28	helicase activity	0
4392	1	0	heme oxygenase (decyclizing) activity	0
4394	2	0	heparan sulfate 2-O-sulfotransferase activity	0
4395	1	1	hexaprenyldihydroxybenzoate methyltransferase activity	0
4396	7	0	hexokinase activity	0
4398	1	0	histidine decarboxylase activity	0
4402	12	3	histone acetyltransferase activity	0
4406	2	0	H3/H4 histone acetyltransferase activity	0
4407	7	0	histone deacetylase activity	0
4408	2	1	holocytochrome-c synthase activity	0
4411	1	0	homogentisate 1,2-dioxygenase activity	0
4415	1	0	hyalurononglucosaminidase activity	0
4416	1	0	hydroxyacylglutathione hydrolase activity	0
4418	1	0	hydroxymethylbilane synthase activity	0
4419	1	0	hydroxymethylglutaryl-CoA lyase activity	0
4420	1	0	hydroxymethylglutaryl-CoA reductase (NADPH) activity	0
4421	1	1	hydroxymethylglutaryl-CoA synthase activity	0
4423	1	0	iduronate-2-sulfatase activity	0
4427	1	0	inorganic diphosphatase activity	0
4428	18	1	inositol or phosphatidylinositol kinase activity	0
4430	3	1	1-phosphatidylinositol 4-kinase activity	0
4434	3	0	inositol or phosphatidylinositol phosphodiesterase activity	0
4435	3	0	phosphoinositide phospholipase C activity	0
4437	21	0	inositol or phosphatidylinositol phosphatase activity	0
4441	1	0	inositol-1,4-bisphosphate 1-phosphatase activity	0
4445	3	0	inositol-polyphosphate 5-phosphatase activity	0
4448	8	1	isocitrate dehydrogenase activity	0
4449	7	0	isocitrate dehydrogenase (NAD+) activity	0
4450	1	1	isocitrate dehydrogenase (NADP+) activity	0
4452	1	0	isopentenyl-diphosphate delta-isomerase activity	0
4453	1	0	juvenile-hormone esterase activity	0
4454	4	0	ketohexokinase activity	0
4457	2	0	lactate dehydrogenase activity	0
4459	2	0	L-lactate dehydrogenase activity	0
4462	2	1	lactoylglutathione lyase activity	0
4463	5	1	leukotriene-A4 hydrolase activity	0
4465	4	0	lipoprotein lipase activity	0
4466	1	0	long-chain-acyl-CoA dehydrogenase activity	0
4467	7	1	long-chain-fatty-acid-CoA ligase activity	0
4468	12	3	lysine N-acetyltransferase activity	0
4470	5	0	malic enzyme activity	0
4473	5	0	malate dehydrogenase (oxaloacetate-decarboxylating) (NADP+) activity	0
4475	2	0	mannose-1-phosphate guanylyltransferase activity	0
4476	3	0	mannose-6-phosphate isomerase activity	0
4477	2	0	methenyltetrahydrofolate cyclohydrolase activity	0
4478	1	0	methionine adenosyltransferase activity	0
4479	1	1	methionyl-tRNA formyltransferase activity	0
4482	1	0	mRNA (guanine-N7-)-methyltransferase activity	0
4484	1	1	mRNA guanylyltransferase activity	0
4485	2	0	methylcrotonoyl-CoA carboxylase activity	0
4486	3	0	methylenetetrahydrofolate dehydrogenase activity	0
4487	1	0	methylenetetrahydrofolate dehydrogenase (NAD+) activity	0
4488	2	0	methylenetetrahydrofolate dehydrogenase (NADP+) activity	0
4489	1	0	methylenetetrahydrofolate reductase (NADPH) activity	0
4491	1	0	methylmalonate-semialdehyde dehydrogenase (acylating) activity	0
4496	1	1	mevalonate kinase activity	0
4497	113	9	monooxygenase activity	0
4498	1	0	calcidiol 1-monooxygenase activity	0
4499	2	1	dimethylaniline monooxygenase (N-oxide-forming) activity	0
4500	6	3	dopamine beta-monooxygenase activity	0
4501	1	0	ecdysone 20-monooxygenase activity	0
4502	1	0	kynurenine 3-monooxygenase activity	0
4503	4	0	monophenol monooxygenase activity	0
4504	3	0	peptidylglycine monooxygenase activity	0
4505	3	1	phenylalanine 4-monooxygenase activity	0
4510	2	1	tryptophan 5-monooxygenase activity	0
4511	2	0	tyrosine 3-monooxygenase activity	0
4512	1	0	inositol-3-phosphate synthase activity	0
4516	1	0	nicotinate phosphoribosyltransferase activity	0
4517	1	0	nitric-oxide synthase activity	0
4518	102	16	nuclease activity	0
4519	56	9	endonuclease activity	0
4520	31	4	endodeoxyribonuclease activity	0
4521	23	5	endoribonuclease activity	0
4522	1	0	pancreatic ribonuclease activity	0
4523	2	1	ribonuclease H activity	0
4524	2	1	ribonuclease H1 activity	0
4525	4	0	ribonuclease III activity	0
4526	2	1	ribonuclease P activity	0
4527	42	5	exonuclease activity	0
4529	13	1	exodeoxyribonuclease activity	0
4530	2	0	deoxyribonuclease I activity	0
4531	1	0	deoxyribonuclease II activity	0
4532	23	4	exoribonuclease activity	0
4534	2	0	5'-3' exoribonuclease activity	0
4535	1	0	poly(A)-specific ribonuclease activity	0
4536	44	5	deoxyribonuclease activity	0
4537	1	0	caspase-activated deoxyribonuclease activity	0
4540	49	9	ribonuclease activity	0
4549	4	1	tRNA-specific ribonuclease activity	0
4550	4	0	nucleoside diphosphate kinase activity	0
4551	3	1	nucleotide diphosphatase activity	0
4552	1	1	octanol dehydrogenase activity	0
4553	115	14	hydrolase activity, hydrolyzing O-glycosyl compounds	0
4555	3	0	alpha,alpha-trehalase activity	0
4556	14	0	alpha-amylase activity	0
4557	1	1	alpha-galactosidase activity	0
4558	17	1	alpha-glucosidase activity	0
4559	10	2	alpha-mannosidase activity	0
4560	2	0	alpha-L-fucosidase activity	0
4561	1	0	alpha-N-acetylglucosaminidase activity	0
4563	7	2	beta-N-acetylhexosaminidase activity	0
4565	2	0	beta-galactosidase activity	0
4566	3	0	beta-glucuronidase activity	0
4567	1	0	beta-mannosidase activity	0
4568	18	4	chitinase activity	0
4571	5	0	mannosyl-oligosaccharide 1,2-alpha-mannosidase activity	0
4572	2	0	mannosyl-oligosaccharide 1,3-1,6-alpha-mannosidase activity	0
4573	1	0	mannosyl-oligosaccharide glucosidase activity	0
4574	1	0	oligo-1,6-glucosidase activity	0
4575	1	0	sucrose alpha-glucosidase activity	0
4576	8	4	oligosaccharyl transferase activity	0
4579	3	1	dolichyl-diphosphooligosaccharide-protein glycotransferase activity	0
4581	1	1	dolichyl-phosphate beta-glucosyltransferase activity	0
4582	1	0	dolichyl-phosphate beta-D-mannosyltransferase activity	0
4584	1	0	dolichyl-phosphate-mannose-glycolipid alpha-mannosyltransferase activity	0
4586	2	0	ornithine decarboxylase activity	0
4587	2	0	ornithine-oxo-acid transaminase activity	0
4588	1	0	orotate phosphoribosyltransferase activity	0
4590	1	0	orotidine-5'-phosphate decarboxylase activity	0
4591	3	1	oxoglutarate dehydrogenase (succinyl-transferring) activity	0
4594	1	0	pantothenate kinase activity	0
4596	2	1	peptide alpha-N-acetyltransferase activity	0
4597	1	0	peptide-aspartate beta-dioxygenase activity	0
4598	1	0	peptidylamidoglycolate lyase activity	0
4601	33	11	peroxidase activity	0
4602	9	3	glutathione peroxidase activity	0
4605	2	0	phosphatidate cytidylyltransferase activity	0
4607	3	0	phosphatidylcholine-sterol O-acyltransferase activity	0
4609	1	1	phosphatidylserine decarboxylase activity	0
4610	1	0	phosphoacetylglucosamine mutase activity	0
4611	2	0	phosphoenolpyruvate carboxykinase activity	0
4613	2	0	phosphoenolpyruvate carboxykinase (GTP) activity	0
4614	1	0	phosphoglucomutase activity	0
4615	3	0	phosphomannomutase activity	0
4616	4	2	phosphogluconate dehydrogenase (decarboxylating) activity	0
4617	2	1	phosphoglycerate dehydrogenase activity	0
4618	2	1	phosphoglycerate kinase activity	0
4619	3	1	phosphoglycerate mutase activity	0
4620	49	3	phospholipase activity	0
4622	4	1	lysophospholipase activity	0
4623	21	0	phospholipase A2 activity	0
4629	4	0	phospholipase C activity	0
4630	2	0	phospholipase D activity	0
4631	1	0	phosphomevalonate kinase activity	0
4634	1	1	phosphopyruvate hydratase activity	0
4637	1	0	phosphoribosylamine-glycine ligase activity	0
4638	2	0	phosphoribosylaminoimidazole carboxylase activity	0
4639	2	0	phosphoribosylaminoimidazolesuccinocarboxamide synthase activity	0
4641	1	0	phosphoribosylformylglycinamidine cyclo-ligase activity	0
4642	1	0	phosphoribosylformylglycinamidine synthase activity	0
4643	1	0	phosphoribosylaminoimidazolecarboxamide formyltransferase activity	0
4644	1	0	phosphoribosylglycinamide formyltransferase activity	0
4645	2	0	phosphorylase activity	0
4647	1	0	phosphoserine phosphatase activity	0
4648	1	1	phosphoserine transaminase activity	0
4649	1	0	poly(ADP-ribose) glycohydrolase activity	0
4652	3	0	polynucleotide adenylyltransferase activity	0
4653	14	0	polypeptide N-acetylgalactosaminyltransferase activity	0
4654	2	0	polyribonucleotide nucleotidyltransferase activity	0
4655	1	0	porphobilinogen synthase activity	0
4656	19	0	procollagen-proline 4-dioxygenase activity	0
4657	1	0	proline dehydrogenase activity	0
4658	1	0	propionyl-CoA carboxylase activity	0
4659	19	4	prenyltransferase activity	0
4660	3	1	protein farnesyltransferase activity	0
4661	7	1	protein geranylgeranyltransferase activity	0
4662	2	0	CAAX-protein geranylgeranyltransferase activity	0
4663	5	1	Rab-protein geranylgeranyltransferase activity	0
4664	1	0	prephenate dehydratase activity	0
4671	1	0	protein-S-isoprenylcysteine O-methyltransferase activity	0
4672	332	31	protein kinase activity	0
4673	4	0	protein histidine kinase activity	0
4674	232	17	protein serine/threonine kinase activity	0
4675	20	0	transmembrane receptor protein serine/threonine kinase activity	0
4677	1	0	DNA-dependent protein kinase activity	0
4679	3	1	AMP-activated protein kinase activity	0
4680	11	1	casein kinase activity	0
4681	8	0	casein kinase I activity	0
4682	3	1	protein kinase CK2 activity	0
4683	11	0	calmodulin regulated protein kinase activity	0
4684	1	0	calmodulin-dependent protein kinase I activity	0
4685	4	0	calcium- and calmodulin-dependent protein kinase activity	0
4686	2	0	eukaryotic elongation factor-2 kinase activity	0
4687	4	0	myosin light chain kinase activity	0
4689	1	0	phosphorylase kinase activity	0
4690	7	0	cyclic nucleotide-dependent protein kinase activity	0
4691	4	0	cAMP-dependent protein kinase activity	0
4692	3	0	cGMP-dependent protein kinase activity	0
4693	16	0	cyclin-dependent protein kinase activity	0
4696	1	0	glycogen synthase kinase 3 activity	0
4697	6	0	protein kinase C activity	0
4698	3	0	calcium-dependent protein kinase C activity	0
4700	1	0	atypical protein kinase C activity	0
4701	3	0	diacylglycerol-activated phospholipid-dependent protein kinase C activity	0
4702	185	13	receptor signaling protein serine/threonine kinase activity	0
4703	5	0	G-protein coupled receptor kinase activity	0
4705	2	0	JUN kinase activity	0
4706	2	0	JUN kinase kinase kinase activity	0
4707	11	0	MAP kinase activity	0
4708	5	2	MAP kinase kinase activity	0
4709	5	1	MAP kinase kinase kinase activity	0
4710	1	0	MAP/ERK kinase kinase activity	0
4711	2	1	ribosomal protein S6 kinase activity	0
4712	9	3	protein threonine/tyrosine kinase activity	0
4713	99	12	protein-tyrosine kinase activity	0
4714	34	9	transmembrane receptor protein tyrosine kinase activity	0
4715	16	1	non-membrane spanning protein tyrosine kinase activity	0
4716	5	0	receptor signaling protein tyrosine kinase activity	0
4718	2	0	Janus kinase activity	0
4719	2	0	protein-L-isoaspartate (D-aspartate) O-methyltransferase activity	0
4720	2	0	protein-lysine 6-oxidase activity	0
4721	100	8	phosphoprotein phosphatase activity	0
4722	42	2	protein serine/threonine phosphatase activity	0
4723	6	0	calcium-dependent protein serine/threonine phosphatase activity	0
4725	38	2	protein tyrosine phosphatase activity	0
4726	6	2	non-membrane spanning protein tyrosine phosphatase activity	0
4727	1	0	prenylated protein tyrosine phosphatase activity	0
4728	4	1	receptor signaling protein tyrosine phosphatase activity	0
4729	2	0	protoporphyrinogen oxidase activity	0
4730	6	2	pseudouridylate synthase activity	0
4731	2	0	purine-nucleoside phosphorylase activity	0
4732	1	0	pyridoxal oxidase activity	0
4733	3	1	pyridoxamine-phosphate oxidase activity	0
4734	1	0	pyrimidodiazepine synthase activity	0
4735	2	0	pyrroline-5-carboxylate reductase activity	0
4736	1	0	pyruvate carboxylase activity	0
4738	3	1	pyruvate dehydrogenase activity	0
4739	3	1	pyruvate dehydrogenase (acetyl-transferring) activity	0
4740	1	0	[pyruvate dehydrogenase (lipoamide)] kinase activity	0
4741	1	0	[pyruvate dehydrogenase (lipoamide)] phosphatase activity	0
4742	1	0	dihydrolipoyllysine-residue acetyltransferase activity	0
4743	6	2	pyruvate kinase activity	0
4747	2	0	ribokinase activity	0
4748	2	2	ribonucleoside-diphosphate reductase activity	0
4749	2	0	ribose phosphate diphosphokinase activity	0
4750	1	1	ribulose-phosphate 3-epimerase activity	0
4751	1	0	ribose-5-phosphate isomerase activity	0
4753	1	0	saccharopine dehydrogenase activity	0
4754	1	0	saccharopine dehydrogenase (NAD+, L-lysine-forming) activity	0
4756	2	1	selenide, water dikinase activity	0
4757	3	0	sepiapterin reductase activity	0
4758	2	0	serine C-palmitoyltransferase activity	0
4759	1	0	serine esterase activity	0
4760	1	0	serine-pyruvate transaminase activity	0
4766	2	1	spermidine synthase activity	0
4767	5	0	sphingomyelin phosphodiesterase activity	0
4768	9	0	stearoyl-CoA 9-desaturase activity	0
4770	2	1	sterol carrier protein X-related thiolase activity	0
4772	3	0	sterol O-acyltransferase activity	0
4774	5	0	succinate-CoA ligase activity	0
4775	1	0	succinate-CoA ligase (ADP-forming) activity	0
4776	4	0	succinate-CoA ligase (GDP-forming) activity	0
4777	1	0	succinate-semialdehyde dehydrogenase activity	0
4779	1	1	sulfate adenylyltransferase activity	0
4781	1	1	sulfate adenylyltransferase (ATP) activity	0
4782	1	0	sulfinoalanine decarboxylase activity	0
4784	9	4	superoxide dismutase activity	0
4785	8	3	copper, zinc superoxide dismutase activity	0
4788	2	0	thiamin diphosphokinase activity	0
4791	2	0	thioredoxin-disulfide reductase activity	0
4792	1	0	thiosulfate sulfurtransferase activity	0
4793	1	0	threonine aldolase activity	0
4794	1	0	threonine ammonia-lyase activity	0
4797	1	0	thymidine kinase activity	0
4798	1	0	thymidylate kinase activity	0
4799	1	0	thymidylate synthase activity	0
4801	1	0	transaldolase activity	0
4802	2	0	transketolase activity	0
4803	3	1	transposase activity	0
4805	3	0	trehalose-phosphatase activity	0
4806	37	4	triacylglycerol lipase activity	0
4807	1	1	triose-phosphate isomerase activity	0
4808	1	0	tRNA (5-methylaminomethyl-2-thiouridylate)-methyltransferase activity	0
4809	1	1	tRNA (guanine-N2-)-methyltransferase activity	0
4811	1	0	tRNA isopentenyltransferase activity	0
4812	67	10	tRNA ligase activity	0
4813	4	0	alanine-tRNA ligase activity	0
4814	3	2	arginine-tRNA ligase activity	0
4815	7	0	aspartate-tRNA ligase activity	0
4816	2	0	asparagine-tRNA ligase activity	0
4817	2	0	cysteine-tRNA ligase activity	0
4818	4	0	glutamate-tRNA ligase activity	0
4819	1	0	glutamine-tRNA ligase activity	0
4820	1	0	glycine-tRNA ligase activity	0
4821	2	0	histidine-tRNA ligase activity	0
4822	3	0	isoleucine-tRNA ligase activity	0
4823	2	1	leucine-tRNA ligase activity	0
4824	3	0	lysine-tRNA ligase activity	0
4825	3	0	methionine-tRNA ligase activity	0
4826	5	0	phenylalanine-tRNA ligase activity	0
4827	2	0	proline-tRNA ligase activity	0
4828	4	1	serine-tRNA ligase activity	0
4829	2	2	threonine-tRNA ligase activity	0
4830	2	1	tryptophan-tRNA ligase activity	0
4831	2	0	tyrosine-tRNA ligase activity	0
4832	2	0	valine-tRNA ligase activity	0
4833	1	1	tryptophan 2,3-dioxygenase activity	0
4835	10	0	tubulin-tyrosine ligase activity	0
4836	1	0	tyramine-beta hydroxylase activity	0
4837	2	0	tyrosine decarboxylase activity	0
4838	1	0	tyrosine transaminase activity	0
4839	5	2	ubiquitin activating enzyme activity	0
4840	36	10	ubiquitin conjugating enzyme activity	0
4842	139	14	ubiquitin-protein ligase activity	0
4843	30	7	ubiquitin-specific protease activity	0
4844	2	0	uracil DNA N-glycosylase activity	0
4845	1	0	uracil phosphoribosyltransferase activity	0
4846	1	0	urate oxidase activity	0
4849	4	0	uridine kinase activity	0
4850	3	0	uridine phosphorylase activity	0
4852	2	0	uroporphyrinogen-III synthase activity	0
4853	2	1	uroporphyrinogen decarboxylase activity	0
4854	2	0	xanthine dehydrogenase activity	0
4856	2	0	xylulokinase activity	0
4857	131	16	enzyme inhibitor activity	0
4858	1	0	dUTP pyrophosphatase inhibitor activity	0
4860	5	2	protein kinase inhibitor activity	0
4861	1	0	cyclin-dependent protein kinase inhibitor activity	0
4863	2	2	diacylglycerol-activated phospholipid-dependent protein kinase C inhibitor activity	0
4864	7	0	protein phosphatase inhibitor activity	0
4865	1	0	type 1 serine/threonine specific protein phosphatase inhibitor activity	0
4866	88	10	endopeptidase inhibitor activity	0
4867	73	10	serine-type endopeptidase inhibitor activity	0
4869	9	0	cysteine protease inhibitor activity	0
4871	1113	72	signal transducer activity	1
4872	590	32	receptor activity	0
4879	26	0	ligand-dependent nuclear receptor activity	0
4884	2	0	ecdysteroid hormone receptor activity	0
4887	1	0	thyroid hormone receptor activity	0
4888	455	18	transmembrane receptor activity	0
4889	16	0	nicotinic acetylcholine-activated cation-selective channel activity	0
4890	12	0	GABA-A receptor activity	0
4896	9	0	hematopoietin/interferon-class (D200-domain) cytokine receptor activity	0
4907	1	0	interleukin receptor activity	0
4930	272	6	G-protein coupled receptor activity	0
4935	3	0	adrenoceptor activity	0
4946	2	0	bombesin receptor activity	0
4948	3	0	calcitonin receptor activity	0
4951	2	0	cholecystokinin receptor activity	0
4952	5	0	dopamine receptor activity	0
4965	6	0	GABA-B receptor activity	0
4966	3	0	galanin receptor activity	0
4968	2	0	gonadotropin-releasing hormone receptor activity	0
4970	27	0	ionotropic glutamate receptor activity	0
4971	3	0	alpha-amino-3-hydroxy-5-methyl-4-isoxazole propionate selective glutamate receptor activity	0
4972	5	0	N-methyl-D-aspartate selective glutamate receptor activity	0
4981	2	0	muscarinic acetylcholine receptor activity	0
4983	6	0	neuropeptide Y receptor activity	0
4984	61	0	olfactory receptor activity	0
4985	2	0	opioid receptor activity	0
4988	1	0	mu-opioid receptor activity	0
4989	5	0	octopamine receptor activity	0
4993	5	0	serotonin receptor activity	0
4994	2	0	somatostatin receptor activity	0
4995	6	0	tachykinin receptor activity	0
5000	1	0	vasopressin receptor activity	0
5001	8	0	transmembrane receptor protein tyrosine phosphatase activity	0
5003	1	0	ephrin receptor activity	0
5006	5	0	epidermal growth factor receptor activity	0
5007	3	1	fibroblast growth factor receptor activity	0
5009	2	0	insulin receptor activity	0
5010	2	0	insulin-like growth factor receptor activity	0
5017	2	0	platelet-derived growth factor receptor activity	0
5021	3	0	vascular endothelial growth factor receptor activity	0
5024	5	0	transforming growth factor beta receptor activity	0
5025	3	0	transforming growth factor beta receptor activity, type I	0
5026	2	0	transforming growth factor beta receptor activity, type II	0
5030	1	0	neurotrophin receptor activity	0
5031	1	0	tumor necrosis factor receptor activity	0
5035	1	0	death receptor activity	0
5041	13	1	low-density lipoprotein receptor activity	0
5042	2	0	netrin receptor activity	0
5043	1	0	repulsive netrin receptor activity	0
5044	23	2	scavenger receptor activity	0
5046	1	0	KDEL sequence binding	0
5047	3	2	signal recognition particle binding	0
5048	11	2	signal sequence binding	0
5049	2	0	nuclear export signal receptor activity	0
5053	2	0	peroxisome targeting signal-2 binding	0
5055	1	0	laminin receptor activity	0
5057	252	18	receptor signaling protein activity	0
5070	10	0	SH3/SH2 adaptor activity	0
5071	5	0	transmembrane receptor protein serine/threonine kinase signaling protein activity	0
5072	4	0	transforming growth factor beta receptor, cytoplasmic mediator activity	0
5080	3	1	protein kinase C binding	0
5083	129	21	small GTPase regulator activity	0
5084	1	1	Rab escort protein activity	0
5085	62	7	guanyl-nucleotide exchange factor activity	0
5086	3	0	ARF guanyl-nucleotide exchange factor activity	0
5087	2	0	Ran guanyl-nucleotide exchange factor activity	0
5088	4	0	Ras guanyl-nucleotide exchange factor activity	0
5089	9	0	Rho guanyl-nucleotide exchange factor activity	0
5092	2	1	GDP-dissociation inhibitor activity	0
5093	1	1	Rab GDP-dissociation inhibitor activity	0
5094	1	0	Rho GDP-dissociation inhibitor activity	0
5096	46	7	GTPase activator activity	0
5097	5	2	Rab GTPase activator activity	0
5098	2	0	Ran GTPase activator activity	0
5099	7	1	Ras GTPase activator activity	0
5100	7	1	Rho GTPase activator activity	0
5102	294	23	receptor binding	0
5104	3	0	fibroblast growth factor receptor binding	0
5109	1	0	frizzled binding	0
5110	1	0	frizzled-2 binding	0
5112	8	1	Notch binding	0
5113	3	0	patched binding	0
5118	2	0	sevenless binding	0
5119	1	0	smoothened binding	0
5121	1	0	Toll binding	0
5122	2	0	torso binding	0
5123	1	0	death receptor binding	0
5125	15	0	cytokine activity	0
5154	8	0	epidermal growth factor receptor binding	0
5155	1	0	epidermal growth factor receptor activating ligand activity	0
5158	12	0	insulin receptor binding	0
5159	1	0	insulin-like growth factor receptor binding	0
5160	10	0	transforming growth factor beta receptor binding	0
5164	2	0	tumor necrosis factor receptor binding	0
5165	1	0	neurotrophin receptor binding	0
5172	3	0	vascular endothelial growth factor receptor binding	0
5178	1	1	integrin binding	0
5179	61	0	hormone activity	0
5184	40	0	neuropeptide hormone activity	0
5198	775	195	structural molecule activity	1
5200	313	46	structural constituent of cytoskeleton	0
5201	6	1	extracellular matrix structural constituent	0
5212	1	0	structural constituent of eye lens	0
5213	11	0	structural constituent of chorion (sensu Insecta)	0
5214	85	23	structural constituent of cuticle (sensu Insecta)	0
5215	1244	151	transporter activity	1
5216	181	8	ion channel activity	0
5217	10	0	intracellular ligand-gated ion channel activity	0
5218	2	0	intracellular ligand-gated calcium channel activity	0
5219	1	0	ryanodine-sensitive calcium-release channel activity	0
5220	1	0	inositol 1,4,5-triphosphate-sensitive calcium-release channel activity	0
5221	7	0	intracellular cyclic nucleotide activated cation channel activity	0
5223	1	0	intracellular cGMP activated cation channel activity	0
5225	1	0	volume-sensitive anion channel activity	0
5230	57	0	extracellular ligand-gated ion channel activity	0
5231	52	0	excitatory extracellular ligand-gated ion channel activity	0
5234	28	0	glutamate-gated ion channel activity	0
5242	4	0	inward rectifier potassium channel activity	0
5243	8	3	gap-junction forming channel activity	0
5244	55	4	voltage-gated ion channel activity	0
5245	13	0	voltage-gated calcium channel activity	0
5246	1	0	calcium channel regulator activity	0
5247	3	0	voltage-gated chloride channel activity	0
5248	4	0	voltage-gated sodium channel activity	0
5249	35	3	voltage-gated potassium channel activity	0
5250	1	0	A-type (transient outward) potassium channel activity	0
5252	4	0	open rectifier potassium channel activity	0
5253	24	4	anion channel activity	0
5254	13	0	chloride channel activity	0
5261	131	4	cation channel activity	0
5262	27	1	calcium channel activity	0
5267	55	3	potassium channel activity	0
5272	30	0	sodium channel activity	0
5275	53	1	amine transporter activity	0
5276	1	0	hydrogen:vesicular amine antiporter activity	0
5277	1	0	acetylcholine transporter activity	0
5278	1	0	acetylcholine:hydrogen antiporter activity	0
5279	39	0	amino acid-polyamine transporter activity	0
5280	2	0	hydrogen:amino acid symporter activity	0
5283	5	0	sodium:amino acid symporter activity	0
5294	1	0	neutral L-amino acid porter activity	0
5298	1	0	proline:sodium symporter activity	0
5302	2	1	L-tyrosine transporter activity	0
5310	8	1	dicarboxylic acid transporter activity	0
5313	2	0	L-glutamate transporter activity	0
5315	1	0	inorganic phosphate transporter activity	0
5316	18	0	high affinity inorganic phosphate:sodium symporter activity	0
5319	24	3	lipid transporter activity	0
5324	8	0	long-chain fatty acid transporter activity	0
5326	22	1	neurotransmitter transporter activity	0
5328	19	0	neurotransmitter:sodium symporter activity	0
5329	2	0	dopamine transporter activity	0
5330	2	0	dopamine:sodium symporter activity	0
5332	1	0	gamma-aminobutyric acid:sodium symporter activity	0
5337	6	0	nucleoside transporter activity	0
5338	9	0	nucleotide-sugar transporter activity	0
5342	74	2	organic acid transporter activity	0
5343	8	0	organic acid:sodium symporter activity	0
5344	10	1	oxygen transporter activity	0
5351	41	4	sugar porter activity	0
5353	3	0	fructose transporter activity	0
5355	15	3	glucose transporter activity	0
5368	1	0	taurine transporter activity	0
5369	1	0	taurine:sodium symporter activity	0
5371	3	1	tricarboxylate carrier activity	0
5372	8	0	water transporter activity	0
5375	7	2	copper ion transporter activity	0
5381	5	1	iron ion transporter activity	0
5385	7	1	zinc ion transporter activity	0
5386	536	89	carrier activity	0
5388	5	1	calcium-transporting ATPase activity	0
5391	9	0	sodium:potassium-exchanging ATPase activity	0
5395	3	0	eye pigment precursor transporter activity	0
5402	1	0	cation:sugar symporter activity	0
5403	1	0	hydrogen:sugar symporter activity	0
5415	2	0	nucleoside:sodium symporter activity	0
5416	13	0	cation:amino acid symporter activity	0
5427	3	0	proton-dependent oligopeptide transporter activity	0
5432	3	0	calcium:sodium antiporter activity	0
5436	21	0	sodium:phosphate symporter activity	0
5451	5	1	monovalent cation:proton antiporter activity	0
5452	2	0	inorganic anion exchanger activity	0
5456	2	0	CMP-sialic acid transporter activity	0
5457	2	0	GDP-fucose transporter activity	0
5458	1	0	GDP-mannose transporter activity	0
5459	6	0	UDP-galactose transporter activity	0
5460	1	0	UDP-glucose transporter activity	0
5461	3	0	UDP-glucuronic acid transporter activity	0
5462	2	0	UDP-N-acetylglucosamine transporter activity	0
5463	2	0	UDP-N-acetylgalactosamine transporter activity	0
5464	3	0	UDP-xylose transporter activity	0
5471	2	1	ATP:ADP antiporter activity	0
5476	2	1	carnitine:acyl carnitine antiporter activity	0
5478	37	3	intracellular transporter activity	0
5483	7	0	soluble NSF attachment protein activity	0
5484	27	1	SNAP receptor activity	0
5485	7	0	v-SNARE activity	0
5486	14	1	t-SNARE activity	0
5487	3	1	nucleocytoplasmic transporter activity	0
5488	4346	651	binding	1
5489	230	42	electron transporter activity	0
5496	12	3	steroid binding	0
5498	3	1	sterol carrier activity	0
5500	2	0	juvenile hormone binding	0
5501	8	1	retinoid binding	0
5504	11	1	fatty acid binding	0
5506	49	4	iron ion binding	0
5507	28	4	copper ion binding	0
5509	228	26	calcium ion binding	0
5513	3	1	detection of calcium ion	0
5515	1309	180	protein binding	0
5516	75	6	calmodulin binding	0
5517	2	0	calmodulin inhibitor activity	0
5520	3	0	insulin-like growth factor binding	0
5521	1	0	lamin binding	0
5523	3	2	tropomyosin binding	0
5524	702	107	ATP binding	0
5525	171	35	GTP binding	0
5527	6	2	macrolide binding	0
5528	6	2	FK506 binding	0
5529	53	3	sugar binding	0
5534	17	0	galactose binding	0
5537	6	0	mannose binding	0
5539	3	1	glycosaminoglycan binding	0
5542	3	0	folic acid binding	0
5543	33	5	phospholipid binding	0
5544	17	1	calcium-dependent phospholipid binding	0
5545	1	0	phosphatidylinositol binding	0
5546	1	1	phosphatidylinositol-4,5-bisphosphate binding	0
5548	10	3	phospholipid transporter activity	0
5549	115	2	odorant binding	0
5550	8	1	pheromone binding	0
5575	5611	787	cellular_component	0
5576	468	41	extracellular region	0
5577	3	0	fibrinogen complex	0
5578	88	6	extracellular matrix (sensu Metazoa)	0
5581	4	1	collagen	0
5587	3	1	collagen type IV	0
5604	21	4	basement membrane	0
5605	13	3	basal lamina	0
5606	2	1	laminin-1	0
5614	1	0	interstitial matrix	0
5615	25	2	extracellular space	0
5616	6	1	larval serum protein complex	0
5618	1	0	cell wall	0
5622	3831	677	intracellular	0
5623	5197	755	cell	0
5624	95	9	membrane fraction	0
5625	2	1	soluble fraction	0
5626	1	1	insoluble fraction	0
5634	1737	244	nucleus	0
5635	68	5	nuclear envelope	0
5637	5	0	nuclear inner membrane	0
5638	2	0	lamin filament	0
5640	1	0	nuclear outer membrane	0
5641	2	0	nuclear envelope lumen	0
5643	44	4	nuclear pore	0
5652	4	0	nuclear lamina	0
5654	258	60	nucleoplasm	0
5656	9	0	pre-replicative complex	0
5657	27	5	replication fork	0
5658	5	1	alpha DNA polymerase:primase complex	0
5659	4	2	delta DNA polymerase complex	0
5660	2	1	delta-DNA polymerase cofactor complex	0
5662	5	0	DNA replication factor A complex	0
5663	8	1	DNA replication factor C complex	0
5664	7	0	nuclear origin of replication recognition complex	0
5665	12	4	DNA-directed RNA polymerase II, core complex	0
5666	9	2	DNA-directed RNA polymerase III complex	0
5667	102	25	transcription factor complex	0
5669	29	7	transcription factor TFIID complex	0
5671	2	2	Ada2/Gcn5/Ada3 transcription activator complex	0
5672	3	1	transcription factor TFIIA complex	0
5673	2	0	transcription factor TFIIE complex	0
5674	3	1	transcription factor TFIIF complex	0
5675	14	2	transcription factor TFIIH complex	0
5677	5	1	chromatin silencing complex	0
5678	9	4	chromatin assembly complex	0
5680	8	0	anaphase-promoting complex	0
5681	126	27	spliceosome complex	0
5682	16	3	snRNP U5	0
5683	1	0	snRNP U7	0
5684	65	9	major (U2-dependent) spliceosome	0
5685	15	0	snRNP U1	0
5686	20	4	snRNP U2	0
5687	5	0	snRNP U4	0
5688	12	2	snRNP U6	0
5689	23	3	minor (U12-dependent) spliceosome complex	0
5690	1	0	snRNP U4atac	0
5691	1	0	snRNP U6atac	0
5692	3	0	snRNP U11	0
5693	2	0	snRNP U12	0
5694	220	44	chromosome	0
5700	59	10	polytene chromosome	0
5701	6	1	polytene chromosome chromocenter	0
5703	18	4	polytene chromosome puff	0
5704	3	0	polytene chromosome band	0
5705	4	1	polytene chromosome interband	0
5719	1	1	nuclear euchromatin	0
5720	9	1	nuclear heterochromatin	0
5721	3	1	centric heterochromatin	0
5724	1	0	nuclear telomeric heterochromatin	0
5725	7	0	intercalary heterochromatin	0
5727	1	0	extrachromosomal circular DNA	0
5730	99	25	nucleolus	0
5732	18	9	small nucleolar ribonucleoprotein complex	0
5736	6	1	DNA-directed RNA polymerase I complex	0
5737	1817	378	cytoplasm	0
5739	515	128	mitochondrion	0
5740	220	70	mitochondrial envelope	0
5741	19	4	mitochondrial outer membrane	0
5742	8	2	mitochondrial outer membrane translocase complex	0
5743	185	64	mitochondrial inner membrane	0
5744	13	2	mitochondrial inner membrane presequence translocase complex	0
5746	82	40	mitochondrial electron transport chain	0
5747	45	23	respiratory chain complex I (sensu Eukaryota)	0
5749	7	0	respiratory chain complex II (sensu Eukaryota)	0
5750	13	9	respiratory chain complex III (sensu Eukaryota)	0
5751	17	8	respiratory chain complex IV (sensu Eukaryota)	0
5753	22	14	proton-transporting ATP synthase complex (sensu Eukaryota)	0
5756	2	1	proton-transporting ATP synthase, central stalk (sensu Eukaryota)	0
5758	4	0	mitochondrial intermembrane space	0
5759	152	40	mitochondrial matrix	0
5760	2	0	gamma DNA polymerase complex	0
5761	77	28	mitochondrial ribosome	0
5762	48	18	mitochondrial large ribosomal subunit	0
5763	30	10	mitochondrial small ribosomal subunit	0
5764	30	3	lysosome	0
5765	3	0	lysosomal membrane	0
5767	1	0	secondary lysosome	0
5768	11	0	endosome	0
5769	2	0	early endosome	0
5770	4	0	late endosome	0
5771	2	0	multivesicular body	0
5773	62	10	vacuole	0
5774	32	7	vacuolar membrane	0
5777	35	4	peroxisome	0
5778	14	0	peroxisomal membrane	0
5779	5	0	integral to peroxisomal membrane	0
5783	121	23	endoplasmic reticulum	0
5784	8	6	translocon complex	0
5785	4	2	signal recognition particle receptor complex	0
5786	12	6	signal recognition particle (sensu Eukaryota)	0
5787	4	3	signal peptidase complex	0
5788	7	4	endoplasmic reticulum lumen	0
5789	42	15	endoplasmic reticulum membrane	0
5790	1	0	smooth endoplasmic reticulum	0
5791	14	8	rough endoplasmic reticulum	0
5792	85	8	microsome	0
5794	100	11	Golgi apparatus	0
5795	29	1	Golgi stack	0
5798	23	4	Golgi vesicle	0
5801	8	1	Golgi cis-face	0
5802	1	1	Golgi trans face	0
5811	2	0	lipid particle	0
5813	34	6	centrosome	0
5814	1	0	centriole	0
5815	40	6	microtubule organizing center	0
5816	1	0	spindle pole body	0
5818	3	2	aster	0
5819	29	12	spindle	0
5821	1	0	intermediate layer of spindle pole body	0
5823	1	0	central plaque of spindle pole body	0
5826	4	0	contractile ring	0
5827	1	0	polar microtubule	0
5828	4	0	kinetochore microtubule	0
5829	389	109	cytosol	0
5830	97	79	cytosolic ribosome (sensu Eukaryota)	0
5832	8	2	chaperonin-containing T-complex	0
5834	23	4	heterotrimeric G-protein complex	0
5835	1	0	fatty acid synthase complex	0
5838	24	13	proteasome regulatory particle (sensu Eukaryota)	0
5839	28	12	proteasome core complex (sensu Eukaryota)	0
5840	200	110	ribosome	0
5842	57	46	cytosolic large ribosomal subunit (sensu Eukaryota)	0
5843	42	33	cytosolic small ribosomal subunit (sensu Eukaryota)	0
5844	1	0	polysome	0
5845	2	0	mRNA cap complex	0
5846	2	0	snRNA cap binding complex	0
5847	8	5	mRNA cleavage and polyadenylation specificity factor complex	0
5848	4	1	mRNA cleavage stimulating factor complex	0
5849	14	5	mRNA cleavage factor complex	0
5850	5	2	eukaryotic translation initiation factor 2 complex	0
5851	7	2	eukaryotic translation initiation factor 2B complex	0
5852	15	8	eukaryotic translation initiation factor 3 complex	0
5853	5	4	eukaryotic translation elongation factor 1 complex	0
5854	3	2	nascent polypeptide-associated complex	0
5856	305	60	cytoskeleton	0
5858	11	1	axonemal dynein complex	0
5859	3	0	muscle myosin	0
5861	2	1	troponin complex	0
5862	2	2	muscle thin filament tropomyosin	0
5863	3	0	striated muscle thick filament	0
5865	5	3	striated muscle thin filament	0
5868	14	2	cytoplasmic dynein complex	0
5869	13	3	dynactin complex	0
5871	31	4	kinesin complex	0
5872	1	1	minus-end kinesin complex	0
5873	3	0	plus-end kinesin complex	0
5874	46	11	microtubule	0
5875	126	19	microtubule associated complex	0
5876	11	5	spindle microtubule	0
5881	1	0	cytoplasmic microtubule	0
5882	2	0	intermediate filament	0
5884	21	6	actin filament	0
5885	6	3	Arp2/3 protein complex	0
5886	581	57	plasma membrane	0
5887	209	17	integral to plasma membrane	0
5889	2	0	hydrogen:potassium-exchanging ATPase complex	0
5890	8	0	sodium:potassium-exchanging ATPase complex	0
5891	8	0	voltage-gated calcium channel complex	0
5892	17	0	nicotinic acetylcholine-gated receptor-channel complex	0
5899	2	0	insulin receptor complex	0
5901	2	0	caveola	0
5902	1	0	microvillus	0
5905	5	1	coated pit	0
5911	49	8	intercellular junction	0
5912	56	7	adherens junction	0
5913	27	4	cell-cell adherens junction	0
5914	3	0	spot adherens junction	0
5915	9	1	zonula adherens	0
5918	17	3	septate junction	0
5919	3	1	pleated septate junction	0
5921	8	3	gap junction	0
5923	4	0	tight junction	0
5924	17	2	cell-substrate adherens junction	0
5925	16	2	focal adhesion	0
5927	1	0	muscle tendon junction	0
5929	1	0	cilium	0
5930	11	1	axoneme	0
5932	1	0	basal body	0
5938	52	7	cell cortex	0
5940	5	2	septin ring	0
5941	96	7	unlocalized protein complex	0
5942	5	0	phosphoinositide 3-kinase complex	0
5945	1	0	6-phosphofructokinase complex	0
5947	1	0	alpha-ketoglutarate dehydrogenase complex (sensu Eukaryota)	0
5952	9	0	cAMP-dependent protein kinase complex	0
5954	2	0	calcium- and calmodulin-dependent protein kinase complex	0
5955	5	0	calcineurin complex	0
5956	18	1	protein kinase CK2 complex	0
5958	2	0	DNA-dependent protein kinase complex	0
5960	4	1	glycine cleavage complex	0
5961	1	0	glycine dehydrogenase complex (decarboxylating)	0
5962	1	0	isocitrate dehydrogenase complex (NAD+) (sensu Eukaryota)	0
5964	3	0	phosphorylase kinase complex	0
5965	2	1	protein farnesyltransferase complex	0
5967	2	0	pyruvate dehydrogenase complex (sensu Eukaryota)	0
5968	5	1	Rab-protein geranylgeranyltransferase complex	0
5971	2	2	ribonucleoside-diphosphate reductase complex	0
5975	496	61	carbohydrate metabolism	0
5976	167	24	polysaccharide metabolism	0
5977	9	1	glycogen metabolism	0
5978	3	0	glycogen biosynthesis	0
5984	6	0	disaccharide metabolism	0
5991	5	0	trehalose metabolism	0
5992	3	0	trehalose biosynthesis	0
5996	102	15	monosaccharide metabolism	0
6000	1	1	fructose metabolism	0
6003	1	1	fructose 2,6-bisphosphate metabolism	0
6004	4	0	fucose metabolism	0
6005	2	0	L-fucose biosynthesis	0
6006	61	15	glucose metabolism	0
6007	52	15	glucose catabolism	0
6012	9	0	galactose metabolism	0
6013	1	0	mannose metabolism	0
6014	2	0	D-ribose metabolism	0
6020	7	0	myo-inositol metabolism	0
6021	1	0	myo-inositol biosynthesis	0
6022	13	1	aminoglycan metabolism	0
6023	13	1	aminoglycan biosynthesis	0
6024	13	1	glycosaminoglycan biosynthesis	0
6029	18	1	proteoglycan metabolism	0
6030	66	16	chitin metabolism	0
6032	7	1	chitin catabolism	0
6034	7	1	cuticle chitin metabolism	0
6036	7	1	cuticle chitin catabolism	0
6040	76	17	amino sugar metabolism	0
6041	75	17	glucosamine metabolism	0
6043	7	1	glucosamine catabolism	0
6044	75	17	N-acetylglucosamine metabolism	0
6046	7	1	N-acetylglucosamine catabolism	0
6054	1	0	N-acetylneuraminate metabolism	0
6055	1	0	CMP-N-acetylneuraminate biosynthesis	0
6066	166	25	alcohol metabolism	0
6067	1	0	ethanol metabolism	0
6069	1	0	ethanol oxidation	0
6071	10	0	glycerol metabolism	0
6072	9	0	glycerol-3-phosphate metabolism	0
6073	9	1	glucan metabolism	0
6081	2	2	aldehyde metabolism	0
6082	408	46	organic acid metabolism	0
6084	49	5	acetyl-CoA metabolism	0
6085	2	0	acetyl-CoA biosynthesis	0
6086	1	0	acetyl-CoA biosynthesis from pyruvate	0
6090	15	5	pyruvate metabolism	0
6091	529	113	generation of precursor metabolites and energy	0
6092	107	21	main pathways of carbohydrate metabolism	0
6094	6	2	gluconeogenesis	0
6096	40	12	glycolysis	0
6097	1	1	glyoxylate cycle	0
6098	12	4	pentose-phosphate shunt	0
6099	48	5	tricarboxylic acid cycle	0
6100	22	2	tricarboxylic acid cycle intermediate metabolism	0
6101	2	0	citrate metabolism	0
6103	2	1	2-oxoglutarate metabolism	0
6105	2	0	succinate metabolism	0
6106	6	1	fumarate metabolism	0
6108	10	1	malate metabolism	0
6112	14	1	energy reserve metabolism	0
6118	353	75	electron transport	0
6119	152	61	oxidative phosphorylation	0
6120	41	23	mitochondrial electron transport, NADH to ubiquinone	0
6121	2	0	mitochondrial electron transport, succinate to ubiquinone	0
6122	13	9	mitochondrial electron transport, ubiquinol to cytochrome c	0
6123	14	7	mitochondrial electron transport, cytochrome c to oxygen	0
6124	6	0	ferredoxin metabolism	0
6125	2	0	thioredoxin pathway	0
6127	2	0	glycerophosphate shuttle	0
6139	1981	306	nucleobase, nucleoside, nucleotide and nucleic acid metabolism	0
6144	57	12	purine base metabolism	0
6163	94	20	purine nucleotide metabolism	0
6164	92	20	purine nucleotide biosynthesis	0
6165	2	0	nucleoside diphosphate phosphorylation	0
6166	3	0	purine ribonucleoside salvage	0
6171	6	0	cAMP biosynthesis	0
6172	2	0	ADP biosynthesis	0
6177	2	1	GMP biosynthesis	0
6182	3	0	cGMP biosynthesis	0
6183	4	0	GTP biosynthesis	0
6188	7	0	IMP biosynthesis	0
6189	7	0	'de novo' IMP biosynthesis	0
6206	34	5	pyrimidine base metabolism	0
6207	5	1	'de novo' pyrimidine base biosynthesis	0
6208	2	0	pyrimidine base catabolism	0
6212	2	0	uracil catabolism	0
6213	4	1	pyrimidine nucleoside metabolism	0
6220	10	2	pyrimidine nucleotide metabolism	0
6221	9	1	pyrimidine nucleotide biosynthesis	0
6228	4	0	UTP biosynthesis	0
6230	1	0	TMP biosynthesis	0
6231	1	0	dTMP biosynthesis	0
6233	1	0	dTDP biosynthesis	0
6235	1	0	dTTP biosynthesis	0
6241	4	0	CTP biosynthesis	0
6259	477	86	DNA metabolism	0
6260	132	31	DNA replication	0
6261	66	15	DNA-dependent DNA replication	0
6264	4	1	mitochondrial DNA replication	0
6265	8	3	DNA topological change	0
6267	7	0	pre-replicative complex formation and maintenance	0
6268	8	5	DNA unwinding during replication	0
6269	2	1	DNA replication, synthesis of RNA primer	0
6270	13	0	DNA replication initiation	0
6271	7	3	DNA strand elongation	0
6272	2	1	leading strand elongation	0
6273	3	1	lagging strand elongation	0
6275	10	3	regulation of DNA replication	0
6277	17	7	DNA amplification	0
6281	115	21	DNA repair	0
6284	5	0	base-excision repair	0
6289	19	5	nucleotide-excision repair	0
6295	1	0	nucleotide-excision repair, DNA incision, 3'-to lesion	0
6296	1	0	nucleotide-excision repair, DNA incision, 5'-to lesion	0
6298	9	1	mismatch repair	0
6301	2	0	postreplication repair	0
6302	10	1	double-strand break repair	0
6303	3	0	double-strand break repair via nonhomologous end-joining	0
6304	24	3	DNA modification	0
6305	19	1	DNA alkylation	0
6306	19	1	DNA methylation	0
6307	1	0	DNA dealkylation	0
6308	12	2	DNA catabolism	0
6309	3	0	DNA fragmentation during apoptosis	0
6310	45	9	DNA recombination	0
6311	2	0	meiotic gene conversion	0
6312	2	0	mitotic recombination	0
6313	2	1	DNA transposition	0
6323	223	36	DNA packaging	0
6325	223	36	establishment and/or maintenance of chromatin architecture	0
6333	176	27	chromatin assembly or disassembly	0
6334	27	10	nucleosome assembly	0
6335	1	0	DNA replication-dependent nucleosome assembly	0
6338	112	6	chromatin remodeling	0
6342	92	2	chromatin silencing	0
6343	1	1	establishment of chromatin silencing	0
6348	2	0	chromatin silencing at telomere	0
6350	1075	127	transcription	0
6351	1018	121	transcription, DNA-dependent	0
6352	91	19	transcription initiation	0
6353	2	0	transcription termination	0
6354	23	6	RNA elongation	0
6355	896	96	regulation of transcription, DNA-dependent	0
6356	1	0	regulation of transcription from RNA polymerase I promoter	0
6357	576	60	regulation of transcription from RNA polymerase II promoter	0
6359	6	2	regulation of transcription from RNA polymerase III promoter	0
6360	7	1	transcription from RNA polymerase I promoter	0
6364	19	7	rRNA processing	0
6365	2	0	35S primary transcript processing	0
6366	720	88	transcription from RNA polymerase II promoter	0
6367	89	19	transcription initiation from RNA polymerase II promoter	0
6368	18	4	RNA elongation from RNA polymerase II promoter	0
6369	1	0	transcription termination from RNA polymerase II promoter	0
6370	2	1	mRNA capping	0
6374	26	1	nuclear mRNA splicing via U2-type spliceosome	0
6375	3	0	nuclear mRNA splicing via U12-type spliceosome	0
6376	8	4	mRNA splice site selection	0
6378	21	7	mRNA polyadenylylation	0
6379	14	5	mRNA cleavage	0
6381	1	0	mRNA editing	0
6382	1	0	adenosine to inosine editing	0
6383	20	3	transcription from RNA polymerase III promoter	0
6384	1	0	transcription initiation from RNA polymerase III promoter	0
6388	5	0	tRNA splicing	0
6390	1	0	transcription from mitochondrial promoter	0
6393	1	0	RNA transcription termination from mitochondrial promoter	0
6396	301	64	RNA processing	0
6397	245	52	mRNA processing	0
6398	17	5	histone mRNA 3'-end processing	0
6399	96	17	tRNA metabolism	0
6400	7	1	tRNA modification	0
6401	24	5	RNA catabolism	0
6402	10	1	mRNA catabolism	0
6403	124	19	RNA localization	0
6404	1	1	RNA import into nucleus	0
6405	21	4	RNA export from nucleus	0
6406	17	3	mRNA export from nucleus	0
6408	2	0	snRNA export from nucleus	0
6409	1	0	tRNA export from nucleus	0
6410	7	1	transcription, RNA-dependent	0
6412	745	162	protein biosynthesis	0
6413	61	20	translational initiation	0
6414	23	9	translational elongation	0
6415	5	1	translational termination	0
6417	86	18	regulation of protein biosynthesis	0
6418	68	11	tRNA aminoacylation for protein translation	0
6419	4	0	alanyl-tRNA aminoacylation	0
6420	3	2	arginyl-tRNA aminoacylation	0
6421	2	0	asparaginyl-tRNA aminoacylation	0
6422	7	0	aspartyl-tRNA aminoacylation	0
6423	2	0	cysteinyl-tRNA aminoacylation	0
6424	3	0	glutamyl-tRNA aminoacylation	0
6425	2	1	glutaminyl-tRNA aminoacylation	0
6426	1	0	glycyl-tRNA aminoacylation	0
6427	2	0	histidyl-tRNA aminoacylation	0
6428	3	0	isoleucyl-tRNA aminoacylation	0
6429	1	0	leucyl-tRNA aminoacylation	0
6430	3	0	lysyl-tRNA aminoacylation	0
6431	3	0	methionyl-tRNA aminoacylation	0
6432	5	0	phenylalanyl-tRNA aminoacylation	0
6433	2	0	prolyl-tRNA aminoacylation	0
6434	4	1	seryl-tRNA aminoacylation	0
6435	2	2	threonyl-tRNA aminoacylation	0
6436	2	1	tryptophanyl-tRNA aminoacylation	0
6437	2	0	tyrosyl-tRNA aminoacylation	0
6438	2	0	valyl-tRNA aminoacylation	0
6445	83	18	regulation of translation	0
6446	13	1	regulation of translational initiation	0
6447	3	0	regulation of translational initiation by iron	0
6448	1	1	regulation of translational elongation	0
6457	138	39	protein folding	0
6458	11	3	'de novo' protein folding	0
6461	128	33	protein complex assembly	0
6464	892	108	protein modification	0
6465	4	3	signal peptide processing	0
6468	316	32	protein amino acid phosphorylation	0
6469	2	0	negative regulation of protein kinase activity	0
6470	96	8	protein amino acid dephosphorylation	0
6471	18	4	protein amino acid ADP-ribosylation	0
6473	14	2	protein amino acid acetylation	0
6476	5	0	protein amino acid deacetylation	0
6479	24	2	protein amino acid methylation	0
6481	1	0	C-terminal protein amino acid methylation	0
6486	83	9	protein amino acid glycosylation	0
6487	14	1	protein amino acid N-linked glycosylation	0
6488	1	0	dolichol-linked oligosaccharide biosynthesis	0
6493	3	1	protein amino acid O-linked glycosylation	0
6494	1	0	protein amino acid terminal glycosylation	0
6496	1	0	protein amino acid terminal N-glycosylation	0
6497	30	5	protein amino acid lipidation	0
6499	2	2	N-terminal protein myristoylation	0
6500	1	0	N-terminal protein palmitoylation	0
6505	7	1	GPI anchor metabolism	0
6506	7	1	GPI anchor biosynthesis	0
6508	775	105	proteolysis	0
6509	2	0	membrane protein ectodomain proteolysis	0
6510	19	10	ATP-dependent proteolysis	0
6511	76	30	ubiquitin-dependent protein catabolism	0
6512	193	29	ubiquitin cycle	0
6513	1	0	protein monoubiquitination	0
6515	1	0	misfolded or incompletely synthesized protein catabolism	0
6516	5	1	glycoprotein catabolism	0
6518	8	3	peptide metabolism	0
6519	311	39	amino acid and derivative metabolism	0
6520	276	33	amino acid metabolism	0
6521	14	0	regulation of amino acid metabolism	0
6522	1	0	alanine metabolism	0
6523	1	0	alanine biosynthesis	0
6525	4	1	arginine metabolism	0
6526	3	1	arginine biosynthesis	0
6527	1	0	arginine catabolism	0
6528	2	0	asparagine metabolism	0
6529	2	0	asparagine biosynthesis	0
6531	2	0	aspartate metabolism	0
6534	1	0	cysteine metabolism	0
6535	1	0	cysteine biosynthesis from serine	0
6536	9	2	glutamate metabolism	0
6537	5	0	glutamate biosynthesis	0
6538	4	2	glutamate catabolism	0
6541	3	1	glutamine metabolism	0
6542	1	1	glutamine biosynthesis	0
6544	6	1	glycine metabolism	0
6545	1	0	glycine biosynthesis	0
6546	3	1	glycine catabolism	0
6549	1	0	isoleucine metabolism	0
6550	1	0	isoleucine catabolism	0
6551	4	0	leucine metabolism	0
6552	1	0	leucine catabolism	0
6553	1	0	lysine metabolism	0
6554	1	0	lysine catabolism	0
6555	3	0	methionine metabolism	0
6556	1	0	S-adenosylmethionine biosynthesis	0
6558	6	1	L-phenylalanine metabolism	0
6559	5	1	L-phenylalanine catabolism	0
6560	7	0	proline metabolism	0
6561	4	0	proline biosynthesis	0
6562	2	0	proline catabolism	0
6563	11	3	L-serine metabolism	0
6564	10	3	L-serine biosynthesis	0
6566	1	0	threonine metabolism	0
6567	1	0	threonine catabolism	0
6568	6	2	tryptophan metabolism	0
6569	2	1	tryptophan catabolism	0
6570	8	0	tyrosine metabolism	0
6572	3	0	tyrosine catabolism	0
6573	3	1	valine metabolism	0
6574	1	0	valine catabolism	0
6575	53	9	amino acid derivative metabolism	0
6576	33	8	biogenic amine metabolism	0
6580	1	1	ethanolamine metabolism	0
6581	1	0	acetylcholine catabolism	0
6582	9	0	melanin metabolism	0
6583	4	0	melanin biosynthesis from tyrosine	0
6584	16	4	catecholamine metabolism	0
6585	1	0	dopamine biosynthesis from tyrosine	0
6586	8	2	indolalkylamine metabolism	0
6587	2	1	serotonin biosynthesis from tryptophan	0
6588	1	1	tryptophan hydroxylase activation	0
6589	1	0	octopamine biosynthesis	0
6591	2	0	ornithine metabolism	0
6595	6	1	polyamine metabolism	0
6596	5	1	polyamine biosynthesis	0
6597	1	0	spermine biosynthesis	0
6598	1	0	polyamine catabolism	0
6605	241	46	protein targeting	0
6606	52	3	protein import into nucleus	0
6607	3	0	NLS-bearing substrate import into nucleus	0
6608	1	0	snRNP protein import into nucleus	0
6611	6	0	protein export from nucleus	0
6612	20	11	protein targeting to membrane	0
6613	18	10	cotranslational protein targeting to membrane	0
6614	17	9	SRP-dependent cotranslational protein targeting to membrane	0
6616	5	3	SRP-dependent cotranslational protein targeting to membrane, translocation	0
6617	1	1	SRP-dependent cotranslational protein targeting to membrane, signal sequence recognition	0
6621	3	1	protein retention in ER	0
6622	2	0	protein targeting to lysosome	0
6623	1	1	protein targeting to vacuole	0
6625	10	0	protein targeting to peroxisome	0
6626	36	6	protein targeting to mitochondrion	0
6627	2	1	mitochondrial protein processing	0
6629	495	34	lipid metabolism	0
6631	103	8	fatty acid metabolism	0
6633	30	4	fatty acid biosynthesis	0
6635	22	2	fatty acid beta-oxidation	0
6636	1	0	fatty acid desaturation	0
6637	20	0	acyl-CoA metabolism	0
6638	5	0	neutral lipid metabolism	0
6639	5	0	acylglycerol metabolism	0
6641	2	0	triacylglycerol metabolism	0
6643	89	4	membrane lipid metabolism	0
6644	78	4	phospholipid metabolism	0
6646	1	1	phosphatidylethanolamine biosynthesis	0
6650	19	2	glycerophospholipid metabolism	0
6651	3	0	diacylglycerol biosynthesis	0
6654	1	0	phosphatidic acid biosynthesis	0
6658	1	0	phosphatidylserine metabolism	0
6659	1	0	phosphatidylserine biosynthesis	0
6661	2	0	phosphatidylinositol biosynthesis	0
6662	6	0	glycerol ether metabolism	0
6664	5	0	glycolipid metabolism	0
6665	15	0	sphingolipid metabolism	0
6670	2	0	sphingosine metabolism	0
6672	1	0	ceramide metabolism	0
6684	5	0	sphingomyelin metabolism	0
6685	3	0	sphingomyelin catabolism	0
6686	1	0	sphingomyelin biosynthesis	0
6687	3	0	glycosphingolipid metabolism	0
6688	3	0	glycosphingolipid biosynthesis	0
6694	12	1	steroid biosynthesis	0
6695	1	0	cholesterol biosynthesis	0
6697	5	0	ecdysone biosynthesis	0
6706	1	0	steroid catabolism	0
6707	1	0	cholesterol catabolism	0
6714	7	0	sesquiterpenoid metabolism	0
6716	7	0	juvenile hormone metabolism	0
6718	3	0	juvenile hormone biosynthesis	0
6719	4	0	juvenile hormone catabolism	0
6720	14	2	isoprenoid metabolism	0
6721	8	0	terpenoid metabolism	0
6723	1	0	cuticle hydrocarbon biosynthesis	0
6725	160	27	aromatic compound metabolism	0
6726	31	4	eye pigment biosynthesis	0
6727	21	2	ommochrome biosynthesis	0
6728	3	0	pteridine biosynthesis	0
6729	4	1	tetrahydrobiopterin biosynthesis	0
6730	20	3	one-carbon compound metabolism	0
6732	242	36	coenzyme metabolism	0
6733	20	5	oxidoreduction coenzyme metabolism	0
6739	12	4	NADP metabolism	0
6740	12	4	NADPH regeneration	0
6743	5	1	ubiquinone metabolism	0
6744	3	0	ubiquinone biosynthesis	0
6748	1	0	lipoamide metabolism	0
6749	4	0	glutathione metabolism	0
6750	4	0	glutathione biosynthesis	0
6752	73	19	group transfer coenzyme metabolism	0
6753	65	18	nucleoside phosphate metabolism	0
6754	65	18	ATP biosynthesis	0
6760	7	1	folic acid and derivative metabolism	0
6766	37	7	vitamin metabolism	0
6767	23	6	water-soluble vitamin metabolism	0
6769	14	4	nicotinamide metabolism	0
6771	2	0	riboflavin metabolism	0
6772	1	0	thiamin metabolism	0
6775	2	0	fat-soluble vitamin metabolism	0
6776	1	0	vitamin A metabolism	0
6777	7	0	Mo-molybdopterin cofactor biosynthesis	0
6778	14	1	porphyrin metabolism	0
6779	12	1	porphyrin biosynthesis	0
6782	1	0	protoporphyrinogen IX biosynthesis	0
6783	11	1	heme biosynthesis	0
6787	1	0	porphyrin catabolism	0
6788	1	0	heme oxidation	0
6790	63	9	sulfur metabolism	0
6791	1	1	sulfur utilization	0
6793	661	107	phosphorus metabolism	0
6796	661	107	phosphate metabolism	0
6797	1	0	polyphosphate metabolism	0
6798	1	0	polyphosphate catabolism	0
6800	69	22	oxygen and reactive oxygen species metabolism	0
6801	9	4	superoxide metabolism	0
6805	9	0	xenobiotic metabolism	0
6807	415	57	nitrogen compound metabolism	0
6809	1	0	nitric oxide biosynthesis	0
6810	1906	256	transport	0
6811	476	45	ion transport	0
6812	396	40	cation transport	0
6813	61	3	potassium ion transport	0
6814	47	1	sodium ion transport	0
6816	29	1	calcium ion transport	0
6817	43	1	phosphate transport	0
6818	80	24	hydrogen transport	0
6820	100	6	anion transport	0
6821	8	0	chloride transport	0
6825	6	2	copper ion transport	0
6826	4	0	iron ion transport	0
6829	1	0	zinc ion transport	0
6833	2	0	water transport	0
6835	5	0	dicarboxylic acid transport	0
6836	24	1	neurotransmitter transport	0
6839	17	2	mitochondrial transport	0
6842	5	1	tricarboxylic acid transport	0
6844	2	1	acyl carnitine transport	0
6855	2	0	multidrug transport	0
6856	5	0	eye pigment precursor transport	0
6857	3	0	oligopeptide transport	0
6858	126	2	extracellular transport	0
6862	2	1	nucleotide transport	0
6865	46	0	amino acid transport	0
6869	59	8	lipid transport	0
6873	23	1	cell ion homeostasis	0
6874	14	0	calcium ion homeostasis	0
6875	23	1	metal ion homeostasis	0
6879	7	1	iron ion homeostasis	0
6884	1	0	regulation of cell volume	0
6885	5	1	regulation of pH	0
6886	536	97	intracellular protein transport	0
6887	143	16	exocytosis	0
6888	16	3	ER to Golgi transport	0
6890	8	3	retrograde transport, Golgi to ER	0
6891	13	1	intra-Golgi transport	0
6892	6	1	post-Golgi transport	0
6893	2	0	Golgi to plasma membrane transport	0
6895	1	0	Golgi to endosome transport	0
6897	128	20	endocytosis	0
6898	41	6	receptor mediated endocytosis	0
6900	4	3	vesicle budding	0
6901	15	3	vesicle coating	0
6903	15	2	vesicle targeting	0
6904	33	3	vesicle docking during exocytosis	0
6907	6	1	pinocytosis	0
6909	19	3	phagocytosis	0
6910	1	0	phagocytosis, recognition	0
6911	2	0	phagocytosis, engulfment	0
6913	78	9	nucleocytoplasmic transport	0
6914	20	4	autophagy	0
6915	192	25	apoptosis	0
6916	43	6	anti-apoptosis	0
6917	65	10	induction of apoptosis	0
6919	2	0	caspase activation	0
6921	4	0	disassembly of cell structures during apoptosis	0
6922	1	0	cleavage of lamin	0
6923	1	0	cleavage of cytoskeletal proteins	0
6928	332	41	cell motility	0
6935	9	0	chemotaxis	0
6936	93	7	muscle contraction	0
6937	3	0	regulation of muscle contraction	0
6939	3	0	smooth muscle contraction	0
6941	1	0	striated muscle contraction	0
6944	2	0	membrane fusion	0
6950	371	56	response to stress	0
6952	541	65	defense response	0
6954	10	1	inflammatory response	0
6955	136	7	immune response	0
6959	91	3	humoral immune response	0
6960	46	1	antimicrobial humoral response (sensu Protostomia)	0
6961	24	1	antibacterial humoral response (sensu Protostomia)	0
6962	1	0	male-specific antibacterial humoral response	0
6963	20	2	antibacterial polypeptide induction	0
6964	1	0	anti-Gram-negative bacterial polypeptide induction	0
6965	4	0	anti-Gram-positive bacterial polypeptide induction	0
6966	9	0	antifungal humoral response (sensu Protostomia)	0
6967	8	0	antifungal polypeptide induction	0
6968	13	0	cellular defense response	0
6970	3	0	response to osmotic stress	0
6974	123	22	response to DNA damage stimulus	0
6979	18	7	response to oxidative stress	0
6980	1	0	redox signal response	0
6982	1	1	response to lipid hydroperoxide	0
6983	1	0	ER overload response	0
6984	1	0	ER-nuclear signaling pathway	0
6986	2	0	response to unfolded protein	0
6996	940	152	organelle organization and biogenesis	0
6997	24	5	nuclear organization and biogenesis	0
6998	5	0	nuclear membrane organization and biogenesis	0
7000	2	2	nucleolus organization and biogenesis	0
7001	249	41	chromosome organization and biogenesis (sensu Eukaryota)	0
7005	21	4	mitochondrion organization and biogenesis	0
7006	7	2	mitochondrial membrane organization and biogenesis	0
7007	6	2	inner mitochondrial membrane organization and biogenesis	0
7009	8	2	plasma membrane organization and biogenesis	0
7010	557	85	cytoskeleton organization and biogenesis	0
7015	70	9	actin filament organization	0
7016	19	2	cytoskeletal anchoring	0
7017	219	34	microtubule-based process	0
7018	114	15	microtubule-based movement	0
7019	11	2	microtubule depolymerization	0
7020	5	0	microtubule nucleation	0
7021	3	0	tubulin folding	0
7022	1	0	chaperonin-mediated tubulin folding	0
7026	10	2	negative regulation of microtubule depolymerization	0
7028	55	16	cytoplasm organization and biogenesis	0
7029	1	0	endoplasmic reticulum organization and biogenesis	0
7030	7	1	Golgi organization and biogenesis	0
7031	14	1	peroxisome organization and biogenesis	0
7032	14	1	endosome organization and biogenesis	0
7033	30	4	vacuole organization and biogenesis	0
7034	22	3	vacuolar transport	0
7040	30	4	lysosome organization and biogenesis	0
7041	22	3	lysosomal transport	0
7043	23	2	intercellular junction assembly	0
7046	28	12	ribosome biogenesis	0
7047	1	0	cell wall organization and biogenesis	0
7049	661	88	cell cycle	0
7050	5	1	cell cycle arrest	0
7051	36	7	spindle organization and biogenesis	0
7052	18	5	mitotic spindle organization and biogenesis	0
7053	2	0	male meiotic spindle assembly (sensu Metazoa)	0
7054	1	0	male meiosis I spindle assembly (sensu Metazoa)	0
7056	5	1	female meiotic spindle assembly (sensu Metazoa)	0
7058	1	0	female meiosis II spindle assembly (sensu Metazoa)	0
7059	178	25	chromosome segregation	0
7060	13	0	male meiosis chromosome segregation	0
7062	16	2	sister chromatid cohesion	0
7064	4	1	mitotic sister chromatid cohesion	0
7065	1	0	male meiosis sister chromatid cohesion	0
7066	1	0	female meiosis sister chromatid cohesion	0
7067	288	44	mitosis	0
7068	4	2	negative regulation of transcription, mitotic	0
7070	4	2	negative regulation of transcription from RNA polymerase II promoter, mitotic	0
7076	18	2	mitotic chromosome condensation	0
7079	1	1	mitotic chromosome movement towards spindle pole	0
7080	2	0	mitotic metaphase plate congression	0
7084	2	0	mitotic nuclear envelope reassembly	0
7088	36	7	regulation of mitosis	0
7091	5	0	mitotic metaphase/anaphase transition	0
7093	15	3	mitotic checkpoint	0
7094	10	2	mitotic spindle checkpoint	0
7096	5	2	regulation of exit from mitosis	0
7097	26	4	nuclear migration	0
7098	17	5	centrosome cycle	0
7099	1	0	centriole replication	0
7100	5	2	mitotic centrosome separation	0
7109	1	0	cytokinesis, completion of separation	0
7110	10	0	cytokinesis after meiosis I	0
7111	9	0	cytokinesis after meiosis II	0
7112	1	0	male meiosis cytokinesis	0
7113	3	2	endomitotic cell cycle	0
7126	226	12	meiosis	0
7127	35	1	meiosis I	0
7129	1	0	synapsis	0
7131	18	0	meiotic recombination	0
7132	1	0	meiotic metaphase I	0
7133	2	0	meiotic anaphase I	0
7140	102	1	male meiosis	0
7141	10	0	male meiosis I	0
7143	80	10	female meiosis	0
7146	1	0	meiotic recombination nodule assembly	0
7147	1	0	female meiosis II	0
7154	1640	144	cell communication	0
7155	313	38	cell adhesion	0
7156	29	8	homophilic cell adhesion	0
7157	12	4	heterophilic cell adhesion	0
7158	2	1	neuron adhesion	0
7160	30	6	cell-matrix adhesion	0
7163	80	12	establishment and/or maintenance of cell polarity	0
7164	52	10	establishment of tissue polarity	0
7165	1366	128	signal transduction	0
7166	715	63	cell surface receptor linked signal transduction	0
7167	194	24	enzyme linked receptor protein signaling pathway	0
7169	138	23	transmembrane receptor protein tyrosine kinase signaling pathway	0
7173	44	5	epidermal growth factor receptor signaling pathway	0
7174	2	0	epidermal growth factor ligand processing	0
7175	2	0	negative regulation of epidermal growth factor receptor activity	0
7176	4	0	regulation of epidermal growth factor receptor activity	0
7178	59	1	transmembrane receptor protein serine/threonine kinase signaling pathway	0
7179	36	1	transforming growth factor beta receptor signaling pathway	0
[truncated: 3,814 more rows]
